# Supplementary material for: Construction of Consensus Genetic Map With Applications in Gene Mapping of Wheat (Triticum aestivum L.) Using 90K SNP Array
Source: Front Plant Sci. 2021 Aug 25;12:727077. doi: 10.3389/fpls.2021.727077 (PMC8424075; doi:10.3389/fpls.2021.727077)
Supplement: Supplementary file 2 [file Data_Sheet_2.xlsx]

## Sheet: Genotypic data of DS
Genotypic data of Doumai × Shi 4185 RIL population (DS) used in QTL analysis. Doumai allele code: 2, Shi 4185 allele code: 0, Missing code: -1
Marker	DS-RIL1	DS-RIL2	DS-RIL3	DS-RIL4	DS-RIL5	DS-RIL6	DS-RIL7	DS-RIL8	DS-RIL9	DS-RIL10	DS-RIL11	DS-RIL12	DS-RIL13	DS-RIL14	DS-RIL15	DS-RIL16	DS-RIL17	DS-RIL18	DS-RIL19	DS-RIL20	DS-RIL21	DS-RIL22	DS-RIL23	DS-RIL24	DS-RIL25	DS-RIL26	DS-RIL27	DS-RIL28	DS-RIL29	DS-RIL30	DS-RIL31	DS-RIL32	DS-RIL33	DS-RIL34	DS-RIL35	DS-RIL36	DS-RIL37	DS-RIL38	DS-RIL39	DS-RIL40	DS-RIL41	DS-RIL42	DS-RIL43	DS-RIL44	DS-RIL45	DS-RIL46	DS-RIL47	DS-RIL48	DS-RIL49
wsnp_Ex_c10657_17376448	0	2	2	0	0	2	-1	0	-1	2	2	2	2	2	0	0	0	0	0	0	0	2	2	2	0	2	0	0	0	2	0	2	0	2	2	0	0	2	0	0	2	0	2	2	2	0	0	0	2
BS00100774_51	0	0	0	0	0	0	-1	0	-1	2	2	-1	0	2	0	0	0	0	0	0	0	2	2	-1	0	2	0	0	0	2	0	2	0	2	2	0	0	2	0	0	2	0	2	2	2	0	0	0	2
BobWhite_c4246_367	-1	-1	-1	-1	-1	0	0	0	2	2	2	2	0	2	0	0	0	0	0	0	0	2	2	2	0	2	0	0	0	2	0	2	0	2	2	0	0	2	0	0	2	0	2	2	2	0	0	0	2
BS00026456_51	2	2	2	2	2	0	-1	0	-1	2	2	-1	2	2	0	0	0	0	0	0	0	2	2	2	0	2	0	0	0	2	0	2	0	2	2	0	0	2	0	0	2	0	2	2	2	0	0	0	2
Excalibur_c58555_110	0	0	0	0	0	0	-1	0	2	2	2	2	0	2	0	0	0	0	0	0	0	2	2	2	0	2	0	0	0	2	0	2	-1	2	2	0	0	2	0	0	2	0	2	2	2	0	0	0	2
wsnp_Ex_c12254_19574891	-1	-1	-1	-1	-1	0	-1	0	2	2	2	2	-1	2	0	0	0	0	0	0	0	2	2	2	0	2	0	0	0	2	0	2	0	2	2	0	0	2	0	0	2	0	2	2	2	0	0	0	2
tplb0025b13_2879	0	0	0	0	0	0	2	0	2	2	2	2	0	2	0	0	0	0	0	0	0	2	2	2	0	2	0	0	0	2	0	2	0	2	2	0	0	2	0	0	2	0	2	2	2	0	0	0	2
tplb0025b13_2372	0	0	0	0	0	0	-1	0	2	2	2	2	0	2	0	0	0	0	0	0	0	2	2	2	0	2	0	0	0	2	0	2	0	2	2	0	0	2	0	0	2	0	2	2	2	0	0	0	2
Kukri_c1818_2380	0	0	0	0	0	0	2	0	2	2	2	2	0	2	0	0	0	0	0	0	0	2	2	2	0	2	0	0	0	2	0	2	0	2	2	0	0	2	0	0	2	0	2	2	2	0	0	0	2
tplb0025b13_1721	0	0	-1	-1	0	0	-1	0	2	2	2	-1	0	2	0	0	0	0	0	0	0	2	2	-1	0	2	0	0	0	2	0	2	0	2	2	-1	0	2	0	0	2	0	2	2	2	0	0	0	2
wsnp_Ku_c1818_3557849	0	0	0	0	0	0	2	0	2	2	2	2	0	2	0	0	0	0	0	0	0	2	2	2	0	2	0	0	0	2	0	2	0	2	2	0	0	2	0	0	2	0	2	2	2	0	0	0	2
wsnp_Ku_c1818_3557408	0	0	0	0	0	0	-1	0	2	2	2	2	0	2	0	0	0	0	0	0	0	2	2	2	0	2	0	0	0	2	0	2	0	2	2	0	0	2	0	0	2	0	2	2	2	0	0	0	2
tplb0025b13_372	-1	-1	-1	-1	-1	0	-1	0	-1	2	2	2	0	2	0	0	0	0	0	0	0	2	2	2	0	2	0	0	0	2	0	2	0	2	2	0	0	2	0	0	2	0	2	2	2	0	0	0	2
tplb0025b13_150	0	0	-1	0	0	0	-1	0	2	2	2	2	0	2	0	0	0	0	0	0	0	2	2	2	0	2	0	0	0	2	0	2	0	2	2	0	0	2	0	0	2	0	2	2	2	0	0	0	2
BS00059422_51	2	2	2	2	2	0	-1	0	-1	2	2	-1	2	2	0	0	0	0	0	0	0	2	2	-1	0	2	0	0	0	2	0	2	0	2	2	0	0	2	0	0	2	0	2	2	2	0	0	0	2
BS00059424_51	2	2	2	2	2	0	-1	0	-1	2	2	2	2	2	0	0	0	0	0	0	0	2	2	2	0	2	0	0	0	2	0	2	0	2	2	0	0	2	0	0	2	0	2	2	2	0	0	0	2
IACX2941	0	0	0	0	0	0	-1	0	2	2	2	2	0	2	0	0	0	0	0	0	0	2	2	2	0	2	0	0	0	2	0	2	0	2	2	0	0	2	0	0	2	0	2	2	2	0	0	0	2
BS00082566_51	-1	-1	-1	-1	-1	0	2	0	2	2	2	2	-1	2	0	0	0	0	0	0	0	2	2	2	0	2	0	0	0	2	0	2	0	2	2	0	0	2	0	0	2	0	2	2	2	0	0	0	2
BobWhite_c20902_177	0	0	0	0	0	0	2	0	2	2	2	2	0	2	0	0	0	0	0	0	0	2	2	2	0	2	0	0	0	2	0	2	0	2	2	0	0	2	0	0	2	0	2	2	2	0	0	0	2
Ku_c28007_1398	-1	-1	-1	-1	-1	0	2	0	2	2	2	2	-1	2	0	0	0	0	0	0	0	2	2	2	0	2	0	0	0	2	0	2	-1	2	2	0	0	2	0	0	2	-1	2	2	2	0	0	0	2
BS00023130_51	0	0	0	0	0	0	-1	0	-1	2	2	2	0	2	0	0	0	0	0	0	0	2	2	2	0	2	0	0	0	2	0	2	-1	2	2	-1	0	2	0	0	2	-1	2	2	2	0	0	0	2
BS00110974_51	-1	2	2	2	-1	0	0	0	2	2	2	2	-1	2	0	0	0	0	-1	0	0	2	2	2	0	2	0	0	0	2	0	2	0	2	2	0	0	2	0	0	2	0	2	2	2	0	0	0	2
Kukri_c8390_547	-1	-1	-1	-1	-1	0	0	0	0	2	2	-1	-1	2	0	0	0	0	-1	0	0	2	2	2	0	2	0	0	0	2	0	2	0	2	2	0	0	2	0	0	2	0	2	2	2	0	0	0	2
RAC875_c9457_457	-1	-1	-1	-1	-1	0	2	2	-1	0	0	2	-1	2	2	2	2	0	-1	0	2	2	2	2	2	0	0	0	2	2	2	2	-1	0	0	0	0	0	0	2	0	2	2	0	2	0	0	2	0
Kukri_rep_c102231_265	0	0	0	0	0	0	2	0	2	2	2	2	0	2	0	0	0	0	0	0	0	2	2	2	0	2	0	0	0	2	0	2	0	2	2	0	0	2	0	0	2	0	2	2	2	0	0	0	2
wsnp_Ex_c2868_5293485	0	0	0	0	0	0	-1	0	-1	2	2	2	0	2	0	0	0	0	0	0	0	2	2	2	0	2	0	0	0	2	0	2	0	2	2	0	0	2	0	0	2	0	2	2	2	0	0	-1	2
BS00056550_51	2	2	2	2	2	0	-1	0	-1	2	2	-1	2	2	0	0	0	0	0	0	0	2	2	2	0	2	0	0	0	2	0	2	0	2	2	0	0	2	0	0	2	0	2	2	2	0	0	0	2
Excalibur_s113077_141	-1	0	2	2	-1	2	2	2	2	2	2	2	-1	2	0	2	2	2	0	2	2	0	0	2	2	0	2	2	0	2	2	2	2	2	-1	2	2	2	2	0	0	2	2	2	0	2	2	2	2
BobWhite_c863_1064	-1	-1	2	-1	-1	2	2	2	2	2	2	2	0	2	0	2	2	2	0	2	2	0	0	2	2	0	2	2	0	2	2	2	2	2	2	2	2	2	2	-1	0	2	2	2	0	2	2	2	2
BS00110709_51	0	0	2	0	0	0	2	0	0	2	0	2	0	0	2	-1	0	0	0	2	0	2	2	0	2	2	-1	0	0	2	2	2	0	2	2	0	0	2	2	0	0	2	2	2	0	0	0	0	2
BS00022270_51	0	0	2	0	0	0	2	0	0	2	0	2	0	0	2	-1	0	0	0	2	0	2	2	0	2	2	2	0	0	2	2	2	0	2	2	0	0	2	2	0	0	2	2	2	0	0	0	0	2
RAC875_c22821_542	0	0	2	-1	0	0	2	0	-1	2	0	2	0	0	2	-1	-1	0	0	2	0	2	2	0	2	2	-1	0	0	2	-1	2	-1	2	2	0	-1	2	2	-1	0	2	2	2	0	0	0	0	2
Kukri_c4126_240	-1	0	0	0	-1	-1	0	2	2	2	2	-1	-1	0	0	0	0	2	2	2	0	0	2	-1	2	0	2	0	0	0	0	2	0	0	2	0	2	2	0	2	0	2	2	0	0	0	2	-1	2
Ex_c28368_426	0	0	2	-1	0	0	0	0	0	2	0	2	-1	0	2	0	0	0	0	2	0	2	2	0	2	2	2	0	0	2	-1	2	2	2	2	0	0	2	2	0	0	2	2	2	0	0	0	0	2
Tdurum_contig42479_1254	0	0	0	0	0	0	0	0	-1	2	0	2	-1	0	2	0	0	0	0	2	0	2	2	0	2	2	2	0	0	2	-1	2	2	2	2	0	-1	2	2	0	0	2	2	2	0	0	0	0	2
Jagger_rep_c10343_173	0	0	0	0	0	0	0	0	-1	2	0	-1	2	0	2	0	0	0	0	2	0	2	2	0	2	2	2	0	0	2	2	2	2	2	2	0	-1	2	2	0	0	2	2	2	0	0	0	0	2
RAC875_c20875_753	2	-1	-1	2	2	0	-1	0	-1	2	0	2	2	-1	2	0	0	0	0	2	0	2	2	0	2	2	2	0	0	2	2	2	2	2	2	0	-1	2	2	0	0	2	2	2	0	0	0	0	2
BobWhite_c27474_65	-1	0	0	0	0	2	2	2	-1	2	2	2	-1	2	0	2	2	0	-1	2	0	0	0	2	2	2	2	2	0	2	2	2	2	2	0	-1	2	2	2	0	-1	2	2	2	0	2	0	2	2
Excalibur_c101903_902	0	2	2	2	2	2	2	2	0	2	2	2	2	2	0	2	2	0	0	2	0	0	0	2	2	2	2	2	0	2	2	2	2	2	0	2	2	2	2	0	0	2	2	2	0	2	0	2	2
BS00083459_51	-1	0	0	0	-1	0	0	0	0	2	0	2	2	0	2	0	0	0	0	2	0	2	2	0	2	2	2	0	0	2	2	2	2	2	2	0	0	2	2	0	0	2	2	2	0	0	0	0	2
RAC875_c7031_488	-1	-1	2	-1	-1	0	0	0	0	2	0	2	-1	0	2	0	0	0	0	2	0	2	-1	0	2	2	2	0	0	2	-1	2	2	2	2	0	0	2	2	0	0	2	2	2	0	0	0	0	2
Kukri_rep_c113971_162	2	2	2	2	2	0	0	0	0	2	0	2	2	0	2	0	0	0	0	2	0	2	2	0	2	2	2	0	0	2	-1	2	2	2	2	0	0	2	2	0	0	2	2	2	0	0	0	0	2
wsnp_Ex_c19717_28713417	0	0	0	0	0	0	0	0	0	2	0	2	2	0	2	0	0	0	0	2	0	2	2	0	2	2	2	0	0	2	2	2	2	2	2	0	0	2	2	0	0	2	2	2	0	0	0	-1	2
wsnp_Ex_c7252_12453079	0	0	0	0	0	0	0	0	0	2	0	2	-1	0	2	0	0	0	0	2	0	2	2	0	2	2	2	0	0	2	2	2	2	2	2	0	0	2	2	0	0	2	2	2	0	0	0	-1	2
BobWhite_c1265_247	2	2	0	2	2	-1	0	0	0	2	0	2	2	0	2	0	0	0	0	2	0	2	2	0	2	2	2	0	0	2	2	2	2	2	2	-1	0	2	2	0	0	2	2	2	0	0	0	0	2
RAC875_c23587_548	0	2	2	0	2	2	2	2	0	2	-1	2	2	2	0	2	-1	0	-1	2	0	0	0	2	2	2	2	2	0	2	2	2	2	2	0	2	2	2	2	0	-1	-1	2	2	0	2	0	2	2
RAC875_c23587_447	-1	2	2	-1	2	2	2	2	0	2	2	2	2	2	0	2	2	0	0	2	0	0	0	2	2	2	2	2	0	2	2	2	2	2	0	2	2	2	2	0	0	2	2	2	0	2	0	2	2
RAC875_c23587_271	0	0	0	0	0	0	0	0	0	2	0	-1	-1	0	2	0	0	0	0	2	0	2	2	0	2	2	2	0	0	2	2	2	2	2	2	0	0	2	2	0	0	2	2	2	0	0	0	0	2
BS00081680_51	2	2	0	2	2	0	0	0	0	2	0	2	2	0	2	0	0	0	0	2	0	2	2	-1	2	2	2	-1	0	2	2	2	2	2	2	-1	0	2	2	0	0	2	2	2	0	0	0	-1	2
BS00081682_51	0	0	0	0	0	0	0	0	0	2	0	2	-1	0	2	0	0	0	0	2	0	2	2	0	2	2	2	0	0	2	2	2	2	2	2	0	0	2	2	0	0	2	2	2	0	0	0	0	2
wsnp_Ex_c64327_63176640	0	0	0	-1	0	0	0	0	0	2	0	0	0	0	2	0	0	0	0	2	0	2	2	-1	2	2	2	0	0	2	2	2	2	-1	2	-1	0	2	2	0	0	2	2	2	0	0	0	2	2
Kukri_c33670_261	2	0	2	2	2	0	0	2	2	2	2	2	-1	0	0	2	2	0	2	2	0	0	0	0	2	2	2	2	0	2	2	0	2	2	0	2	2	2	2	2	0	-1	2	2	0	2	2	2	2
Kukri_c2464_560	-1	2	2	2	2	-1	2	2	0	2	0	2	2	2	0	2	2	0	-1	2	0	0	0	2	2	2	2	2	0	2	2	2	2	2	0	-1	2	2	2	0	0	0	2	2	0	2	0	2	2
Ex_c3941_906	0	0	0	0	0	0	0	0	0	2	0	0	2	0	2	0	0	0	0	2	0	2	2	0	2	2	2	0	0	2	2	0	2	0	2	0	2	2	2	0	0	2	2	2	0	0	0	2	2
Excalibur_c3941_537	0	0	0	0	0	0	0	0	-1	2	0	0	-1	0	2	0	0	0	0	2	0	2	2	0	2	2	2	0	0	2	2	-1	2	-1	2	0	2	2	2	0	0	2	2	2	0	0	0	2	2
IAAV3527	0	0	0	0	0	0	2	0	-1	2	0	0	0	0	0	0	2	2	0	0	0	2	0	0	2	0	2	0	0	0	0	2	2	2	0	2	0	0	0	0	2	0	2	0	2	2	2	0	2
RAC875_c16820_419	2	2	2	2	2	0	2	0	-1	2	0	0	-1	0	2	0	-1	0	-1	2	0	2	2	0	2	2	2	0	0	2	2	-1	2	-1	2	0	2	2	2	2	2	2	0	2	0	0	0	-1	2
Excalibur_c25050_372	-1	-1	-1	-1	-1	0	2	0	0	2	0	0	-1	0	2	0	0	0	-1	2	0	2	2	0	2	2	2	0	0	2	2	-1	2	-1	2	0	2	2	2	2	2	2	0	2	0	0	0	-1	2
wsnp_Ra_c26191_35761997	-1	-1	-1	-1	-1	0	2	0	0	2	0	0	0	0	2	0	0	0	0	2	0	2	2	0	2	2	2	0	0	2	2	0	2	0	2	0	2	2	2	2	2	2	0	2	0	0	0	2	2
CAP12_c6260_154	0	0	0	0	0	2	0	0	0	2	2	2	2	0	0	0	2	0	0	0	2	2	2	0	0	2	0	0	2	2	2	2	0	2	0	0	0	0	2	2	0	0	0	2	2	0	0	0	2
BS00009885_51	-1	-1	-1	-1	-1	0	2	0	0	2	0	0	0	0	2	0	0	0	0	2	0	2	2	0	2	2	2	0	0	2	2	0	2	0	2	0	2	2	2	2	2	2	0	2	0	0	0	-1	2
GENE-0002_856	2	2	2	2	2	0	2	0	0	2	0	0	-1	0	2	0	0	0	2	2	0	2	2	0	2	2	2	0	0	2	2	0	2	0	2	0	2	2	2	2	2	2	0	2	0	0	0	2	2
wsnp_Ex_c31983_40709607	2	2	2	2	2	0	2	0	-1	2	0	0	-1	0	2	0	-1	0	-1	2	0	2	2	0	2	2	2	0	0	2	2	0	2	-1	2	0	2	2	2	2	2	2	0	2	0	0	0	-1	2
wsnp_Ex_c31983_40709866	-1	-1	-1	-1	-1	0	2	0	-1	2	0	0	-1	0	2	0	0	0	-1	2	0	2	2	0	2	2	2	0	0	2	2	0	2	-1	2	0	2	2	2	2	2	2	0	2	0	0	0	2	2
Kukri_c46010_146	-1	-1	-1	2	-1	0	2	0	0	2	0	0	-1	0	2	0	0	0	-1	2	0	2	2	0	2	2	2	0	0	2	2	0	2	-1	2	0	2	2	2	2	2	2	0	2	0	0	0	2	2
Kukri_c46010_872	0	0	0	-1	0	0	2	0	0	2	0	0	-1	0	2	0	-1	0	0	2	0	2	2	0	2	2	2	0	0	2	2	0	2	-1	2	0	2	2	0	2	2	2	0	2	0	0	0	2	2
Excalibur_rep_c85213_146	0	0	0	0	0	0	2	0	0	2	0	2	0	0	2	0	0	0	0	2	0	2	2	-1	2	2	2	0	0	2	2	0	2	0	2	0	2	2	2	2	2	2	0	2	0	0	0	2	2
Tdurum_contig77289_179	0	0	0	-1	0	0	2	0	0	2	0	0	-1	0	2	0	0	0	0	2	0	2	2	0	2	2	2	0	0	2	2	0	2	-1	2	0	2	2	2	2	2	2	0	2	0	0	0	-1	2
Kukri_c82555_88	0	0	0	0	0	0	2	0	0	2	0	0	0	0	2	0	0	0	0	2	0	2	2	0	2	2	2	0	0	2	2	0	2	0	2	0	2	2	2	2	2	2	0	2	0	0	0	2	2
Kukri_c7579_559	0	0	0	0	0	0	2	0	0	2	0	0	0	0	2	0	0	0	0	2	0	2	2	0	2	2	2	0	0	2	2	0	2	0	2	0	2	2	2	2	2	2	0	2	0	0	0	2	2
Excalibur_c7237_1208	0	0	0	0	0	0	2	0	0	2	0	-1	0	0	2	0	0	0	-1	2	0	2	2	0	2	2	2	0	0	2	2	0	2	0	2	0	2	2	2	2	2	-1	0	2	0	0	0	-1	2
RAC875_c26747_243	-1	2	2	2	2	0	0	0	2	2	2	2	-1	0	2	2	2	2	2	2	0	0	0	0	2	2	2	0	0	2	2	0	2	2	0	2	2	2	2	2	0	2	2	2	0	2	2	2	2
TA003773-0807	0	0	0	0	0	0	2	0	0	2	0	0	0	0	2	0	0	0	0	2	2	2	0	0	2	2	2	2	0	2	2	0	2	0	2	-1	2	2	2	2	2	2	0	2	0	0	0	2	2
IAAV5652	0	0	0	0	0	0	2	0	-1	2	0	0	-1	0	2	0	-1	2	0	2	-1	2	0	0	2	2	2	2	0	2	2	0	2	-1	2	0	2	2	2	2	2	2	0	2	0	0	0	2	2
IAAV614	0	0	0	-1	0	0	0	0	2	-1	2	2	0	0	2	2	-1	2	-1	2	0	0	0	0	2	2	2	0	0	2	2	0	-1	2	0	2	2	2	2	2	0	2	2	2	0	2	2	2	2
BS00012210_51	0	0	0	0	0	0	2	0	0	2	0	0	-1	0	2	0	0	2	0	2	-1	2	0	0	2	2	2	2	0	2	2	0	2	0	2	0	2	2	2	2	2	2	0	2	0	0	0	2	2
Kukri_c97137_329	-1	0	-1	-1	-1	0	0	0	2	2	2	2	0	0	2	2	2	2	2	2	0	0	0	0	2	2	2	0	0	2	2	0	2	2	0	2	2	2	2	2	0	2	2	2	0	2	2	2	2
Kukri_c53398_200	0	0	2	-1	0	0	0	-1	2	2	2	2	0	0	2	2	2	2	2	2	0	0	0	-1	2	2	2	0	0	2	2	0	2	2	0	2	2	2	2	2	0	2	2	2	0	2	2	2	2
BS00022426_51	-1	2	2	2	0	0	0	0	2	2	-1	0	0	0	2	2	2	2	2	2	0	0	0	0	2	2	2	0	0	2	2	0	2	2	0	-1	2	2	2	2	0	2	2	2	0	2	2	-1	2
wsnp_BE445121A_Ta_1_8	0	0	0	0	0	2	2	2	0	2	0	-1	0	2	0	2	2	2	0	0	0	0	2	-1	2	2	0	0	0	2	0	2	2	2	2	2	0	0	2	2	0	0	0	2	2	2	0	2	0
RAC875_c11899_366	2	2	2	2	2	0	2	0	0	2	0	0	2	0	2	0	0	2	-1	2	-1	2	0	0	2	2	2	2	0	2	2	0	2	2	2	0	2	2	2	2	2	2	0	2	0	0	0	2	2
wsnp_Ex_c29914_38896441	-1	-1	-1	-1	-1	0	2	0	0	2	0	0	-1	0	2	0	0	2	-1	2	2	2	0	0	2	2	2	2	0	2	2	0	2	2	2	0	2	2	2	2	2	2	0	2	0	0	0	2	2
IACX6344	2	2	2	2	2	0	2	0	0	2	0	0	2	0	2	0	-1	2	-1	2	-1	2	0	0	2	2	2	2	0	2	2	0	2	2	2	0	2	2	2	2	2	2	0	2	0	0	0	-1	2
BS00066852_51	2	2	2	2	2	0	2	0	0	2	0	0	2	0	2	0	0	2	0	2	2	2	0	-1	2	2	2	2	0	2	2	0	2	2	2	0	2	2	2	2	2	2	0	2	0	0	0	2	2
BS00062749_51	2	2	0	2	0	0	2	2	0	0	0	2	2	2	2	2	2	0	-1	2	2	0	2	2	2	2	2	2	2	2	2	0	0	2	-1	0	2	0	2	0	2	2	0	2	0	2	0	2	0
Kukri_c48434_88	0	0	0	0	0	0	2	0	0	2	0	0	0	0	2	0	0	2	0	2	-1	2	0	0	2	2	2	2	0	2	2	0	2	2	2	0	2	2	2	2	2	2	0	2	0	0	0	-1	2
Kukri_c33561_564	2	0	0	2	2	2	0	2	0	0	2	2	0	2	2	0	2	0	2	0	2	0	2	2	2	2	2	2	2	-1	0	0	0	2	2	2	2	2	2	2	0	2	0	2	0	0	2	0	0
wsnp_BF478737A_Ta_2_1	0	0	0	0	0	0	2	0	0	2	0	0	0	0	2	0	0	2	0	2	-1	2	0	0	2	2	2	2	0	2	2	0	2	2	2	0	2	2	2	2	2	2	0	2	0	0	0	-1	2
IAAV7414	0	0	0	0	0	0	2	0	0	2	0	0	0	0	2	0	0	2	0	2	2	2	0	0	2	2	2	2	0	2	2	0	2	2	2	0	2	2	2	2	2	2	0	2	0	0	0	2	2
wsnp_Ex_c14733_22819350	0	0	0	0	0	0	2	0	0	2	0	0	0	0	2	0	0	2	0	2	2	2	0	0	2	2	2	2	0	2	2	0	2	2	2	0	2	2	2	2	2	2	0	2	0	0	0	2	2
BobWhite_c24113_529	0	0	0	0	0	0	2	0	0	2	0	0	0	0	2	0	0	2	0	2	-1	2	0	0	2	2	2	2	0	2	2	0	2	2	2	0	2	2	2	2	2	2	0	2	0	0	0	0	2
wsnp_Ex_c14733_22819625	0	0	0	0	0	0	2	0	0	2	0	0	0	0	2	0	0	2	0	2	2	2	0	0	2	2	2	2	0	2	2	0	2	2	2	0	2	2	2	2	2	2	0	2	0	0	0	-1	2
tplb0032d09_1393	0	0	0	0	0	0	2	0	0	2	0	0	0	0	2	0	0	2	0	2	2	2	0	0	2	2	2	2	0	2	2	0	2	2	2	0	2	2	2	2	2	2	0	2	0	0	0	-1	2
BS00076668_51	0	0	0	0	0	0	2	0	0	2	0	0	0	0	2	0	0	2	0	2	-1	2	0	0	2	2	2	2	0	2	2	0	-1	2	2	0	2	2	2	2	2	2	0	2	0	0	0	-1	2
RAC875_rep_c76047_63	0	0	0	0	0	0	2	0	0	2	0	0	0	0	2	0	0	2	0	2	-1	2	0	0	2	2	2	2	0	2	2	0	-1	2	2	0	2	2	2	2	2	2	0	2	0	0	0	-1	2
wsnp_Ex_c49829_54319220	0	0	0	0	0	0	2	0	0	2	0	0	0	0	2	0	0	2	0	2	-1	2	0	0	2	2	2	2	0	2	2	0	2	2	2	0	2	2	2	2	2	2	0	2	0	0	0	-1	2
CAP11_c2984_419	0	0	0	0	0	0	2	0	0	2	0	0	0	0	2	0	0	2	0	2	-1	2	0	0	2	2	2	2	0	2	2	0	2	2	2	0	2	2	2	2	2	2	0	2	0	0	0	-1	2
BS00067277_51	-1	-1	-1	-1	-1	0	2	0	0	2	0	-1	0	0	2	0	0	2	0	2	-1	2	0	0	2	2	2	2	0	2	2	0	2	2	2	0	2	2	2	2	2	2	0	2	0	0	0	-1	2
wsnp_Ex_c50235_54588957	0	0	0	0	0	0	2	0	0	2	0	0	0	0	2	0	0	2	0	2	-1	2	0	0	2	2	2	2	0	2	2	0	2	2	2	0	2	2	2	2	2	2	0	2	0	0	0	-1	2
BS00087437_51	2	2	2	2	2	-1	2	0	0	2	0	-1	2	0	2	0	0	2	-1	2	2	2	0	0	2	2	2	2	0	2	2	0	2	2	2	-1	2	2	2	0	2	2	0	2	0	0	0	2	2
RAC875_c7891_426	2	-1	-1	2	-1	0	2	0	0	2	0	0	2	0	2	0	0	2	0	2	-1	2	0	0	2	2	2	2	0	2	2	0	2	2	2	0	2	2	2	0	2	2	0	2	0	0	0	0	2
wsnp_Ex_c26800_36025663	2	-1	0	2	-1	0	2	0	0	2	0	0	2	0	2	0	0	2	0	2	0	2	0	0	2	2	2	2	0	2	2	0	2	2	2	0	2	2	2	0	2	2	0	2	0	0	0	-1	2
Ex_c17168_1216	2	0	0	2	0	0	2	-1	0	2	0	0	2	0	2	0	0	2	0	2	2	2	0	-1	2	2	2	2	0	2	2	0	2	2	2	-1	2	2	2	0	2	2	0	2	0	0	0	2	2
RAC875_c19509_174	0	-1	2	0	2	0	2	0	0	2	0	0	0	0	2	0	0	2	0	2	-1	2	0	0	2	2	2	2	0	2	2	0	2	2	2	0	2	2	2	0	2	2	0	2	0	0	0	-1	2
BS00065700_51	0	0	0	0	0	2	0	0	2	0	0	2	0	0	0	0	0	2	0	2	0	2	-1	0	2	0	2	0	2	0	0	-1	0	0	0	2	2	2	2	0	0	0	0	2	0	0	0	2	2
Tdurum_contig20340_79	2	2	2	2	2	0	2	0	0	0	2	0	2	0	2	0	0	0	2	2	2	0	0	0	0	2	0	0	0	2	0	2	2	2	2	2	2	2	0	0	0	2	0	0	2	2	2	0	2
BS00057650_51	-1	2	0	2	0	2	2	2	2	2	2	-1	2	2	0	0	0	2	2	2	0	0	0	2	2	2	0	2	0	2	2	2	0	2	0	2	2	0	2	0	0	2	2	2	0	2	0	2	2
Kukri_c50414_251	0	0	0	0	0	0	0	2	0	0	2	2	2	2	0	2	2	2	0	0	2	2	2	2	2	-1	0	0	2	0	2	0	2	2	2	0	2	-1	0	2	2	0	2	2	0	2	0	2	2
wsnp_Ex_c759_1493846	0	0	0	0	0	0	0	2	0	-1	2	2	2	2	0	2	2	2	0	0	2	2	2	2	2	0	0	0	2	0	2	0	2	2	2	0	2	0	0	2	2	0	2	2	0	2	0	2	2
IACX11112	0	0	0	0	0	0	0	2	0	0	2	2	2	2	0	2	2	2	0	0	2	2	2	2	2	0	0	0	2	0	2	0	2	2	2	0	2	0	0	2	2	0	2	2	0	2	0	2	2
BS00086680_51	2	2	2	2	2	2	2	0	0	2	0	0	2	0	2	0	0	2	0	2	2	2	0	0	2	2	2	2	0	2	2	0	2	2	2	0	2	2	2	0	2	2	0	2	0	0	0	-1	2
BS00065930_51	2	0	0	0	0	2	2	0	2	2	0	2	2	-1	0	2	-1	2	2	-1	2	0	2	-1	2	0	0	2	0	0	0	2	0	2	0	0	2	0	2	0	2	0	0	0	2	2	2	0	0
Kukri_c4318_101	0	0	0	0	0	2	2	0	0	2	0	0	0	0	2	0	0	2	0	2	0	2	0	0	2	2	2	2	0	2	2	0	2	2	2	0	2	2	2	0	2	2	0	2	0	0	0	0	2
RAC875_c39165_148	0	0	0	0	0	2	2	0	0	2	0	0	0	0	2	0	0	2	0	2	2	2	0	0	2	2	2	2	0	2	2	0	2	2	2	-1	2	2	2	0	2	2	0	2	0	0	0	0	2
Kukri_c56996_147	0	0	0	0	0	2	2	0	0	2	0	0	0	0	2	0	0	2	0	2	2	2	0	0	2	2	2	2	0	2	2	0	2	2	2	0	2	2	2	0	2	2	0	2	0	0	0	2	2
Kukri_rep_c99813_69	0	0	0	0	0	2	2	0	0	2	0	0	0	0	2	0	0	2	0	2	-1	2	0	0	2	2	2	2	0	2	2	0	-1	2	2	0	2	2	2	0	2	2	0	2	0	0	0	-1	2
CAP8_c806_297	0	0	0	0	0	2	2	0	0	2	0	0	0	0	2	0	0	2	0	2	-1	2	0	0	2	2	2	2	0	2	2	0	-1	2	2	0	2	2	2	0	2	2	0	2	0	0	0	-1	2
Excalibur_c20133_87	0	0	0	0	0	2	2	0	0	2	0	0	0	0	2	0	0	2	0	2	-1	2	0	0	2	2	2	2	0	2	2	0	2	2	2	0	2	2	2	0	2	2	0	2	0	0	0	-1	2
Excalibur_rep_c88290_94	0	0	0	0	0	2	2	0	0	2	0	0	0	0	2	0	0	2	-1	2	-1	2	0	0	2	2	2	2	0	2	2	0	2	2	2	0	2	2	2	0	2	2	0	2	0	0	0	-1	2
RAC875_c53748_52	0	0	0	0	0	2	2	0	0	2	0	0	0	0	2	0	0	2	0	2	2	2	0	0	2	2	2	2	0	2	2	0	2	2	2	0	2	2	2	0	2	2	0	2	0	0	0	-1	2
BS00022201_51	0	0	0	0	0	2	2	0	0	2	0	0	0	0	2	0	0	2	-1	2	-1	2	0	0	2	2	2	2	0	2	2	0	2	2	2	0	2	2	2	0	2	2	0	2	0	0	0	-1	2
BS00102492_51	0	0	0	0	0	2	2	0	0	2	0	0	0	0	2	0	0	2	-1	2	-1	2	0	0	2	2	2	2	0	2	2	0	-1	2	2	0	2	2	2	0	2	2	0	2	0	0	0	-1	2
Kukri_c362_91	0	0	0	0	0	2	2	0	0	2	0	0	0	0	2	0	0	2	-1	2	2	2	0	0	2	2	2	2	0	2	2	0	2	2	2	0	2	2	2	0	2	2	0	2	0	0	0	2	2
Kukri_c362_151	0	0	0	0	0	2	2	0	0	2	0	0	0	0	2	0	0	2	-1	2	-1	2	0	0	2	2	2	2	0	2	2	0	2	2	2	0	2	2	2	0	2	2	0	2	0	0	0	-1	2
BS00011835_51	0	0	0	0	0	2	2	0	0	2	0	0	0	0	2	0	0	2	-1	2	-1	2	0	0	2	2	2	2	0	2	2	0	2	2	2	0	2	2	2	0	2	2	0	2	0	0	0	-1	2
wsnp_CAP11_c1029_611774	0	0	0	0	0	2	2	0	0	2	0	-1	0	0	2	0	0	2	0	2	2	2	0	-1	2	2	2	2	0	2	2	0	2	2	2	-1	2	2	2	0	2	2	0	2	0	0	0	2	2
BS00037255_51	0	0	0	0	0	2	2	0	0	2	0	0	0	0	2	0	0	2	0	2	2	2	0	0	2	-1	2	2	0	2	2	0	2	-1	2	0	2	2	2	0	2	2	0	2	0	0	0	2	2
IACX500	0	0	0	0	0	2	2	0	0	2	0	-1	0	0	2	0	0	2	0	2	2	2	0	-1	2	2	2	2	0	2	2	0	2	2	2	0	2	2	2	0	2	2	0	2	0	0	0	-1	2
wsnp_Ra_c34203_42948357	0	0	0	0	0	2	2	0	0	2	0	0	0	0	2	0	0	2	-1	2	-1	2	0	0	2	2	2	2	0	2	2	0	2	2	2	0	2	2	2	0	2	2	0	2	0	0	0	-1	2
wsnp_Ex_c15188_23387523	0	0	0	0	0	2	2	0	0	2	0	0	0	0	2	0	0	2	-1	2	-1	2	0	0	2	2	2	2	0	2	2	0	2	2	2	0	2	2	2	0	2	2	0	2	0	0	0	-1	2
Excalibur_c37474_179	0	0	0	0	0	2	2	0	0	2	0	0	0	0	2	0	0	2	-1	2	-1	2	0	0	2	2	2	2	0	2	2	0	2	2	2	0	2	2	2	0	2	2	0	2	0	0	0	-1	2
BS00048892_51	2	0	0	0	2	2	2	2	2	2	2	2	-1	0	2	0	2	0	0	0	2	2	0	-1	0	0	2	2	0	0	0	0	2	-1	0	2	-1	0	0	0	2	2	0	0	2	2	2	0	2
wsnp_Ex_c5634_9907829	2	2	2	2	2	2	2	0	0	2	0	0	-1	0	2	0	-1	2	-1	2	-1	2	0	0	2	2	2	2	0	2	2	0	2	2	2	0	2	2	2	0	2	2	0	2	0	0	0	-1	2
wsnp_Ex_c5634_9906981	2	2	2	2	2	2	2	0	0	2	0	0	-1	0	2	0	0	2	-1	2	2	2	0	0	2	2	2	2	0	2	2	0	2	2	2	0	2	2	2	0	2	2	0	2	0	0	0	2	2
RAC875_c21842_1647	2	2	2	2	2	0	2	2	2	2	2	0	-1	2	0	0	2	0	2	2	0	2	0	2	0	2	2	0	0	2	2	2	2	2	2	0	2	0	2	2	0	2	0	2	2	2	0	0	2
wsnp_Ex_rep_c105541_89932598	2	2	2	2	2	2	2	0	0	2	0	0	0	0	2	0	0	2	-1	2	2	2	0	0	2	2	2	2	0	2	2	0	2	2	2	0	2	2	2	0	2	2	0	2	0	0	0	2	2
BS00062715_51	2	2	2	2	2	2	2	0	0	2	0	0	-1	0	2	0	0	2	-1	2	-1	2	0	0	2	2	2	2	0	2	2	0	2	2	2	0	2	2	2	0	2	2	0	2	0	0	0	-1	2
wsnp_Ex_c34821_43076533	0	-1	2	0	2	2	2	0	0	2	0	0	-1	0	2	0	-1	2	0	2	-1	2	0	0	2	2	2	2	0	2	2	0	2	2	2	0	2	2	2	0	2	2	0	2	0	0	0	-1	2
wsnp_Ku_c17726_26872129	0	-1	2	0	2	2	2	0	0	2	0	0	-1	0	2	0	-1	2	0	2	-1	2	0	0	2	2	2	2	0	2	2	0	-1	2	2	0	2	2	2	0	2	2	0	2	0	0	0	-1	2
wsnp_Ex_c44049_50205457	0	-1	-1	0	-1	2	2	0	0	2	0	0	-1	0	2	0	-1	2	0	2	0	2	0	0	2	2	2	2	0	2	2	0	-1	2	2	2	2	2	2	0	2	2	0	2	0	0	0	2	2
wsnp_Ex_c44049_50205614	0	0	2	0	2	2	2	0	0	2	0	0	0	0	2	0	0	2	0	2	-1	2	0	0	2	2	2	2	0	2	2	0	2	2	2	0	2	2	2	0	2	2	0	2	0	0	0	-1	2
wsnp_Ex_c44049_50205904	0	-1	-1	0	-1	2	2	0	0	2	0	0	-1	0	2	0	-1	2	0	2	2	2	0	0	2	2	2	2	0	2	2	0	2	2	2	0	2	2	2	0	2	2	0	2	0	0	0	2	2
Kukri_c32885_145	0	-1	2	0	2	2	2	0	0	2	0	0	-1	0	2	0	-1	2	0	2	-1	2	0	0	2	2	2	2	0	2	2	0	2	2	2	0	2	2	2	0	2	2	0	2	0	0	0	-1	2
wsnp_Ex_c8364_14095508	2	2	2	2	2	2	2	0	0	2	0	0	-1	0	2	0	0	2	-1	2	-1	2	0	0	2	2	2	2	0	2	2	0	2	2	2	0	2	2	2	0	2	2	0	2	0	0	0	-1	2
Excalibur_c11273_284	2	2	2	2	2	2	2	0	0	2	0	0	0	0	2	0	0	2	-1	2	2	2	0	0	2	2	2	2	0	2	2	0	2	2	2	0	2	2	2	0	2	2	0	2	0	0	0	2	2
wsnp_Ex_c14866_22995097	2	2	2	2	2	2	2	0	0	2	0	0	0	0	2	0	0	2	-1	2	-1	2	0	0	2	2	2	2	0	2	2	0	2	2	2	0	2	2	2	0	2	2	0	2	0	0	0	-1	2
RAC875_c41113_144	0	-1	-1	0	-1	2	2	0	0	2	0	0	2	0	2	0	-1	2	0	2	2	2	0	0	2	2	2	2	0	2	2	0	2	2	2	0	2	2	2	0	2	2	0	2	0	0	0	-1	2
RAC875_c18539_1159	0	-1	2	0	2	2	2	0	0	2	0	0	-1	0	2	0	0	2	0	2	2	2	0	0	2	2	2	2	0	2	2	0	2	2	2	0	2	2	2	0	2	2	0	2	0	0	0	-1	2
IAAV5730	0	-1	2	0	2	2	2	0	0	2	0	0	0	0	2	0	0	2	0	2	-1	2	0	0	2	2	2	2	0	2	2	0	-1	2	2	0	2	2	2	0	2	2	0	2	0	0	0	-1	2
wsnp_Ex_c34260_42602649	0	-1	2	0	2	2	2	0	0	2	0	0	-1	0	2	0	0	2	0	2	-1	2	0	0	2	2	2	2	0	2	2	0	-1	2	2	0	2	2	2	0	2	2	0	2	0	0	0	-1	2
wsnp_Ex_c34260_42602746	0	-1	2	0	2	2	2	0	0	2	0	0	0	0	2	0	0	2	0	2	-1	2	0	0	2	2	2	2	0	2	2	0	2	2	2	0	2	2	2	0	2	2	0	2	0	0	0	2	2
Ex_c5759_663	0	0	2	0	2	2	2	0	0	2	0	0	0	0	2	0	0	2	0	2	-1	2	0	0	2	2	2	2	0	2	2	0	2	2	2	0	2	2	2	0	2	2	0	2	0	0	0	-1	2
Ex_c5759_628	0	-1	2	0	2	2	2	0	0	2	0	0	0	0	2	0	0	2	-1	2	2	2	0	-1	2	2	2	2	0	2	2	0	2	2	2	0	2	2	2	0	2	2	0	2	0	0	0	-1	2
BS00066336_51	2	2	2	-1	0	2	2	0	0	2	0	0	0	0	2	0	0	2	-1	2	-1	2	0	0	2	2	2	2	0	2	2	0	2	2	2	0	2	2	2	0	2	2	0	2	0	0	0	-1	2
RAC875_c15998_53	0	-1	2	0	2	2	2	0	0	2	0	0	-1	0	2	0	-1	2	0	2	-1	2	0	0	2	2	2	2	0	2	2	0	-1	2	2	0	2	2	2	0	2	2	0	2	0	0	0	-1	2
wsnp_Ex_c33831_42253707	0	-1	2	0	2	2	2	0	0	2	0	0	-1	0	2	0	-1	2	0	2	-1	2	0	0	2	2	2	2	0	2	2	0	-1	2	2	0	2	2	2	0	2	2	0	2	0	0	0	-1	2
Excalibur_c102582_360	0	2	2	0	2	2	2	0	0	2	0	0	-1	0	2	0	0	2	0	2	2	2	0	0	2	2	2	2	0	2	2	0	2	2	2	0	2	2	2	0	2	2	0	2	0	0	0	-1	2
Ku_c6979_182	0	-1	2	0	2	2	2	0	0	2	0	0	-1	0	2	0	-1	2	0	2	-1	2	0	0	2	2	2	2	0	2	2	0	2	2	2	0	2	2	2	0	2	2	0	2	0	0	0	-1	2
GENE-0116_102	2	2	2	2	2	0	2	2	2	-1	2	0	2	2	0	0	2	0	2	2	0	2	0	2	0	2	2	0	0	2	2	2	2	2	2	0	2	0	2	2	0	2	0	2	2	2	0	0	2
Excalibur_c3140_697	2	2	2	2	2	0	2	2	-1	-1	2	0	-1	2	0	0	2	0	-1	2	0	2	0	2	0	2	2	0	0	2	2	2	2	2	2	0	2	0	2	2	0	2	0	2	2	2	0	0	2
GENE-1214_288	0	0	2	0	2	2	2	0	0	2	0	0	0	0	2	0	0	2	-1	2	2	2	0	0	2	2	2	2	0	2	2	0	2	2	2	0	2	2	2	0	2	2	0	2	0	0	0	-1	2
GENE-1214_159	2	2	2	2	2	0	2	2	2	0	2	0	-1	2	0	0	2	0	-1	2	0	2	0	2	0	2	2	0	0	2	2	2	2	2	2	0	2	0	2	2	0	2	0	2	2	2	0	0	2
wsnp_Ex_c7271_12483592	0	0	2	0	2	2	2	0	0	2	0	0	0	0	2	0	0	2	-1	2	-1	2	0	0	2	2	2	2	0	2	2	0	2	2	2	0	2	2	2	0	2	2	0	2	0	0	0	-1	2
wsnp_Ex_c13564_21327699	0	-1	2	0	2	2	2	0	0	2	0	0	-1	0	2	0	0	2	0	2	2	2	0	0	2	2	2	2	0	2	2	0	2	2	2	0	2	2	2	0	2	2	0	2	0	0	0	-1	2
Tdurum_contig41931_480	0	-1	2	0	2	2	2	0	0	2	0	-1	0	0	2	0	0	2	0	2	-1	2	0	-1	2	2	2	2	0	2	2	0	-1	2	2	-1	2	2	2	0	2	2	0	2	0	0	0	-1	2
Ex_c12763_662	0	-1	2	0	2	2	2	0	0	2	0	0	-1	0	2	0	0	2	0	2	2	2	0	0	2	2	2	2	0	-1	2	0	2	2	2	0	2	2	2	0	2	2	0	2	0	0	0	2	2
Kukri_rep_c106359_124	2	2	2	2	2	2	2	0	0	2	0	0	-1	0	2	0	0	2	0	2	2	2	0	0	2	2	2	2	0	2	2	0	2	2	2	0	2	2	2	0	2	2	0	2	0	0	0	0	2
wsnp_Ex_c12352_19708127	2	2	2	2	2	2	2	0	0	2	0	0	0	0	2	0	0	2	0	2	2	2	0	0	2	2	2	2	0	2	2	0	2	2	2	0	2	2	2	0	2	2	0	2	0	0	0	2	2
wsnp_Ku_c67495_66513940	0	-1	2	0	2	2	2	0	0	2	0	0	-1	0	2	0	0	2	0	2	2	2	0	0	2	2	2	2	0	2	2	0	2	2	2	0	2	2	2	0	2	2	0	2	0	0	0	2	2
wsnp_Ex_c1374_2630879	0	-1	2	0	2	2	2	0	0	2	0	-1	-1	0	2	0	-1	2	0	2	-1	2	0	-1	2	2	2	2	0	2	2	0	2	2	2	0	2	2	2	0	2	2	0	2	0	0	0	-1	2
wsnp_Ex_c1374_2630830	2	2	2	2	2	2	2	0	0	2	0	0	0	0	2	0	0	2	-1	2	-1	2	0	0	2	2	2	2	0	2	2	0	2	2	2	0	2	2	2	0	2	2	0	2	0	0	0	-1	2
wsnp_Ex_c8885_14842394	2	2	2	2	2	2	2	0	0	2	0	-1	-1	0	2	0	-1	2	-1	2	-1	2	0	0	2	2	2	2	0	2	2	0	2	2	2	-1	2	2	2	0	2	2	0	2	0	0	0	-1	2
wsnp_Ra_c18045_27024765	0	2	2	0	2	2	2	0	0	2	0	0	0	0	2	0	0	2	0	2	2	2	0	0	2	2	2	2	0	2	2	0	2	2	2	0	2	2	2	0	2	2	0	2	0	0	0	2	2
GENE-0126_140	2	2	2	2	2	2	2	0	0	2	0	0	-1	0	2	0	-1	2	-1	2	-1	2	0	0	2	2	2	2	0	2	2	0	2	2	2	0	2	2	2	0	2	2	0	2	0	0	0	-1	2
Kukri_c43730_841	2	2	2	2	2	2	2	0	0	2	0	-1	-1	0	2	0	0	2	-1	2	-1	2	0	0	2	2	2	2	0	2	2	0	2	2	2	0	2	2	2	0	2	2	0	2	0	0	0	-1	2
Excalibur_rep_c68424_255	0	0	2	0	2	2	2	0	0	2	0	0	0	0	2	0	0	2	0	2	2	2	0	0	2	2	2	2	0	2	2	0	2	2	2	0	2	2	2	0	2	2	0	2	0	0	0	2	2
wsnp_Ex_c21592_30743815	0	-1	2	0	2	2	2	0	0	2	0	0	0	0	2	0	0	2	0	2	2	2	0	0	2	2	2	2	0	2	2	0	2	2	2	0	2	2	2	0	2	2	0	2	0	0	0	2	2
wsnp_Ex_c21592_30743513	2	2	2	2	2	2	2	0	0	2	0	0	0	0	2	0	0	2	-1	2	-1	2	0	0	2	2	2	2	0	2	2	0	2	2	2	0	2	2	2	0	2	2	0	2	0	0	0	-1	2
wsnp_Ra_rep_c74936_72685894	2	2	2	2	2	2	2	0	0	2	0	0	0	0	2	0	0	2	-1	2	2	2	0	0	2	2	2	2	0	2	2	0	2	2	2	0	2	2	2	0	2	2	0	2	0	0	0	2	2
wsnp_Ex_c3572_6533892	2	2	2	2	2	2	2	0	0	2	0	0	0	0	2	0	0	2	0	2	0	2	0	0	2	2	2	2	0	2	2	0	2	2	2	0	2	2	2	0	2	2	0	2	0	0	0	0	2
BS00009731_51	2	2	2	2	2	0	2	2	2	-1	2	0	-1	2	0	0	2	0	-1	2	0	2	0	2	0	2	2	0	0	2	2	2	2	2	2	-1	2	0	2	2	0	2	0	2	2	2	0	0	2
wsnp_Ex_c3572_6531810	2	2	2	2	2	2	2	0	0	2	0	0	-1	0	2	0	0	2	2	2	2	2	0	0	2	2	2	2	0	2	2	0	2	2	2	0	2	2	2	0	2	2	0	2	0	0	0	2	2
RFL_Contig5001_1099	2	2	2	2	2	2	2	0	0	2	0	0	-1	0	2	0	0	2	-1	2	-1	2	0	0	2	2	2	2	0	2	2	0	2	2	2	0	2	2	2	0	2	2	0	2	0	0	0	-1	2
RAC875_c33300_141	2	2	2	2	2	2	2	0	0	2	0	0	2	0	2	0	0	2	2	2	2	2	0	0	2	2	2	2	0	2	2	0	2	2	2	0	2	2	2	0	2	2	0	2	0	0	0	2	2
CAP12_c6266_339	2	2	2	2	2	2	2	0	0	2	0	0	-1	0	2	0	-1	2	0	2	-1	2	0	0	2	2	2	2	0	2	2	0	2	2	2	0	2	2	2	0	2	2	0	2	0	0	0	-1	2
CAP12_c6266_298	2	2	2	2	2	2	2	0	0	2	0	0	-1	0	2	0	0	2	-1	2	-1	2	0	0	2	2	2	2	0	2	2	0	2	2	2	0	2	2	2	0	2	2	0	2	0	0	0	-1	2
CAP12_c6266_187	2	2	2	2	2	2	2	0	0	2	0	0	-1	0	2	0	0	2	0	2	2	2	0	0	2	2	2	2	0	2	2	0	2	2	2	0	2	2	2	0	2	2	0	2	0	0	0	2	2
wsnp_JD_c40990_29127031	0	2	2	0	2	2	2	0	0	2	0	0	-1	0	2	0	0	2	0	2	-1	2	0	0	2	2	2	2	0	2	2	0	2	2	2	0	2	2	2	0	2	2	0	2	0	0	0	-1	2
Excalibur_rep_c86757_244	0	2	2	0	2	2	2	0	0	2	0	0	0	0	2	0	0	2	2	2	2	2	0	0	2	2	2	2	0	2	2	0	2	2	2	0	2	2	2	0	2	2	0	2	0	0	0	-1	2
wsnp_Ku_c18611_27943266	0	0	2	0	2	2	2	0	0	2	0	0	0	0	2	0	0	2	0	2	2	2	0	0	2	2	2	2	0	2	2	0	2	2	2	0	2	2	2	0	2	2	0	2	0	0	0	-1	2
Excalibur_c33881_618	0	0	2	0	2	2	2	0	0	2	0	0	0	0	2	0	0	2	2	2	2	2	0	0	2	2	2	2	0	2	2	0	2	2	2	0	2	2	2	0	2	2	0	2	0	0	0	0	2
Excalibur_c17872_137	0	-1	2	0	2	2	2	0	0	2	0	0	-1	0	2	0	-1	2	0	2	2	2	0	0	2	2	2	2	0	2	2	0	2	2	2	0	2	2	2	0	2	2	0	-1	0	0	0	-1	2
Kukri_rep_c103147_745	2	2	2	2	2	2	2	0	0	2	0	0	0	0	2	0	0	2	-1	2	2	2	0	0	2	2	2	2	0	2	2	0	2	2	2	0	2	2	2	0	2	2	0	2	0	0	0	2	2
IACX2325	2	2	2	2	2	2	2	0	0	2	0	0	-1	0	2	0	-1	2	-1	2	-1	2	0	0	2	2	2	2	0	2	2	0	2	2	2	0	2	2	2	0	2	2	0	2	0	0	0	-1	2
wsnp_BF482891A_Ta_2_2	2	2	2	2	2	2	2	0	0	2	0	0	0	0	2	0	0	2	-1	2	2	2	0	0	2	2	2	2	0	2	2	0	2	2	2	0	2	2	2	0	2	2	0	2	0	0	0	-1	2
RAC875_c38417_246	2	2	2	2	2	2	2	0	0	2	0	0	-1	0	2	0	-1	2	-1	2	-1	2	0	0	2	2	2	2	0	2	2	0	-1	2	2	0	2	2	2	0	2	2	0	2	0	0	0	-1	2
Kukri_rep_c108436_534	0	0	0	0	0	0	2	2	2	-1	2	0	0	2	0	0	2	0	-1	2	0	2	0	2	0	2	2	0	0	2	2	2	2	2	2	-1	2	0	2	2	0	2	0	2	2	2	0	0	2
RAC875_c8515_653	2	2	2	2	2	2	2	0	0	2	0	0	-1	0	2	0	0	2	-1	2	-1	2	0	0	2	2	2	2	0	2	2	0	2	2	2	0	2	2	2	0	2	2	0	2	0	0	0	-1	2
BobWhite_c1488_299	0	0	2	2	0	0	2	0	2	-1	2	2	0	0	0	2	2	2	2	2	0	0	0	0	2	0	-1	0	2	0	2	2	2	2	0	2	-1	2	2	2	0	2	-1	2	0	2	2	2	2
Ra_c11023_679	2	2	2	2	2	2	2	0	0	2	0	0	-1	0	2	0	0	2	-1	2	2	2	0	0	2	2	2	2	0	2	2	0	2	2	2	0	2	2	2	0	2	2	0	2	0	0	0	2	2
Excalibur_c49588_76	2	2	2	2	2	2	2	0	0	2	0	0	-1	0	2	0	0	2	-1	2	-1	2	0	0	2	2	2	2	0	2	2	0	2	2	2	0	2	2	2	0	2	2	0	2	0	0	0	-1	2
CAP7_c3269_236	2	2	2	2	2	2	2	0	0	2	0	0	0	0	2	0	0	2	0	2	-1	2	0	0	2	2	2	2	0	2	2	0	-1	2	2	0	2	2	2	0	2	2	0	2	0	0	0	-1	2
wsnp_Ex_c3906_7086162	2	2	2	2	2	2	2	0	0	2	0	0	2	0	2	0	0	-1	2	2	2	2	0	0	2	2	2	2	0	2	2	0	2	2	2	0	2	2	2	0	2	2	0	2	0	0	0	2	2
RAC875_c39125_365	2	2	2	2	2	2	-1	0	0	2	0	0	-1	0	2	0	0	2	-1	2	-1	2	0	0	2	2	2	2	0	2	2	0	2	2	2	0	2	2	2	0	2	2	0	2	0	0	0	-1	2
wsnp_Ex_c3906_7086294	0	-1	2	0	2	2	2	0	0	2	0	0	0	0	2	0	0	2	0	2	2	2	0	0	2	2	2	2	0	2	2	0	2	2	2	0	2	2	2	0	2	2	0	2	0	0	0	-1	2
IAAV749	0	2	2	0	2	2	2	0	0	2	0	0	0	0	2	0	0	2	0	2	2	2	0	0	2	2	2	2	0	2	2	0	2	2	2	0	2	2	2	0	2	2	0	2	0	0	0	2	2
Tdurum_contig48416_335	2	2	2	2	2	2	2	0	0	2	0	-1	-1	0	2	0	0	2	-1	2	-1	2	0	-1	2	2	2	2	0	2	2	0	2	2	2	-1	2	2	2	0	2	2	0	2	0	0	0	-1	2
wsnp_Ex_rep_c103087_88124573	2	2	2	2	2	2	2	0	0	2	0	0	-1	0	2	0	0	2	-1	-1	2	2	0	0	2	2	2	2	0	2	2	0	2	2	2	0	2	2	2	0	2	2	0	2	0	0	0	2	2
GENE-0053_224	2	2	2	2	2	2	2	0	0	2	0	0	-1	0	2	0	0	2	-1	2	2	2	0	0	2	2	2	2	0	2	2	0	2	2	2	0	2	2	2	0	2	2	0	2	0	0	0	-1	2
Kukri_c67601_267	2	2	2	2	2	2	2	0	0	2	0	0	0	0	2	0	0	2	-1	2	-1	2	0	0	2	2	2	2	0	2	2	0	2	2	2	0	2	2	2	0	2	2	0	2	0	0	0	-1	2
BS00081455_51	2	2	2	2	2	2	2	0	0	2	0	0	-1	0	2	0	0	2	-1	2	2	2	0	0	2	2	2	2	0	2	2	0	2	2	2	0	2	2	2	0	2	2	0	2	0	0	0	-1	2
wsnp_Ex_c18169_26977013	2	2	2	2	2	2	2	0	0	2	0	0	0	0	2	0	0	2	-1	2	-1	2	0	-1	2	2	2	2	0	2	2	0	2	2	2	0	2	2	2	0	2	2	0	2	0	0	0	2	2
wsnp_Ex_c4605_8241260	2	2	2	2	2	2	2	0	0	2	0	0	0	0	2	0	0	2	-1	2	2	2	0	0	2	2	2	2	0	2	2	0	2	2	2	0	2	2	2	0	2	2	0	2	0	0	0	-1	2
wsnp_Ex_c4605_8240189	2	2	2	2	2	2	2	0	0	2	0	0	-1	0	2	0	0	2	-1	2	-1	2	0	0	2	2	2	2	0	2	2	0	-1	2	2	0	2	2	2	0	2	2	0	2	0	0	0	-1	2
wsnp_BF475149A_Ta_2_1	2	2	2	2	2	2	2	0	0	2	0	-1	0	0	2	0	-1	-1	2	2	2	2	0	-1	2	2	2	2	0	-1	2	0	2	2	2	-1	2	2	2	0	2	-1	0	2	0	0	0	-1	2
wsnp_Ex_c4605_8239915	2	2	2	2	2	2	2	0	0	2	0	0	0	0	2	0	0	2	2	2	2	2	0	0	2	2	2	2	0	2	2	0	2	2	2	0	2	2	2	0	2	2	0	2	0	0	0	2	2
wsnp_Ex_rep_c101414_86780996	2	2	2	2	2	2	2	0	0	2	0	0	-1	0	2	0	0	2	-1	2	-1	2	0	0	2	2	2	2	0	2	2	0	2	2	2	0	2	2	2	0	2	2	0	2	0	0	0	-1	2
RAC875_c3751_96	2	2	2	2	2	2	2	0	0	2	0	0	-1	0	2	0	0	2	2	2	2	2	0	0	2	2	2	2	0	2	2	0	2	2	2	0	2	2	2	0	2	2	0	2	0	0	0	2	2
IACX4168	2	2	2	2	2	2	2	0	0	2	0	0	0	0	2	0	0	2	2	2	0	2	0	0	2	2	2	2	0	2	2	0	2	2	2	0	2	2	2	0	2	2	0	2	0	0	0	0	2
BS00110415_51	2	2	2	2	2	2	2	0	0	2	0	0	0	0	2	0	0	2	0	2	2	2	0	0	2	2	2	2	0	2	2	0	2	2	2	0	2	2	2	0	2	2	0	2	0	0	0	2	2
TA001772-0625	2	2	2	2	2	2	2	0	0	2	0	0	-1	0	2	0	0	2	-1	2	-1	2	0	0	2	2	2	2	0	2	2	0	2	2	2	0	2	2	2	0	2	2	0	2	0	0	0	-1	2
BS00094681_51	2	2	2	2	2	2	2	0	0	2	0	0	-1	0	2	0	-1	2	-1	2	-1	2	0	0	2	2	2	2	0	2	2	0	-1	2	2	0	2	2	2	0	2	2	0	2	0	0	0	-1	2
wsnp_BE403956A_Ta_2_3	2	2	2	2	2	2	2	0	0	2	0	0	-1	0	2	0	-1	2	-1	2	-1	2	0	0	2	2	2	2	0	2	2	0	-1	2	2	0	2	2	2	0	2	2	0	2	0	0	0	-1	2
IACX293	2	2	2	2	2	2	2	0	0	2	0	0	0	0	2	0	0	2	0	2	-1	2	0	0	2	2	2	2	0	2	2	0	2	2	2	0	2	2	2	0	2	2	0	2	0	0	0	-1	2
BS00077199_51	2	2	2	2	2	2	2	0	0	2	0	0	-1	0	2	0	-1	2	-1	2	-1	2	0	0	2	2	2	2	0	2	2	0	2	2	2	0	2	2	2	0	2	2	0	2	0	0	0	-1	2
Kukri_c54467_100	2	2	2	2	2	2	2	0	0	2	0	0	0	0	2	0	0	2	-1	2	-1	2	0	-1	2	2	2	2	0	2	2	0	2	2	2	-1	2	2	2	0	2	2	0	2	0	0	0	-1	2
wsnp_Ex_rep_c69738_68695568	2	2	2	2	2	2	2	0	0	2	0	0	0	0	2	0	0	2	-1	2	-1	2	0	0	2	2	2	2	0	2	2	0	2	2	2	0	2	2	2	0	2	2	0	2	0	0	0	-1	2
Kukri_c29668_338	2	2	2	2	2	2	2	0	0	2	0	0	-1	0	2	0	0	2	2	2	2	2	0	0	2	2	2	2	0	2	2	0	2	2	2	0	2	2	2	0	2	2	0	2	0	0	0	2	-1
IAAV7929	2	2	2	2	2	2	2	0	0	2	0	0	0	0	2	0	0	2	0	2	0	2	0	0	2	2	2	2	0	2	2	0	2	2	2	0	2	2	2	0	2	2	0	2	0	0	0	2	2
BS00011712_51	0	0	0	0	0	-1	2	2	2	-1	2	0	0	2	0	0	2	0	2	2	0	2	0	2	0	2	2	0	0	2	2	2	2	2	2	0	2	0	2	2	0	2	0	2	2	2	0	0	2
wsnp_Ku_c4413_8008008	2	2	2	2	2	2	2	0	0	2	0	0	-1	0	2	0	-1	2	-1	2	-1	2	0	0	2	2	2	2	0	2	2	0	2	2	2	0	2	2	2	0	2	2	0	2	0	0	0	-1	2
wsnp_Ex_c35563_43690084	2	2	2	2	2	2	2	0	0	2	0	0	-1	0	2	0	0	2	-1	2	2	2	0	0	2	2	2	2	0	2	2	0	2	2	2	0	2	2	2	0	2	2	0	2	0	0	0	-1	2
wsnp_Ra_c4481_8119609	2	2	2	2	2	2	2	0	0	2	0	0	0	0	2	0	0	2	-1	2	2	2	0	0	2	2	2	2	0	2	2	0	2	2	2	0	2	2	2	0	2	2	0	2	0	0	0	0	2
BS00110766_51	2	2	2	2	2	2	2	0	0	2	0	-1	-1	0	2	0	-1	2	-1	2	-1	2	0	0	2	2	2	2	0	2	2	0	2	2	2	0	2	2	2	0	2	2	0	2	0	0	0	-1	2
wsnp_Ex_c3565_6520901	2	2	2	2	2	2	2	0	0	2	0	-1	0	0	2	0	0	2	-1	2	2	2	0	-1	2	2	2	2	0	2	2	0	2	2	2	-1	2	2	2	0	2	2	0	2	0	0	0	2	2
Excalibur_c3565_2673	2	2	2	2	2	2	2	0	0	2	0	0	0	0	2	0	0	2	2	2	2	2	0	0	2	2	2	2	0	2	2	0	2	2	2	0	2	2	2	0	2	2	0	2	0	0	0	2	2
wsnp_Ex_c25628_34888253	2	2	2	2	2	2	2	0	0	2	0	0	-1	0	2	0	0	2	-1	2	-1	2	0	0	2	2	2	2	0	2	2	0	2	2	2	0	2	2	2	0	2	2	0	2	0	0	0	-1	2
wsnp_Ex_c25628_34888439	2	2	2	2	2	2	2	0	0	2	0	0	-1	0	2	0	-1	2	-1	2	2	2	0	0	2	2	2	2	0	2	2	0	2	2	2	0	2	2	2	0	2	2	0	2	0	0	0	-1	2
Kukri_c19389_97	2	2	2	2	2	-1	2	0	0	2	0	0	-1	0	2	0	-1	-1	-1	2	-1	2	0	0	2	2	2	2	0	2	2	0	-1	2	2	0	2	2	2	0	2	2	0	2	0	0	0	-1	2
RAC875_c25799_457	2	2	2	2	2	2	2	0	0	2	0	0	-1	0	2	0	0	2	-1	2	-1	2	0	0	2	2	2	2	0	2	2	0	-1	2	2	0	2	2	2	0	2	2	0	2	0	0	0	-1	2
GENE-0235_131	0	0	0	0	0	0	2	2	2	-1	2	0	0	2	0	0	2	0	-1	2	0	2	0	2	0	2	2	0	0	2	2	2	2	2	2	0	2	0	2	0	0	2	0	2	2	2	0	0	2
BS00041358_51	2	2	2	2	2	2	2	0	0	2	0	0	0	0	2	0	0	2	-1	2	-1	2	0	0	2	2	2	2	0	2	2	0	2	2	2	0	2	2	2	0	2	2	0	2	0	0	0	-1	2
RAC875_c31168_238	2	2	2	2	2	2	2	0	0	2	0	0	0	0	2	0	0	2	2	2	2	2	0	0	2	2	2	2	0	2	2	0	2	2	2	0	2	2	2	0	2	2	0	2	0	0	0	-1	2
RAC875_c12808_182	2	2	2	2	2	2	2	0	0	2	0	0	0	0	2	0	0	2	0	2	-1	2	0	0	2	2	2	2	0	2	2	0	2	2	2	0	2	2	2	0	2	2	0	2	0	0	0	-1	2
wsnp_Ku_c37925_46678703	2	2	2	2	2	2	2	0	0	2	0	0	0	0	2	0	0	2	-1	2	-1	2	0	0	2	2	2	2	0	2	2	0	2	2	2	0	2	2	2	0	2	2	0	2	0	0	0	-1	2
wsnp_Ku_c37925_46679146	2	2	2	2	2	2	2	0	0	2	0	0	-1	0	2	0	-1	2	-1	2	-1	2	0	0	2	2	2	2	0	2	2	0	-1	2	2	0	2	2	2	0	2	2	0	2	0	0	0	-1	2
BS00065146_51	2	2	2	2	2	2	2	0	0	2	0	0	-1	0	2	0	-1	2	-1	2	-1	2	0	0	2	2	2	2	0	2	2	0	2	2	2	0	2	2	2	0	2	2	0	2	0	0	0	-1	2
wsnp_Ex_c6817_11762714	2	2	2	2	2	2	2	0	0	2	0	0	-1	0	2	0	0	2	-1	2	-1	2	0	0	2	2	2	2	0	2	2	0	-1	2	2	0	2	2	2	0	2	2	0	2	0	0	0	-1	2
wsnp_Ex_c3986_7217641	2	2	2	2	2	2	2	0	0	2	0	0	0	0	2	0	0	2	-1	2	-1	2	0	0	2	2	2	2	0	2	2	0	-1	2	2	-1	2	2	2	0	2	2	0	2	0	0	0	-1	2
Tdurum_contig28899_127	-1	-1	-1	-1	-1	0	2	2	2	2	2	0	0	2	0	0	2	0	2	2	0	2	0	2	0	2	2	0	0	2	2	2	2	2	2	0	2	0	2	0	0	2	0	2	2	2	0	0	2
wsnp_Ex_rep_c66562_64849366	2	2	2	2	2	2	2	0	0	2	0	0	-1	0	2	0	0	2	-1	2	-1	2	0	0	2	2	2	2	0	2	2	0	2	2	2	0	2	2	2	0	2	2	0	2	0	0	0	-1	2
GENE-4605_536	0	0	0	0	0	0	2	2	2	2	2	0	0	2	0	0	2	0	2	2	0	2	0	2	0	2	2	0	0	2	2	2	2	2	2	0	2	0	2	0	0	2	0	2	2	2	0	0	2
Tdurum_contig42129_3350	0	0	0	0	0	0	2	2	-1	-1	2	0	0	2	0	0	2	0	2	2	0	2	0	2	0	2	2	0	0	2	2	2	2	2	2	0	2	0	2	0	0	2	0	2	2	2	0	0	2
GENE-0549_18	2	2	2	2	2	0	2	2	2	0	2	0	2	2	0	0	2	0	2	2	0	2	0	2	0	2	2	0	0	2	2	2	2	2	2	0	2	0	2	0	0	2	0	2	2	2	0	0	2
RAC875_c46646_549	0	0	0	0	0	0	2	2	2	2	2	0	0	2	0	0	2	-1	2	2	0	2	0	2	0	2	2	0	0	2	2	2	2	2	2	0	2	0	2	0	0	2	0	2	2	2	0	0	2
Kukri_c20672_360	0	0	2	0	2	2	2	0	0	2	0	-1	0	0	-1	2	0	2	0	2	-1	2	0	0	2	2	2	2	0	2	2	0	2	2	2	2	0	2	2	0	2	2	0	2	0	0	0	2	2
tplb0041a22_935	2	2	2	2	2	2	2	2	0	2	0	-1	-1	0	-1	2	-1	2	-1	2	-1	2	0	0	2	2	2	2	0	2	2	0	-1	2	2	2	0	2	2	2	2	2	0	2	0	0	0	2	2
wsnp_Ra_c2895_5488879	0	0	2	0	2	2	2	2	0	2	0	-1	0	0	-1	2	0	2	0	2	2	2	0	0	2	2	2	2	0	2	2	0	2	2	2	-1	0	2	2	2	2	2	0	2	0	0	0	2	2
Kukri_c22434_513	0	0	2	0	2	2	2	2	0	2	0	-1	0	0	-1	2	0	2	0	2	-1	2	0	0	2	2	2	2	0	2	2	0	-1	2	2	2	0	2	2	2	2	2	0	2	0	0	0	2	2
wsnp_Ex_c572_1138770	0	0	2	0	2	2	2	2	0	2	0	-1	0	0	-1	2	0	2	0	2	-1	2	0	0	2	2	2	2	0	2	2	0	2	2	2	2	0	2	2	2	2	2	0	2	0	0	0	2	2
wsnp_Ex_c572_1138503	0	0	2	0	2	2	2	2	0	2	0	-1	0	0	-1	2	-1	2	0	2	-1	2	0	0	2	2	2	2	0	2	2	0	2	2	2	2	0	2	2	2	2	2	0	2	0	0	0	2	2
IAAV7203	0	0	2	0	2	2	2	2	0	2	0	-1	0	0	-1	2	0	2	0	2	2	2	0	0	2	2	2	2	0	2	2	0	2	2	2	2	0	2	2	2	2	2	0	2	0	0	0	2	2
wsnp_Ex_c572_1138339	0	0	2	0	2	2	2	2	0	2	0	-1	0	0	-1	2	-1	2	0	2	-1	2	0	0	2	2	2	2	0	2	2	0	2	2	2	2	0	2	2	2	2	2	0	2	0	0	0	-1	2
Ra_c2895_591	0	0	2	0	2	2	2	2	0	2	0	-1	0	0	-1	2	0	2	0	2	-1	2	0	0	2	2	2	2	0	2	2	0	2	2	2	2	0	2	2	2	2	2	0	2	0	0	0	-1	2
Kukri_c3582_87	2	2	2	2	2	2	0	0	0	2	0	0	0	0	0	2	-1	2	-1	2	2	2	0	0	2	2	2	2	0	2	2	0	2	2	2	2	0	2	2	2	2	2	0	2	0	0	0	2	2
wsnp_BE495786A_Ta_2_1	2	2	2	2	2	2	0	0	0	2	0	-1	-1	0	0	2	-1	2	-1	2	-1	2	0	-1	2	2	2	2	0	2	2	0	0	2	2	2	0	-1	2	2	2	2	0	2	0	0	0	-1	2
BS00087600_51	2	2	2	2	2	2	0	0	0	2	0	0	2	0	0	2	0	2	2	2	2	2	0	0	2	2	2	2	0	2	2	0	0	2	2	2	0	2	2	2	2	2	0	2	0	0	0	-1	2
BS00022698_51	2	2	2	2	2	2	0	0	0	2	0	-1	-1	0	0	2	-1	2	-1	2	-1	2	0	0	2	2	2	2	0	2	2	0	0	2	2	2	0	-1	2	2	2	2	0	2	0	0	0	-1	2
IACX4378	0	0	0	0	2	-1	0	0	0	2	0	0	0	0	0	2	0	2	0	2	2	2	0	0	2	2	2	2	0	2	2	0	0	2	2	-1	0	-1	2	2	2	2	0	2	0	0	0	-1	2
Kukri_c10065_415	2	2	2	2	2	2	0	0	0	2	0	0	0	0	0	2	0	2	0	2	2	2	0	0	2	2	2	2	0	2	2	0	0	2	2	2	0	0	2	2	2	2	0	2	0	0	0	-1	2
CAP11_c1972_285	0	0	0	0	2	2	0	0	0	2	0	0	0	0	0	2	0	2	0	2	-1	2	0	0	2	2	2	2	0	2	2	0	0	2	2	2	0	-1	2	2	2	2	0	2	0	0	0	2	2
CAP7_c12435_63	2	2	2	2	2	2	0	0	0	2	0	0	-1	0	0	2	-1	2	-1	2	-1	2	0	0	2	2	2	2	0	2	2	0	0	2	2	2	0	-1	2	2	2	2	0	2	0	0	0	-1	2
RAC875_c94534_75	2	2	2	2	2	2	0	0	0	2	0	0	-1	0	0	2	0	2	-1	2	-1	2	0	0	2	2	2	2	0	2	2	0	0	2	2	-1	0	-1	2	2	2	2	0	2	0	0	0	-1	2
Excalibur_c30591_637	0	0	0	0	2	2	0	0	0	2	0	0	0	0	0	2	0	2	0	2	2	2	0	0	2	2	2	2	0	2	2	0	0	2	2	2	0	-1	2	2	2	2	0	2	0	0	0	2	2
RFL_Contig3203_1971	0	0	0	0	2	2	0	0	0	2	0	-1	0	0	0	2	0	2	0	2	-1	2	0	0	2	2	2	2	0	2	2	0	0	2	2	2	0	-1	2	2	2	2	0	2	0	0	0	-1	2
wsnp_Ku_c21356_31093507	0	0	0	-1	2	2	0	0	0	2	0	0	0	0	0	2	0	2	0	2	-1	2	0	0	2	2	2	2	0	2	2	0	0	2	2	2	0	-1	2	2	2	2	0	2	0	0	0	-1	2
RAC875_c31276_1128	0	0	0	0	2	2	0	0	0	2	0	0	0	0	0	2	0	2	0	2	2	2	0	0	2	2	2	2	0	2	2	0	0	2	2	2	0	2	2	2	2	2	0	2	0	0	0	2	2
wsnp_Ex_c27940_37101775	0	0	0	0	2	2	0	0	0	2	0	0	0	0	0	2	0	2	0	2	-1	2	0	0	2	2	2	2	0	2	2	0	0	2	2	2	0	0	2	2	2	2	0	2	0	0	0	-1	2
wsnp_Ra_c12148_19539667	0	0	0	0	2	2	0	0	0	2	0	0	0	0	0	2	0	2	0	2	-1	2	0	0	2	2	2	2	0	2	2	0	0	2	2	2	0	-1	2	2	2	2	0	2	0	0	0	-1	2
Ex_c5192_943	0	0	0	0	2	2	0	0	0	2	0	0	0	0	0	2	0	2	0	2	-1	2	0	0	2	2	2	2	0	2	2	0	0	2	2	2	0	-1	2	2	2	2	0	2	0	0	0	-1	2
wsnp_Ex_c5192_9203682	0	0	0	0	2	-1	0	0	0	2	0	0	0	0	0	2	0	2	0	2	-1	2	0	0	2	2	2	2	0	-1	2	0	0	2	2	-1	0	-1	2	2	2	2	0	2	0	0	0	-1	2
wsnp_Ex_c5192_9203100	0	0	0	0	2	2	0	0	0	2	0	0	0	0	0	2	0	2	0	2	2	2	0	0	2	2	2	2	0	2	2	0	0	2	2	2	0	2	2	2	2	2	0	2	0	0	0	2	2
wsnp_Ku_c24239_34199356	0	0	0	0	2	2	0	0	0	2	0	0	0	0	0	2	0	2	0	2	2	2	0	0	2	2	2	2	0	2	2	0	0	2	2	2	0	-1	2	2	2	2	0	2	0	0	0	2	2
wsnp_Ex_c12336_19686808	-1	-1	-1	-1	-1	2	0	0	0	2	0	0	0	0	0	2	0	2	0	2	-1	2	0	0	2	2	2	2	0	2	2	0	0	2	2	2	0	-1	2	2	2	2	0	2	0	0	0	-1	2
Excalibur_c32167_59	0	0	0	0	2	2	0	0	0	2	0	0	0	0	0	2	0	2	0	2	-1	2	0	0	2	2	2	2	0	2	2	0	0	2	2	2	0	-1	2	2	2	2	0	2	0	0	0	-1	2
wsnp_Ku_c23926_33870364	0	0	0	0	2	2	0	0	0	2	0	0	0	0	0	2	0	2	0	2	2	2	0	0	2	2	2	2	0	2	2	0	0	2	2	2	0	-1	2	2	2	2	0	2	0	0	0	-1	2
wsnp_Ra_c37745_45806931	0	0	0	0	2	2	0	0	0	2	0	0	0	0	0	2	0	2	0	2	2	2	0	0	2	2	2	2	0	2	2	0	0	2	2	2	0	-1	2	2	2	2	0	2	0	0	0	2	2
Kukri_c23926_409	0	0	0	0	2	2	0	0	0	2	0	0	0	0	0	2	0	2	0	2	0	2	0	0	2	2	2	2	0	2	2	0	0	2	2	2	0	0	2	2	2	2	0	2	0	0	0	0	2
wsnp_Ex_c8588_14419007	0	0	0	0	2	2	0	0	0	2	0	0	0	0	0	2	0	2	0	2	-1	2	0	0	2	2	2	2	0	2	2	0	0	2	2	2	0	-1	2	2	2	2	0	2	0	0	0	-1	2
wsnp_Ex_c34344_42676379	0	0	0	0	2	2	0	0	0	2	0	0	0	0	0	2	0	2	0	2	-1	2	0	0	2	2	2	2	0	2	2	0	0	2	2	2	0	-1	2	2	2	2	0	2	0	0	0	-1	2
BobWhite_c5356_1272	0	0	0	0	2	2	0	0	0	2	0	0	0	0	0	2	0	2	0	2	2	2	0	0	2	2	2	2	0	2	2	0	0	2	2	2	0	2	2	2	2	2	0	2	0	0	0	2	2
wsnp_Ex_c34344_42677360	0	0	0	0	2	2	0	0	0	2	0	0	0	0	0	2	0	2	0	2	2	2	0	0	2	2	2	2	0	2	2	0	0	2	2	2	0	2	2	2	2	2	0	2	0	0	0	2	2
wsnp_Ex_rep_c66628_64934660	0	0	0	0	2	2	0	0	0	2	0	0	0	0	0	2	0	2	0	2	-1	2	0	0	2	2	2	2	0	2	2	0	0	2	2	2	0	-1	2	2	2	2	0	2	0	0	0	-1	2
Excalibur_rep_c66449_1588	0	0	0	0	2	2	0	0	0	2	0	0	0	0	0	2	0	2	0	2	2	2	0	0	2	2	2	2	0	2	2	0	0	2	2	2	0	-1	2	2	2	2	0	2	0	0	0	2	2
CAP12_c2265_240	0	0	0	0	2	2	0	0	0	2	0	0	0	0	0	2	0	2	0	2	2	2	0	0	2	2	2	2	0	2	2	0	0	2	2	2	0	2	2	2	2	2	0	2	0	0	0	2	2
Excalibur_c49421_443	0	0	0	0	2	2	0	0	0	2	0	0	0	0	0	2	0	2	0	2	-1	2	0	0	2	2	2	2	0	2	2	0	0	2	2	2	0	-1	2	2	2	2	0	2	0	0	0	-1	2
wsnp_Ku_c33028_42580216	0	0	0	0	0	0	2	2	2	2	2	2	0	2	0	0	2	0	2	2	0	2	0	2	0	2	2	0	0	2	0	2	2	2	2	0	2	0	2	0	0	2	0	2	0	2	0	0	2
wsnp_Ex_c53976_57027635	0	0	0	0	0	-1	2	2	2	2	2	2	0	2	0	0	2	0	2	2	0	2	0	2	0	2	2	0	0	2	0	2	2	2	2	0	2	0	2	0	0	2	0	2	0	2	0	0	2
wsnp_Ex_c42282_48900922	0	0	0	0	2	2	0	0	0	2	0	0	0	0	0	2	0	2	0	2	2	2	0	0	2	2	2	2	0	2	2	0	0	2	2	2	0	-1	2	2	2	2	0	2	0	0	0	2	2
wsnp_Ku_c39878_48218985	0	0	0	0	2	2	0	0	0	2	0	0	0	0	0	2	0	2	0	2	2	2	0	0	2	2	2	2	0	2	2	0	0	2	2	2	0	0	2	2	2	2	0	2	0	0	0	2	2
IAAV5406	0	0	0	0	2	2	0	0	0	2	0	0	0	0	0	2	0	2	0	2	-1	2	0	0	2	2	2	2	0	2	2	0	0	2	2	2	0	-1	2	2	2	2	0	2	0	0	0	-1	2
Ku_c8351_2029	0	0	0	0	2	2	0	0	0	2	0	0	0	0	0	2	0	2	0	2	2	2	0	0	2	2	2	2	0	2	2	0	0	2	2	2	0	2	2	2	2	2	0	2	0	0	0	-1	2
wsnp_Ra_c16080_24638622	0	0	0	0	2	2	0	0	0	2	0	0	0	0	0	2	0	2	0	2	-1	2	0	0	2	2	2	2	0	2	2	0	0	2	2	2	0	-1	2	2	2	2	0	2	0	0	0	-1	2
RFL_Contig4231_575	0	0	0	0	2	2	0	0	0	2	0	0	0	0	0	2	0	2	0	2	-1	2	0	0	2	2	2	2	0	2	2	0	0	2	2	2	0	-1	2	2	2	2	0	2	0	0	0	-1	2
Ra_c4159_2716	2	2	2	2	2	2	0	0	0	2	0	0	-1	0	0	2	-1	2	-1	2	2	2	0	0	2	2	2	2	0	2	2	0	0	2	2	-1	2	-1	2	2	2	2	0	2	0	0	0	-1	2
RAC875_c23081_141	2	2	2	2	2	2	0	0	0	2	0	0	-1	0	0	2	0	2	-1	2	2	2	0	0	2	2	2	2	0	2	2	0	0	2	2	2	2	-1	2	2	2	2	0	2	0	0	0	-1	2
BobWhite_c12568_900	2	2	2	2	2	2	0	0	0	2	0	0	-1	0	0	2	0	2	-1	2	-1	2	0	0	2	2	2	2	0	2	2	0	0	2	2	2	2	-1	2	2	2	2	0	2	0	0	0	2	2
wsnp_Ex_c21193_30320134	2	2	2	2	2	2	0	0	0	2	0	0	-1	0	0	2	0	2	2	2	2	2	0	0	2	2	2	2	0	2	2	0	0	2	2	2	2	2	2	2	2	2	0	2	0	0	0	2	2
wsnp_Ex_c21336_30465618	2	2	2	2	2	2	0	0	0	2	0	0	-1	0	0	2	0	2	-1	2	2	2	0	0	2	2	2	2	0	2	2	0	0	2	2	2	2	-1	2	2	2	2	0	2	0	0	0	-1	2
wsnp_Ex_rep_c68857_67737959	2	2	2	2	2	2	0	0	0	2	0	0	-1	0	0	2	0	2	-1	2	2	2	0	0	2	2	2	2	0	2	2	0	0	2	2	2	2	-1	2	2	2	2	0	2	0	0	0	-1	2
BS00032112_51	2	2	2	2	2	2	0	0	0	2	0	0	-1	0	0	2	-1	2	-1	2	-1	2	0	0	2	2	2	2	0	2	2	0	0	2	2	2	2	-1	2	2	2	2	0	2	0	0	0	2	2
BS00031066_51	2	2	2	2	2	2	0	0	0	2	0	0	-1	0	0	2	0	2	-1	2	-1	2	0	0	2	2	2	2	0	2	2	0	0	2	2	2	2	-1	2	2	2	2	0	2	0	0	0	-1	2
IAAV1185	2	2	2	2	2	2	0	0	0	2	0	0	0	0	0	2	0	2	0	2	2	2	0	0	2	2	2	2	0	2	2	-1	-1	2	2	2	2	0	2	2	2	2	0	2	0	0	0	2	2
IAAV5535	2	2	2	2	2	2	0	0	0	2	0	-1	-1	0	0	2	-1	2	-1	2	2	2	0	0	2	2	2	2	0	2	2	0	0	2	2	2	2	-1	2	2	2	2	0	2	0	0	0	-1	2
IACX3047	2	2	2	2	2	2	0	0	0	2	0	-1	-1	0	0	2	-1	2	-1	2	-1	2	0	0	2	2	2	2	0	2	2	0	0	2	2	2	2	-1	2	2	2	2	0	2	0	0	0	-1	2
BS00021864_51	2	2	2	2	2	2	0	0	0	2	0	0	-1	0	0	2	-1	2	2	2	2	2	0	0	2	2	2	2	0	2	2	0	0	2	2	2	2	2	2	2	2	2	0	2	0	0	0	2	2
Ra_c105707_788	0	0	0	0	2	2	0	0	0	2	0	0	0	0	0	2	0	2	-1	2	-1	2	0	0	2	2	2	2	0	2	2	0	0	2	2	2	2	-1	2	2	2	2	0	2	0	0	0	-1	2
BS00089894_51	0	0	0	0	2	2	0	0	0	2	0	0	0	0	0	2	0	2	2	2	2	2	0	0	2	2	2	2	0	2	2	0	0	2	2	2	2	2	2	2	2	2	0	2	0	0	0	2	2
wsnp_Ex_rep_c109742_92411838	2	2	2	2	2	2	0	0	0	2	0	0	2	0	0	2	0	2	2	2	2	2	0	0	2	2	2	2	0	2	2	0	0	2	2	2	2	2	2	2	2	2	0	2	0	0	0	2	2
wsnp_Ku_c21316_31053745	2	2	2	2	2	2	0	0	0	2	0	0	2	0	0	2	0	2	2	2	2	2	0	0	2	2	2	2	0	2	2	0	0	2	2	2	2	2	2	2	2	2	0	0	0	0	0	2	2
wsnp_Ku_c21316_31053776	2	2	2	2	2	2	0	0	0	2	0	0	2	0	0	2	-1	2	2	2	2	2	0	0	2	2	2	2	0	2	2	0	0	2	2	2	2	2	2	2	2	2	0	0	0	0	0	2	2
Excalibur_c52495_89	2	2	2	2	2	2	0	0	0	2	0	0	0	0	0	2	0	2	0	2	2	2	0	0	2	2	2	2	0	2	2	0	0	2	2	2	2	0	2	2	2	2	0	0	0	0	0	2	2
Kukri_c30322_414	2	2	2	2	2	2	0	2	-1	2	0	0	2	0	0	2	-1	2	2	2	2	2	0	0	2	2	2	2	0	2	2	0	0	2	2	-1	2	2	2	2	2	2	0	0	0	0	0	-1	2
RAC875_rep_c112044_340	2	2	2	2	2	2	0	2	0	2	0	0	-1	0	0	2	0	2	-1	2	-1	2	0	-1	2	2	2	2	0	2	2	0	0	2	2	2	2	-1	2	2	2	2	0	0	0	0	0	-1	2
BS00100120_51	2	2	2	2	2	2	0	2	0	2	0	0	-1	0	0	2	0	2	0	2	-1	2	0	0	2	2	2	2	0	2	2	0	0	2	2	2	2	-1	2	2	2	2	0	0	0	0	0	-1	2
IACX5793	2	2	2	2	2	2	0	2	0	2	0	0	-1	0	0	2	0	2	0	2	2	2	0	0	2	2	2	2	0	2	2	0	0	2	2	2	2	-1	2	0	2	2	0	0	0	0	0	-1	2
IACX5960	2	2	2	2	2	2	0	2	0	2	0	0	-1	0	0	2	0	2	0	2	-1	2	0	0	2	2	2	2	0	2	2	0	0	2	2	2	2	-1	2	0	2	2	0	0	0	0	0	-1	2
wsnp_Ra_c3270_6136110	2	2	2	2	2	2	0	2	0	2	0	0	2	0	0	2	0	2	2	2	2	2	0	0	2	2	2	2	0	2	2	0	0	2	2	2	2	2	2	0	2	2	0	0	0	0	0	2	2
IAAV8804	2	2	2	2	2	2	0	2	0	2	0	0	2	0	0	2	0	2	2	2	2	2	0	0	2	2	2	2	0	2	2	0	0	2	2	2	2	2	2	0	2	2	0	0	0	0	0	2	2
BobWhite_c29908_113	2	2	2	2	2	2	0	2	0	2	0	0	2	0	0	2	0	2	2	2	2	2	0	0	2	2	2	2	0	2	2	0	0	2	2	2	2	2	2	0	2	2	0	0	0	0	0	2	2
wsnp_Ra_c3270_6136601	2	2	2	2	2	2	0	2	-1	2	0	0	-1	0	0	2	-1	2	-1	2	-1	2	0	0	2	2	2	2	0	2	2	0	0	2	2	2	2	2	2	0	2	2	0	0	0	0	0	2	2
Kukri_rep_c117029_125	2	2	2	2	2	2	0	2	0	2	0	0	-1	0	0	2	0	2	-1	2	-1	2	0	0	2	2	2	2	0	2	2	0	0	2	2	2	2	-1	2	0	2	2	0	0	0	0	0	-1	2
RFL_Contig3919_1348	2	2	2	2	0	2	0	2	0	2	0	0	-1	0	0	2	0	2	-1	2	2	2	0	0	2	2	2	2	0	2	2	0	0	2	2	2	2	-1	2	0	2	2	0	0	0	0	0	2	2
Kukri_c37726_285	2	2	2	2	0	2	0	2	0	2	0	0	-1	0	0	2	0	2	-1	2	-1	2	0	0	2	2	2	2	0	2	2	0	0	2	2	2	2	-1	2	0	2	2	0	0	0	0	0	-1	2
wsnp_Ku_c15214_23756800	2	2	2	2	0	2	0	2	-1	2	0	0	2	0	0	2	0	2	2	2	2	2	0	0	2	2	2	2	0	2	2	0	0	2	2	2	2	2	2	0	2	2	0	0	0	0	0	2	2
Tdurum_contig10572_315	-1	-1	-1	-1	0	0	0	2	0	0	0	0	0	0	0	0	2	2	0	0	0	2	0	0	2	0	2	0	0	0	2	2	0	2	2	2	2	2	2	0	2	0	0	2	2	0	2	2	0
Tdurum_contig10572_343	-1	-1	-1	-1	0	0	0	2	0	0	0	0	0	0	0	0	2	2	-1	0	0	2	0	0	2	0	2	0	-1	0	2	2	0	2	2	-1	2	2	2	0	2	0	0	2	2	0	2	2	0
Tdurum_contig10572_840	-1	-1	-1	-1	0	-1	0	2	0	0	0	-1	0	0	0	0	2	2	0	0	0	2	0	0	2	0	2	0	0	0	2	2	0	2	2	-1	2	2	2	0	2	0	0	2	2	0	2	-1	0
Kukri_c58155_786	2	2	2	2	2	2	0	2	0	2	0	0	2	0	0	2	0	2	2	2	2	2	0	0	2	2	2	2	0	2	2	0	0	2	2	2	2	2	2	0	2	2	0	0	0	0	0	2	2
Ex_c2848_957	2	2	2	2	2	2	0	2	0	2	0	-1	2	0	0	2	0	2	2	2	2	2	0	0	2	2	2	2	0	2	2	0	0	2	2	-1	2	2	2	0	2	2	0	0	0	0	0	2	2
BS00096721_51	2	2	2	2	0	2	0	2	0	2	0	0	2	0	0	2	0	2	2	2	2	2	0	0	2	2	2	2	0	2	2	0	0	2	2	2	2	2	2	0	2	2	0	0	0	0	0	-1	2
RAC875_c37545_289	2	2	2	2	0	2	0	2	0	2	0	0	-1	0	0	2	0	-1	-1	-1	-1	2	0	0	2	2	2	2	0	2	2	0	0	2	2	2	2	-1	2	0	2	2	0	0	0	0	0	-1	2
BS00064638_51	2	2	2	2	0	2	0	2	0	2	0	0	-1	0	0	2	0	2	-1	2	-1	2	0	0	2	2	2	2	0	2	2	0	0	2	2	2	2	-1	2	0	2	2	0	0	0	0	0	-1	2
Kukri_c29039_315	2	2	2	2	0	2	0	2	0	2	0	0	2	0	0	2	0	2	2	2	2	2	0	0	2	2	2	0	0	2	2	0	0	2	2	2	2	2	2	0	2	2	0	0	0	0	0	2	2
Excalibur_c3429_652	2	2	2	2	2	2	0	2	0	2	0	0	2	0	0	2	0	2	2	2	2	2	0	-1	2	2	2	0	0	2	2	0	0	2	2	-1	2	2	2	0	2	2	0	0	0	0	0	2	2
RAC875_c49074_374	2	2	2	2	2	2	0	2	0	2	0	0	0	0	0	2	0	2	-1	2	-1	2	0	0	2	2	2	0	0	2	2	0	0	2	2	2	2	0	2	0	2	2	0	0	0	0	0	-1	2
wsnp_CAP12_c1960_972031	0	0	0	0	0	2	0	2	0	2	0	0	0	0	0	2	0	2	2	2	-1	2	0	0	2	2	2	0	0	2	2	0	0	2	2	2	2	2	2	0	2	2	0	0	0	0	0	2	2
BS00030036_51	2	2	2	2	2	2	0	2	0	2	0	0	-1	0	0	2	0	2	-1	2	-1	2	0	0	2	2	2	0	0	2	2	0	0	2	2	2	2	-1	2	0	2	2	0	0	0	0	0	-1	2
wsnp_Ex_c6452_11213329	2	2	2	2	2	2	0	2	-1	2	0	0	2	0	0	2	0	2	2	2	2	2	0	0	2	2	2	0	0	2	2	0	0	2	2	2	2	2	2	0	2	2	0	0	0	0	0	2	2
Kukri_c31891_1355	2	2	2	2	2	2	0	2	0	2	0	0	-1	0	0	2	0	2	-1	2	-1	2	0	-1	2	2	2	0	0	2	2	0	0	2	2	2	2	-1	2	0	2	2	0	0	0	0	0	-1	2
wsnp_Ex_c20489_29564938	2	2	2	2	2	2	0	2	0	2	0	0	-1	0	0	2	0	2	-1	2	-1	2	0	0	2	2	2	0	0	2	2	0	0	2	2	2	2	-1	2	0	2	2	0	0	0	0	0	-1	2
BS00022173_51	0	0	0	0	0	2	0	2	0	2	0	0	0	0	0	2	0	2	-1	2	2	2	0	0	2	2	2	0	0	2	2	0	0	2	2	-1	2	-1	2	0	2	2	0	0	0	0	0	-1	2
BS00079538_51	0	0	0	0	0	2	0	2	0	2	0	0	0	0	0	2	-1	2	-1	2	2	2	0	0	2	2	2	0	0	2	2	0	0	2	2	2	2	-1	2	0	2	2	0	0	0	0	0	2	2
BS00069145_51	0	0	0	0	0	2	0	2	0	2	0	-1	0	0	0	2	0	2	0	2	2	2	0	-1	2	2	2	0	0	2	2	0	0	2	2	2	2	0	2	0	2	2	0	0	0	0	0	2	2
BS00077432_51	0	0	0	0	0	2	0	2	0	2	0	0	0	0	0	2	-1	2	0	2	2	2	0	0	2	2	2	0	0	2	2	0	0	2	2	2	2	2	2	0	2	2	0	0	0	0	0	-1	2
Kukri_c1313_1158	2	2	2	2	0	2	0	2	0	2	0	0	-1	0	0	2	0	2	-1	2	-1	2	0	0	2	2	2	0	0	2	2	0	0	2	2	2	2	-1	2	0	2	0	0	0	2	0	0	-1	2
wsnp_Ex_c22284_31478675	2	2	2	2	0	2	0	2	0	2	0	-1	-1	0	0	2	0	2	-1	2	2	2	0	-1	2	2	2	0	0	2	2	0	0	2	2	2	2	-1	2	0	2	0	0	0	2	0	0	-1	2
Ku_c10813_1122	2	2	2	2	0	2	0	2	0	2	0	0	-1	0	0	2	0	2	-1	2	-1	2	0	0	2	2	2	0	0	2	2	0	0	2	2	2	2	-1	2	0	2	0	0	0	2	0	0	-1	2
IAAV6234	2	2	2	-1	0	2	0	2	0	2	0	0	-1	0	0	2	0	2	-1	2	-1	2	0	0	2	2	2	0	0	2	2	0	0	2	2	2	2	-1	2	0	2	0	0	0	2	0	0	-1	2
Ra_c64515_242	2	2	2	2	0	2	0	2	0	2	0	0	2	0	0	2	0	2	2	2	2	2	0	0	2	2	2	0	0	2	2	0	0	2	2	2	2	2	2	0	2	0	0	0	2	0	0	2	2
wsnp_Ex_c1997_3757721	2	2	2	2	2	2	0	2	0	2	0	0	-1	0	0	2	0	2	-1	2	2	2	0	0	2	2	2	0	0	2	2	0	0	2	2	2	2	-1	2	0	2	0	0	0	2	0	0	-1	2
wsnp_Ex_c1997_3757496	2	2	2	2	2	2	0	2	0	2	0	0	0	0	0	2	0	2	-1	2	-1	2	0	0	2	-1	2	0	0	2	2	0	0	2	-1	2	2	-1	2	0	2	0	0	0	2	0	0	-1	2
Ku_c809_2419	2	2	2	2	2	2	0	2	0	2	0	0	2	0	0	2	0	2	-1	2	2	2	0	0	2	2	2	0	0	2	2	0	0	2	2	2	2	0	2	0	2	0	0	0	2	0	0	2	2
wsnp_Ex_c1997_3756118	2	2	2	2	2	2	0	2	0	2	0	0	-1	0	0	2	0	2	-1	2	2	2	0	0	2	2	2	0	0	2	2	0	0	2	2	-1	2	2	2	0	2	0	0	0	2	0	0	-1	2
wsnp_Ex_c1997_3755945	2	2	2	2	2	2	0	2	0	2	0	0	-1	0	0	2	0	2	-1	2	-1	2	0	0	2	2	2	0	0	2	2	0	0	2	2	2	2	-1	2	0	2	0	0	0	2	0	0	-1	2
wsnp_JD_c6544_7697578	2	2	2	2	2	2	0	2	-1	2	0	0	-1	0	0	2	-1	2	-1	2	-1	2	0	0	2	2	2	0	0	2	2	0	0	2	2	2	2	-1	2	0	2	0	0	0	2	0	0	-1	2
Jagger_c5280_407	2	2	2	2	2	2	0	2	0	2	0	-1	-1	0	0	2	0	2	2	2	2	2	0	0	2	2	2	0	0	2	2	0	0	2	2	-1	2	-1	2	0	2	0	0	0	2	0	0	-1	2
wsnp_JD_c6544_7697412	2	2	2	2	2	2	0	2	0	2	0	-1	-1	0	0	2	0	2	2	2	2	2	0	-1	2	2	2	0	0	2	2	0	0	2	2	2	2	-1	2	0	2	0	0	0	2	0	0	-1	2
Kukri_rep_c109473_80	2	2	2	2	2	2	0	2	0	2	0	0	-1	0	0	2	0	2	-1	2	-1	2	0	0	2	2	2	0	0	2	2	0	0	2	2	2	2	-1	2	0	2	0	0	0	2	0	0	-1	2
wsnp_JD_c6544_7697235	2	2	2	2	2	2	0	2	0	2	0	0	-1	0	0	2	0	2	-1	2	-1	2	0	0	2	2	2	0	0	2	2	0	0	2	2	2	2	-1	2	0	2	0	0	0	2	0	0	-1	2
Kukri_c12984_465	2	2	2	2	2	2	0	2	0	2	0	0	2	0	0	2	0	2	2	2	2	2	0	0	2	2	2	0	0	2	2	0	0	2	2	2	2	2	2	0	2	0	0	0	2	0	0	2	2
RAC875_c80876_67	2	2	-1	2	2	2	0	2	0	2	0	0	2	0	0	2	0	2	2	2	2	2	0	0	2	2	2	0	0	2	2	0	0	2	2	2	2	2	2	0	2	0	0	0	2	0	0	2	2
CAP12_c1979_117	2	2	2	2	2	2	0	2	0	2	0	0	-1	0	0	2	0	2	-1	2	-1	2	0	0	2	2	0	0	0	2	2	0	0	2	2	-1	2	-1	2	0	2	0	0	0	2	0	0	-1	2
Excalibur_c44668_382	2	2	2	2	2	2	0	2	0	2	0	0	-1	0	0	2	0	2	-1	2	-1	2	0	0	2	2	0	0	0	2	2	0	0	2	2	2	2	-1	2	0	2	0	0	0	2	0	0	-1	2
BS00088136_51	2	2	2	2	0	2	0	2	-1	2	0	0	-1	0	0	2	-1	2	0	2	2	2	0	0	2	2	0	0	0	2	2	0	0	2	2	2	2	-1	2	0	2	0	0	0	2	0	0	2	2
BobWhite_c14158_112	-1	-1	-1	-1	0	0	2	2	2	2	2	2	-1	2	0	0	2	2	0	0	0	2	2	2	0	2	2	0	0	2	2	2	0	2	2	0	2	0	2	0	0	0	0	2	0	2	0	0	2
Tdurum_contig11896_550	2	2	2	2	0	0	2	2	2	2	2	2	0	2	0	0	2	2	0	0	0	2	2	2	0	2	2	0	0	2	2	2	0	2	2	0	2	0	2	0	0	0	0	2	0	2	0	0	2
Tdurum_contig10222_68	0	0	0	0	0	0	2	2	2	2	2	2	0	2	0	0	2	2	0	0	0	2	2	2	0	2	2	0	0	2	2	2	0	2	2	-1	2	0	2	0	0	0	0	2	0	2	0	0	2
Excalibur_c1236_840	2	2	2	2	0	0	2	2	2	2	2	2	0	2	0	0	2	2	0	0	0	2	2	2	0	2	2	0	0	2	2	2	0	2	2	0	2	0	2	0	0	0	0	2	0	2	0	0	2
BobWhite_c22710_152	-1	-1	-1	0	2	2	2	2	2	2	2	2	-1	2	0	0	2	2	0	0	0	2	2	2	0	2	2	0	0	2	2	2	2	2	2	0	2	0	2	0	0	2	0	2	0	2	0	0	2
RAC875_rep_c109970_73	2	2	2	2	0	2	2	2	2	2	2	2	2	2	0	0	2	2	0	0	0	2	2	2	0	2	2	0	0	2	2	2	0	2	2	0	2	0	2	0	0	0	0	2	0	2	0	0	2
RAC875_c32848_578	2	2	2	2	0	2	2	2	-1	2	2	2	2	2	0	0	-1	2	0	0	0	2	2	-1	0	2	2	0	0	2	2	2	0	2	2	0	2	0	2	0	0	0	0	2	0	2	0	0	2
RAC875_c15975_1208	2	2	2	2	0	2	2	2	0	2	0	2	0	0	2	2	0	0	0	0	0	2	0	-1	0	2	0	0	0	2	2	0	0	2	2	2	0	2	0	2	2	2	0	2	2	2	0	2	2
Kukri_c43972_367	0	0	0	0	0	0	0	0	0	2	2	2	2	2	2	0	2	0	2	0	2	0	2	2	2	0	0	2	0	0	2	2	0	0	0	0	2	0	0	0	2	0	0	0	2	2	2	0	0
BS00009104_51	2	2	2	2	0	2	2	2	0	2	0	2	-1	0	2	2	0	0	0	0	0	2	0	0	-1	2	-1	0	0	2	2	0	0	2	2	2	0	2	0	2	2	2	0	2	2	2	0	-1	2
BS00012042_51	2	2	2	2	0	2	2	2	-1	2	0	2	-1	0	2	2	0	0	-1	0	0	2	0	0	-1	2	-1	0	0	2	2	0	0	2	2	-1	0	2	0	2	2	2	0	2	2	2	0	2	2
BS00110130_51	0	0	0	0	0	2	2	2	0	2	0	2	0	0	2	2	0	0	0	0	0	2	0	0	-1	2	-1	0	0	2	2	0	0	2	2	2	0	2	0	2	2	2	0	2	2	2	0	2	2
BS00088350_51	2	2	2	2	0	2	2	2	0	2	0	2	-1	0	2	2	0	0	0	0	0	2	0	0	-1	2	0	0	0	2	2	0	0	2	2	2	0	2	0	2	2	2	0	2	2	2	0	2	2
wsnp_BG606986A_Ta_2_4	2	2	2	2	0	2	2	2	0	2	0	2	-1	0	2	2	0	0	0	0	0	2	0	0	-1	2	0	0	0	2	2	0	0	2	2	2	0	2	0	2	2	2	0	2	2	2	0	2	2
RAC875_c25814_361	2	2	2	2	2	2	2	2	0	2	0	2	-1	0	2	2	0	0	-1	0	0	2	0	0	0	2	0	0	0	2	2	0	0	2	2	2	0	2	0	2	2	2	0	2	2	2	0	2	2
BS00022396_51	0	0	0	0	0	2	2	2	0	2	0	2	0	0	2	2	0	0	0	0	0	2	0	-1	-1	2	-1	0	0	2	2	0	0	2	2	2	0	2	0	2	2	2	0	2	2	2	0	2	2
Ex_c4060_510	2	2	2	0	0	2	2	2	0	2	0	2	0	0	2	2	0	0	0	0	0	2	0	0	0	2	0	0	0	2	2	0	0	2	2	2	0	2	0	2	2	2	0	2	2	2	0	2	2
RAC875_c6798_467	2	2	2	0	0	2	2	2	0	2	0	2	-1	0	2	2	0	0	0	0	0	2	0	0	0	2	0	0	0	2	2	0	0	2	2	-1	0	2	0	2	2	2	0	2	2	2	0	2	2
BS00110627_51	2	2	2	0	0	2	2	2	0	2	0	2	0	0	2	2	0	0	0	0	0	2	0	0	0	2	0	0	0	2	2	0	0	2	2	2	0	2	0	2	2	2	0	2	2	2	0	2	2
Excalibur_c47013_1503	2	2	2	0	0	2	2	2	0	2	0	-1	0	0	2	2	0	0	0	0	0	2	0	0	0	2	0	0	0	2	2	0	0	2	2	-1	0	2	0	2	2	2	0	2	2	2	0	2	2
BS00073413_51	2	2	2	0	0	2	2	2	0	2	0	2	2	0	2	2	0	0	-1	0	0	2	0	0	2	2	0	0	0	2	2	0	0	2	2	2	0	2	0	2	2	2	0	2	2	2	0	2	2
RAC875_c120509_133	2	2	2	-1	0	2	2	2	0	2	0	2	-1	0	2	2	0	0	0	0	0	2	0	0	2	2	0	0	0	2	2	0	0	2	2	2	0	2	0	2	2	2	0	2	0	2	0	-1	2
RAC875_c23168_480	2	2	2	0	0	2	2	2	0	2	0	2	-1	0	2	2	0	0	-1	0	0	2	0	0	-1	2	0	0	0	2	2	0	0	2	2	2	0	2	0	2	2	2	0	2	0	2	0	2	2
GENE-0069_468	2	2	2	0	0	2	2	2	0	2	0	-1	-1	0	2	2	0	0	-1	0	0	2	0	0	-1	2	-1	0	0	2	2	0	0	2	2	2	0	2	0	2	2	2	0	2	0	2	0	2	2
Excalibur_c97157_65	2	2	2	0	0	2	2	2	0	2	0	-1	-1	0	2	2	0	0	-1	0	0	2	0	0	-1	2	-1	0	0	2	2	0	0	2	2	2	0	2	0	2	2	2	0	2	0	2	0	2	2
BobWhite_c23632_322	2	2	2	0	0	2	2	2	0	2	0	2	-1	0	2	2	0	0	-1	0	0	2	0	0	-1	2	-1	0	0	2	2	0	0	2	2	2	0	2	0	2	2	2	0	2	0	2	0	2	2
Tdurum_contig21114_255	2	2	2	0	0	2	2	2	0	2	0	2	-1	0	2	2	0	0	-1	0	0	2	0	0	-1	2	0	0	0	2	2	0	0	2	2	2	0	2	0	2	2	2	0	2	0	2	0	2	2
Kukri_c24570_282	2	2	2	2	2	2	2	2	0	2	0	2	-1	0	2	2	0	0	-1	0	0	2	0	0	-1	2	-1	0	0	2	2	0	0	2	2	2	0	2	0	2	2	2	0	2	0	2	0	2	2
Ku_c8992_405	0	0	0	2	2	2	2	2	0	2	0	2	0	0	2	2	0	0	0	0	0	2	0	0	-1	2	0	0	0	2	2	0	0	2	2	2	0	2	0	2	2	2	0	2	0	2	0	2	2
RAC875_rep_c105766_652	0	0	0	2	2	2	2	2	0	2	0	2	0	0	2	2	0	0	0	0	0	2	0	0	-1	2	0	0	0	2	2	0	0	2	2	2	0	2	0	2	2	2	0	2	0	2	0	2	2
wsnp_Ex_rep_c102067_87313597	0	0	0	2	2	2	2	2	0	2	0	2	0	0	2	2	0	0	0	0	0	2	0	0	-1	2	0	0	0	2	2	0	0	2	2	2	0	2	0	2	2	2	0	2	0	2	0	2	2
Tdurum_contig56158_60	2	2	2	2	2	2	2	2	0	2	0	2	0	0	2	2	0	0	0	0	0	2	0	0	0	2	0	0	0	2	2	0	0	2	2	2	0	2	0	2	2	2	0	2	0	2	0	2	2
RAC875_c12348_720	2	2	2	2	2	2	2	2	0	2	0	2	-1	0	2	2	0	0	-1	0	0	2	0	0	-1	2	-1	0	0	2	2	0	0	2	2	2	0	2	0	2	2	2	0	2	0	2	0	2	2
RFL_Contig5334_1969	2	2	2	2	2	2	2	2	0	2	0	2	-1	0	2	2	0	0	0	0	0	2	0	0	-1	2	0	0	0	2	2	0	0	2	2	2	0	2	0	2	2	2	0	2	0	2	0	2	2
wsnp_Ex_c28900_37982485	2	2	2	2	2	2	2	2	0	2	0	-1	-1	0	2	2	0	0	-1	0	0	2	0	0	-1	2	0	0	0	2	2	0	0	2	2	-1	0	2	0	2	2	2	0	2	0	2	0	-1	2
wsnp_BE443588A_Ta_2_1	2	2	2	2	2	2	2	2	0	2	0	2	2	0	2	2	0	0	2	0	0	2	0	0	-1	2	0	0	0	2	2	0	0	2	2	2	0	2	0	2	2	2	0	2	0	2	0	2	2
wsnp_BE443588A_Ta_2_2	2	2	2	2	2	2	2	2	0	2	0	-1	0	0	2	2	0	0	0	0	0	2	0	0	-1	2	0	0	0	2	2	0	0	2	2	-1	0	2	0	2	2	2	0	2	0	2	0	-1	2
wsnp_Ex_c4612_8254533	2	2	2	2	2	2	2	2	0	2	0	2	-1	0	2	2	0	0	0	0	0	2	0	0	-1	2	-1	0	0	2	2	0	0	2	2	2	0	2	0	2	2	2	0	2	0	2	0	2	2
Tdurum_contig96086_74	2	2	2	2	2	2	2	2	0	2	0	2	-1	0	2	2	0	0	-1	0	0	2	0	0	-1	2	-1	0	0	2	2	0	0	2	2	2	0	2	0	2	2	2	0	2	0	2	0	2	2
BobWhite_c41272_159	2	2	2	2	2	2	2	2	0	2	0	2	-1	0	2	2	0	0	-1	0	0	2	0	0	-1	2	0	0	0	2	2	0	0	2	2	2	0	2	0	2	2	2	0	2	0	2	0	2	2
BS00068391_51	2	2	2	2	2	2	2	2	0	2	0	2	2	0	2	2	0	0	2	0	0	2	0	0	2	2	0	0	0	2	2	0	0	2	2	2	0	2	0	2	2	2	0	2	0	2	0	2	2
wsnp_CAP11_c1815_982483	2	2	2	2	2	2	2	2	0	2	0	2	0	0	2	2	0	0	0	0	0	2	0	0	0	2	0	0	0	2	2	0	0	2	2	-1	0	2	0	2	2	2	0	2	0	2	0	2	2
BS00023935_51	2	2	2	2	2	2	2	2	0	2	0	2	0	0	2	2	0	0	0	0	0	2	0	0	-1	2	0	0	0	2	2	0	0	2	2	2	0	2	0	2	2	2	0	2	0	2	0	2	2
wsnp_CAP8_c4785_2322876	2	2	2	2	2	2	2	2	0	2	0	2	-1	0	2	2	0	0	-1	0	0	2	0	0	-1	2	0	0	0	2	2	0	0	2	2	2	0	2	0	2	2	2	0	2	0	2	0	2	2
BS00078085_51	2	2	2	2	2	2	2	2	0	2	0	2	-1	0	2	2	0	0	-1	0	0	2	0	0	-1	2	0	0	0	2	2	0	0	2	2	2	0	2	0	2	2	2	0	2	0	2	0	2	2
BS00070580_51	2	2	2	2	2	2	2	2	0	2	0	2	-1	0	2	2	-1	0	-1	0	0	2	0	0	-1	2	-1	0	0	2	2	0	0	2	2	2	0	2	0	2	2	2	0	2	0	2	0	2	2
TA005289-1104	2	2	2	2	2	-1	2	2	0	2	0	2	-1	0	2	2	0	0	-1	0	0	2	0	0	-1	2	-1	0	0	2	2	0	0	2	2	2	0	2	0	2	2	2	0	2	0	2	0	2	2
BS00110877_51	2	2	2	2	2	2	2	2	0	2	0	2	0	0	2	2	0	0	0	0	0	2	0	0	0	2	0	0	0	2	2	0	0	2	2	-1	0	2	0	2	2	2	0	2	0	2	0	-1	2
tplb0059d21_1032	2	2	2	2	2	2	2	2	0	2	0	2	-1	0	2	2	0	0	-1	0	0	2	0	0	-1	2	0	0	0	2	2	0	0	2	2	2	0	2	0	2	2	2	0	2	0	2	0	2	2
BS00023203_51	2	2	2	2	2	2	2	2	0	2	0	2	-1	0	2	2	0	0	-1	0	0	2	0	0	-1	2	0	0	0	2	2	0	0	2	2	2	0	2	0	2	2	2	0	2	0	2	0	2	2
BS00037976_51	2	2	2	2	2	2	2	2	0	2	0	2	-1	0	2	2	0	0	0	0	0	2	0	0	-1	2	0	0	0	2	2	0	0	2	2	2	0	2	0	2	2	2	0	2	0	2	0	2	2
BobWhite_c24825_349	2	2	2	2	2	2	2	2	0	2	0	2	-1	0	2	2	0	0	0	0	0	2	0	0	-1	2	0	0	0	2	2	0	0	2	2	2	0	2	0	2	2	2	0	2	0	2	0	2	2
BS00036104_51	2	2	2	2	2	2	2	2	0	2	0	2	-1	0	2	2	-1	0	-1	0	0	2	0	0	-1	2	-1	0	0	2	2	0	0	2	2	2	0	2	0	2	2	2	0	2	0	2	0	2	2
RAC875_c60162_129	2	2	2	2	2	2	2	2	0	2	0	2	-1	0	2	2	0	0	-1	0	0	2	0	0	-1	2	0	0	0	2	2	0	0	2	2	2	0	2	0	2	2	2	0	2	0	2	0	2	2
RAC875_c60162_206	2	2	2	2	2	2	2	2	0	2	0	2	-1	0	2	2	0	0	-1	0	0	2	0	0	-1	2	0	0	0	2	2	0	0	2	2	2	0	2	0	2	2	2	0	2	0	2	0	2	2
IAAV3650	2	2	2	2	2	2	2	2	-1	2	0	2	-1	0	2	2	-1	0	-1	0	0	2	0	0	-1	2	-1	0	0	2	2	0	0	2	2	2	0	2	0	2	2	2	0	2	0	2	0	2	2
wsnp_JD_c13024_13129681	2	2	2	2	2	2	2	2	-1	2	0	2	-1	0	2	2	-1	0	-1	0	0	2	0	0	-1	2	-1	0	0	2	2	0	0	2	2	2	0	2	0	2	2	2	0	2	0	2	0	2	2
JD_c13024_360	2	2	2	2	2	2	2	2	0	2	0	-1	-1	0	2	2	0	0	-1	0	0	2	0	0	-1	2	0	0	0	2	2	0	0	2	2	2	0	2	0	2	2	2	0	2	0	2	0	2	2
wsnp_Ex_c1359_2604298	2	2	2	2	2	2	2	2	0	2	0	2	-1	0	2	2	-1	0	-1	0	0	2	0	0	-1	2	-1	0	0	2	2	0	0	2	2	2	0	2	0	2	2	2	0	2	0	2	0	2	2
Ra_c29200_300	2	2	2	2	2	2	2	2	-1	2	0	2	-1	0	2	2	-1	0	-1	0	0	2	0	0	-1	2	-1	0	0	2	2	0	0	2	2	2	0	2	0	2	2	2	0	2	0	2	0	2	2
Excalibur_c54842_340	2	2	2	2	2	2	2	2	0	2	0	2	2	0	2	2	0	-1	2	0	0	2	0	0	2	2	0	0	0	2	2	0	0	2	2	2	0	2	0	2	2	2	0	2	0	2	0	2	2
Kukri_c55266_242	2	2	2	2	2	2	2	2	0	2	0	2	-1	0	2	2	0	0	-1	0	0	2	0	0	-1	2	0	0	0	2	2	0	0	2	2	2	0	2	0	2	2	2	0	2	0	2	0	2	2
wsnp_Ku_c3804_6986527	2	2	2	2	2	2	2	2	0	2	0	2	-1	0	2	2	0	0	-1	0	0	2	0	0	-1	2	0	0	0	2	2	0	0	2	2	2	0	2	0	2	2	2	0	2	0	2	0	2	2
wsnp_JD_c4904_6034093	2	2	2	2	2	2	2	2	0	2	0	2	-1	0	2	2	0	0	-1	0	0	2	0	-1	-1	2	0	0	0	2	2	0	0	2	2	2	0	2	0	2	2	2	0	2	0	2	0	2	2
IAAV3156	2	2	2	2	2	2	2	2	0	2	0	2	2	0	2	2	0	0	-1	0	0	2	0	0	-1	2	0	0	0	2	2	0	0	2	2	2	0	2	0	2	2	2	0	2	0	2	0	-1	2
RAC875_c16136_129	-1	-1	-1	0	2	0	0	0	-1	2	2	2	-1	2	2	0	2	0	2	2	-1	0	0	0	2	0	2	2	2	0	2	2	0	2	0	0	2	0	0	0	2	0	0	2	2	0	0	0	2
wsnp_Ex_rep_c66919_65342127	-1	-1	-1	0	2	0	0	0	2	2	2	2	-1	2	2	0	-1	0	-1	2	2	0	0	0	2	0	2	2	2	0	2	2	0	2	0	0	2	0	0	0	2	0	0	2	2	0	0	-1	2
BobWhite_c34030_310	0	0	2	0	2	2	2	2	0	2	0	2	0	0	2	2	0	0	2	0	0	2	0	0	0	2	0	0	0	2	2	0	0	2	2	2	0	2	0	2	2	2	0	2	0	2	0	2	2
Tdurum_contig27799_114	0	0	2	0	2	2	2	2	0	2	0	2	0	0	2	2	0	0	2	0	0	2	0	0	-1	2	0	0	0	2	2	0	0	2	2	2	0	2	0	2	2	2	0	2	0	2	0	2	2
RAC875_c47741_227	2	2	2	2	2	2	0	0	0	2	2	2	2	0	0	0	2	2	0	0	2	2	2	0	0	2	0	0	2	2	2	2	0	2	2	0	0	0	2	-1	0	0	0	2	0	0	0	0	2
wsnp_CAP11_c29_68486	2	2	2	2	2	2	2	2	0	2	0	2	-1	0	2	2	0	0	-1	0	0	2	0	0	-1	2	0	0	0	2	2	0	0	2	2	2	0	2	0	2	2	2	0	2	0	2	0	2	2
BS00034899_51	2	2	2	2	2	2	2	2	0	2	0	-1	-1	0	2	2	0	0	-1	0	0	2	0	0	-1	2	0	0	0	2	2	0	0	2	2	-1	0	2	0	2	2	2	0	2	0	2	0	2	2
wsnp_Ex_c9534_15793556	2	2	2	2	2	2	2	2	0	2	0	2	-1	0	2	2	0	0	-1	0	0	2	0	0	0	2	0	0	0	2	2	0	0	2	2	2	0	2	0	2	2	2	0	2	0	2	0	2	2
RAC875_c16824_202	2	2	2	2	2	2	2	2	0	2	0	2	-1	0	2	2	0	0	-1	0	0	2	0	0	-1	2	0	0	0	2	2	0	0	2	2	-1	0	2	0	2	2	2	0	2	0	2	0	2	2
RFL_Contig399_859	0	0	0	2	2	2	2	2	0	2	0	2	0	0	2	2	0	0	0	0	0	2	0	0	-1	2	0	0	0	2	2	0	0	2	2	2	0	2	0	2	2	2	0	2	0	2	0	2	2
RFL_Contig399_1005	2	2	2	2	2	2	2	2	0	2	0	2	-1	0	2	2	0	0	-1	0	0	2	0	0	2	2	0	0	0	2	2	0	0	2	2	-1	0	2	0	2	2	2	0	2	0	2	0	2	2
RFL_Contig399_1148	2	2	2	2	2	2	2	2	0	2	0	2	-1	0	2	2	-1	0	-1	0	0	2	0	0	-1	2	-1	0	0	2	2	0	0	2	2	2	0	2	0	2	2	2	0	2	0	2	0	2	2
Tdurum_contig81642_298	2	2	2	2	2	2	2	2	0	2	0	2	-1	0	2	2	0	0	-1	0	0	2	0	0	-1	2	0	0	0	2	2	0	0	2	2	2	0	2	0	2	2	2	0	2	0	2	0	2	2
Ra_c8027_1021	2	2	2	2	2	2	2	2	0	2	0	2	-1	0	2	2	0	0	-1	0	0	2	0	0	-1	2	0	0	0	2	2	0	0	2	2	2	0	2	0	2	2	2	0	2	0	2	0	2	2
wsnp_Ex_c13955_21833712	2	2	2	2	2	2	2	2	0	2	0	2	-1	0	2	2	0	0	-1	0	0	2	0	0	-1	2	0	0	0	2	2	0	0	2	2	2	0	2	0	2	2	2	0	2	0	2	0	2	2
wsnp_Ex_c23143_32376622	2	2	2	2	2	2	2	2	0	2	0	2	0	0	2	2	0	0	0	0	0	2	0	0	-1	2	0	0	0	2	2	0	0	2	2	2	0	2	0	2	2	2	0	2	0	2	0	2	2
wsnp_Ex_c23143_32377033	2	2	2	2	2	-1	2	2	0	2	0	-1	2	0	2	2	0	0	2	0	0	2	0	0	-1	2	0	0	0	2	2	0	0	2	2	2	0	2	0	2	2	2	0	2	0	2	0	2	2
wsnp_Ex_c6488_11266589	2	2	2	2	2	2	2	2	0	2	0	2	-1	0	2	2	0	0	-1	0	0	2	0	0	-1	2	0	0	0	2	2	0	0	2	2	2	0	2	0	2	2	2	0	2	0	2	0	2	2
BobWhite_c20553_319	0	0	0	0	0	2	2	2	0	2	0	2	0	0	2	2	0	0	0	0	0	2	0	0	-1	2	-1	0	0	2	2	0	0	2	2	2	0	2	0	2	2	2	0	2	0	2	0	2	2
IAAV3695	2	2	2	2	2	2	2	2	0	2	0	2	-1	0	2	2	0	0	-1	0	0	2	0	0	-1	2	0	0	0	2	2	0	0	2	2	2	0	2	0	2	2	2	0	2	0	2	0	2	2
JD_c285_1438	0	2	0	2	2	2	2	2	0	2	0	2	-1	0	2	2	0	0	0	0	0	2	0	0	-1	2	0	0	0	2	2	0	0	2	2	-1	0	2	0	2	2	2	0	2	0	2	0	2	2
Tdurum_contig11077_122	2	0	2	2	0	2	0	0	-1	2	2	2	-1	0	0	0	2	0	0	0	2	-1	2	0	0	2	0	0	2	2	2	2	0	2	-1	0	0	0	2	2	0	0	0	2	2	0	0	0	2
BS00003633_51	2	0	2	2	0	2	0	0	0	2	2	2	-1	0	0	0	2	0	0	-1	2	-1	2	0	0	2	0	0	2	2	2	2	0	2	-1	0	0	0	2	2	0	-1	0	2	2	0	0	0	2
Tdurum_contig11077_342	2	0	2	2	0	2	0	0	0	2	2	2	2	0	0	0	2	0	0	0	2	2	2	0	0	2	0	0	2	2	2	2	0	2	2	0	0	0	2	2	0	0	0	2	2	0	0	0	2
Kukri_c1984_1555	0	0	0	0	0	2	2	2	0	2	0	2	0	0	2	2	0	0	0	0	0	2	0	0	2	2	0	0	0	2	2	0	0	2	2	2	0	2	0	2	2	2	0	2	0	2	0	2	2
RAC875_rep_c112241_279	0	0	0	0	0	2	2	2	0	2	0	2	0	0	2	2	0	0	2	0	0	2	0	0	2	2	0	0	0	2	2	0	0	2	2	2	0	2	0	2	2	2	0	2	0	2	0	2	2
Excalibur_c22845_180	0	0	0	0	0	2	0	0	0	2	2	2	2	0	0	0	2	0	0	2	2	2	2	0	0	2	0	0	2	2	2	2	0	2	2	0	0	0	2	2	0	2	0	2	2	0	0	0	2
Excalibur_rep_c68706_1084	2	0	2	2	0	2	0	0	-1	2	2	2	-1	0	0	0	2	0	-1	-1	2	-1	2	0	0	2	0	0	2	2	2	2	0	2	-1	0	0	0	2	2	0	-1	0	2	2	0	0	0	2
Jagger_c4380_159	0	0	0	0	0	2	0	0	0	2	2	2	2	0	0	0	2	0	0	-1	2	2	2	0	0	2	0	0	2	2	2	2	0	2	2	0	0	0	2	2	0	0	0	2	2	2	0	0	2
BobWhite_c5242_400	2	0	2	0	0	2	2	2	0	2	0	2	0	0	2	2	0	0	-1	0	0	2	0	-1	-1	2	0	0	0	2	2	0	0	2	2	2	0	2	0	2	2	2	0	2	0	2	0	2	2
wsnp_Ex_c30552_39457767	2	0	2	0	0	2	2	2	0	2	0	2	0	0	2	2	0	0	-1	0	0	2	0	-1	-1	2	0	0	0	2	2	0	0	2	2	2	0	2	0	2	2	2	0	2	0	2	0	-1	2
wsnp_Ex_rep_c68171_66944702	2	0	2	0	0	2	2	2	0	2	0	2	0	0	2	2	0	0	-1	0	0	2	0	0	2	2	0	0	0	2	2	0	0	2	2	2	0	2	0	2	2	2	0	2	0	2	0	2	2
wsnp_BF474340A_Ta_2_1	2	0	2	0	0	2	2	2	0	2	0	2	0	0	2	2	0	0	-1	0	0	2	0	0	-1	2	-1	0	0	2	2	0	0	2	2	2	0	2	0	2	2	2	0	2	0	2	0	2	2
BS00032825_51	2	0	2	0	0	2	2	2	0	2	0	2	0	0	2	2	-1	0	2	-1	0	2	0	0	2	2	-1	0	0	2	2	0	0	2	2	2	0	2	0	2	2	2	0	2	0	2	0	2	2
Tdurum_contig56662_54	2	2	2	2	2	2	2	2	0	2	0	2	-1	0	2	2	0	0	-1	0	0	2	0	0	-1	2	0	0	0	2	2	0	0	2	2	2	0	2	0	2	2	2	0	2	0	2	0	2	2
BobWhite_c46857_82	-1	2	2	2	2	2	2	2	0	2	0	2	-1	0	2	2	0	0	-1	0	0	2	0	0	-1	2	0	0	0	2	2	0	0	2	2	2	0	2	0	2	2	2	0	2	0	2	0	2	2
Tdurum_contig80278_250	2	2	2	2	2	2	2	-1	0	2	0	2	-1	0	2	2	0	0	-1	0	0	2	0	-1	-1	2	0	0	0	2	2	0	0	2	2	2	0	2	0	2	2	2	0	2	0	2	0	2	2
Kukri_c67703_174	2	2	2	2	2	2	2	2	0	2	0	2	-1	0	2	2	0	0	-1	0	0	2	0	0	-1	2	0	0	0	2	2	0	0	2	2	2	0	2	0	2	2	2	0	2	0	2	0	2	2
RAC875_c21673_641	2	2	2	2	2	2	2	2	0	2	0	2	2	0	2	2	0	0	2	0	0	2	0	0	2	2	0	0	0	2	2	0	0	2	2	2	0	2	0	2	2	2	0	2	0	2	0	2	2
wsnp_Ex_c34594_42877119	2	2	2	2	2	2	2	2	0	2	0	2	-1	0	2	2	0	0	-1	0	0	2	0	0	-1	2	0	0	-1	2	2	0	0	2	2	-1	0	2	0	2	2	2	0	2	0	2	0	2	2
wsnp_Ex_c34594_42877243	2	2	2	2	2	2	2	2	-1	2	0	2	-1	0	2	2	-1	0	-1	0	0	2	0	0	-1	2	-1	0	0	2	2	0	0	2	2	2	0	2	0	2	2	2	0	2	0	2	0	2	2
wsnp_Ra_rep_c108284_91604017	2	-1	2	2	2	2	2	2	0	2	0	2	-1	0	2	2	0	0	-1	0	0	2	0	0	-1	2	-1	0	0	2	2	0	0	2	2	-1	0	2	0	2	2	2	0	2	0	2	0	-1	2
RAC875_rep_c108284_98	2	2	2	2	2	2	2	2	0	2	0	2	-1	0	2	2	0	0	-1	0	0	2	0	-1	-1	2	0	0	0	2	2	0	0	2	2	-1	0	2	0	2	2	2	0	2	0	2	0	2	2
wsnp_Ex_c12399_19776420	2	2	2	2	2	2	2	2	-1	2	0	-1	-1	0	2	2	0	0	-1	0	0	2	0	0	-1	2	0	0	0	2	2	0	0	2	2	2	0	2	0	2	2	2	0	2	0	2	0	2	2
BS00072408_51	2	2	2	2	2	2	2	2	0	2	0	-1	-1	0	2	2	0	0	-1	0	0	2	0	0	-1	2	0	0	0	2	2	0	0	2	2	2	0	2	0	2	2	2	0	2	0	2	0	2	2
wsnp_Ra_c4184_7637695	2	2	2	2	2	2	2	2	0	2	0	2	2	0	2	2	0	0	2	0	0	2	0	-1	-1	2	0	0	0	2	2	0	0	2	2	2	0	2	0	2	2	2	0	2	0	2	0	2	2
BS00066659_51	2	2	2	2	2	2	2	2	-1	2	0	2	-1	0	2	2	-1	0	-1	0	0	2	0	0	-1	2	-1	0	0	2	2	0	0	2	2	2	0	2	0	2	2	2	0	2	0	2	0	2	2
wsnp_CAP12_rep_c8598_3608465	2	2	2	2	2	2	2	2	0	2	0	2	0	0	2	2	0	0	0	0	0	2	0	0	0	2	0	0	0	2	2	0	0	2	2	2	0	2	0	2	2	2	0	2	0	2	0	2	2
wsnp_CAP7_rep_c5385_2417464	2	2	2	2	2	2	2	2	-1	2	0	2	-1	0	2	2	-1	0	-1	0	0	2	0	0	-1	2	-1	0	0	2	2	0	0	2	2	2	0	2	0	2	2	2	0	2	0	2	0	2	2
Tdurum_contig78830_348	2	2	2	2	2	2	2	2	0	2	0	2	-1	0	2	2	0	0	-1	0	0	2	0	0	-1	2	0	0	0	2	2	0	0	2	2	2	0	2	0	2	2	2	0	2	0	2	0	2	2
BS00056547_51	2	2	2	2	2	2	2	2	0	2	0	2	-1	0	2	2	0	0	-1	0	0	2	0	0	-1	2	0	0	0	2	2	0	0	2	2	2	0	2	0	2	2	2	0	2	0	2	0	2	2
Tdurum_contig30664_181	2	0	2	2	0	2	0	0	0	2	2	-1	2	0	0	0	2	-1	-1	-1	2	2	2	0	0	2	0	0	2	2	2	2	-1	2	2	-1	0	0	2	2	2	-1	0	2	2	2	2	0	2
Kukri_c42043_440	2	0	0	-1	2	2	0	0	2	0	0	2	0	0	-1	2	0	0	2	0	0	0	-1	0	0	0	2	2	0	0	0	0	-1	0	2	0	2	2	0	0	0	0	2	0	2	2	-1	0	0
wsnp_Ku_rep_c109724_94227136	2	2	2	2	2	2	2	2	0	2	0	2	2	0	2	2	0	0	0	0	0	2	0	0	-1	2	0	0	0	2	2	0	0	2	2	2	0	2	0	2	2	2	0	2	0	2	0	2	2
Excalibur_c1936_1072	2	0	2	0	0	2	2	2	0	2	0	2	0	0	2	2	0	0	-1	0	0	2	0	0	-1	2	0	0	0	2	2	0	0	2	2	2	0	2	0	2	2	2	0	2	0	2	0	2	2
Kukri_c44895_139	2	-1	2	-1	-1	2	2	2	0	2	0	2	0	0	2	2	0	0	0	0	0	2	0	0	0	2	0	0	0	2	2	0	0	2	2	2	0	2	0	2	2	2	0	2	0	2	0	2	2
Kukri_c16271_894	0	0	0	0	0	2	2	2	0	2	0	2	0	0	2	2	0	0	-1	0	0	2	0	0	-1	2	0	0	0	2	2	0	0	2	2	2	0	2	0	2	2	2	0	2	0	2	0	2	2
Kukri_c16271_397	0	-1	0	2	2	2	2	2	0	2	0	2	2	0	2	2	0	0	0	0	0	2	0	0	0	2	0	0	0	2	2	0	0	2	2	2	0	2	0	2	2	2	0	2	0	2	0	2	2
BobWhite_c19182_280	0	2	0	2	2	2	2	2	0	2	0	2	-1	0	2	2	0	0	-1	0	0	2	0	0	-1	2	0	0	0	2	2	0	0	2	2	2	0	2	0	2	2	2	0	2	0	2	0	2	2
Tdurum_contig18174_283	2	2	2	2	2	2	2	2	0	2	0	2	-1	0	2	2	0	0	-1	0	0	2	0	-1	-1	2	-1	0	0	2	2	0	0	2	2	2	0	2	0	2	2	2	0	2	0	2	0	2	2
BobWhite_c15256_225	0	2	2	2	2	2	2	2	0	2	0	2	-1	0	2	2	0	0	-1	0	0	2	0	0	-1	2	0	0	0	2	2	0	0	2	2	2	0	2	0	2	2	2	0	2	0	2	0	2	2
wsnp_Ex_c10903_17717179	2	2	2	2	2	2	2	2	0	2	0	2	0	0	2	2	0	0	0	0	0	2	0	0	0	2	0	0	0	2	2	0	0	2	2	2	0	2	0	2	2	2	0	2	0	2	0	2	2
Excalibur_c23598_1632	2	2	2	2	2	2	2	2	0	2	0	2	2	0	2	2	0	0	-1	0	0	2	0	0	-1	2	0	0	0	2	2	0	0	2	2	2	0	2	0	2	2	2	0	2	0	2	0	2	2
wsnp_Ex_c23598_32826926	2	2	2	2	2	2	2	2	0	2	0	-1	-1	0	2	2	0	0	-1	0	0	2	0	0	-1	2	0	0	0	2	2	0	0	2	2	2	0	2	0	2	2	2	0	2	0	2	0	2	2
RAC875_c59190_384	2	0	2	0	0	2	2	2	-1	2	0	2	0	0	2	2	0	0	0	0	0	2	0	0	-1	2	-1	0	0	2	2	0	0	2	2	2	0	2	0	2	2	2	0	2	0	2	0	2	2
Tdurum_contig60210_371	0	-1	-1	-1	-1	2	2	2	0	2	0	2	0	0	2	2	0	0	-1	0	0	2	0	0	2	2	0	0	0	2	2	0	0	2	2	2	0	2	0	2	2	2	0	2	0	2	0	2	2
Kukri_c51781_199	0	2	0	2	2	2	2	2	0	2	0	2	0	0	2	2	0	0	0	0	0	2	0	0	0	2	0	0	0	2	2	0	0	2	2	2	0	2	0	2	2	2	0	2	0	2	0	2	2
CAP7_c490_123	0	2	0	2	2	2	2	2	0	2	0	2	0	0	2	2	0	-1	0	0	0	2	0	-1	2	2	0	0	0	2	2	0	0	2	2	2	0	2	0	2	2	2	0	2	0	2	0	-1	2
Kukri_c50467_1017	0	0	0	0	2	2	2	2	2	2	0	-1	2	0	2	0	0	2	0	2	2	2	0	0	2	2	0	2	0	2	2	2	0	0	0	-1	0	0	0	2	0	0	0	2	0	2	0	2	2
wsnp_Ra_c19637_28840370	2	2	2	2	2	2	2	2	0	2	0	2	2	0	2	2	0	0	2	0	0	2	0	0	2	2	-1	0	0	2	2	0	0	2	2	2	0	2	0	2	2	2	0	2	0	2	0	-1	2
Excalibur_c16947_114	2	2	2	2	2	2	2	2	0	2	0	2	0	0	2	2	0	0	2	0	0	2	0	0	-1	2	0	0	0	2	2	0	0	2	2	2	0	2	0	2	2	2	0	2	0	2	0	2	2
Excalibur_c16947_81	2	2	2	2	2	2	2	2	0	2	0	2	2	0	2	2	0	0	2	0	0	2	0	0	2	2	-1	0	0	2	2	0	0	2	2	2	0	2	0	2	2	2	0	2	0	2	0	2	2
wsnp_Ex_c41553_48351921	-1	-1	-1	-1	-1	2	2	2	0	2	0	2	-1	0	2	2	0	0	-1	0	0	2	0	0	-1	2	0	0	0	2	2	0	0	2	2	2	0	2	0	2	2	2	0	2	0	2	0	2	2
wsnp_Ku_c816_1684613	2	2	2	2	2	2	2	2	0	2	0	2	-1	0	2	2	0	0	-1	0	0	2	0	0	-1	2	0	0	0	2	2	0	0	2	2	2	0	2	0	2	2	2	0	2	0	2	0	2	2
wsnp_Ex_c3264_6017750	0	-1	-1	-1	-1	2	2	2	-1	2	0	2	-1	0	2	2	-1	0	-1	0	0	2	0	0	-1	2	-1	0	0	2	2	0	0	2	2	2	0	2	0	2	2	2	0	2	0	2	0	2	2
BS00070560_51	2	2	2	2	2	2	2	2	0	2	0	2	-1	0	2	2	0	0	-1	0	0	2	0	0	-1	2	0	0	0	2	2	0	0	2	2	2	0	2	0	2	2	2	0	2	0	2	0	2	2
BobWhite_c44164_151	2	2	2	2	2	2	2	2	0	2	0	2	0	0	2	2	0	0	0	0	0	2	0	0	0	2	0	0	0	2	2	0	0	2	2	2	0	2	0	2	2	2	0	2	0	2	0	2	2
wsnp_Ra_c36089_44508724	0	2	0	2	2	2	2	2	0	2	0	2	-1	0	2	2	0	0	-1	0	0	2	0	0	-1	2	0	0	0	2	2	0	0	2	2	2	0	2	0	2	2	2	0	2	0	2	0	2	2
RFL_Contig3683_1784	0	2	0	2	2	2	2	2	0	2	0	2	-1	0	2	2	0	0	-1	0	0	2	0	0	-1	2	-1	0	0	2	2	0	0	2	2	2	0	2	0	2	2	2	0	2	0	2	0	2	2
wsnp_Ex_c10631_17340809	0	2	0	2	2	2	2	2	0	2	0	2	2	0	2	2	0	0	2	0	0	2	0	0	2	2	0	0	0	2	2	0	0	2	2	2	0	2	0	2	2	2	0	2	0	2	0	-1	2
wsnp_JD_c6664_7807201	0	2	0	2	2	2	2	2	0	2	0	2	0	0	2	2	0	0	0	0	0	2	0	-1	0	2	0	0	0	2	2	0	0	2	2	2	0	2	0	2	2	2	0	2	0	2	0	2	2
BobWhite_c6664_644	0	2	0	-1	2	2	2	2	0	2	0	2	-1	0	2	2	0	0	-1	0	0	2	0	0	-1	2	0	0	0	2	2	0	0	2	2	2	0	2	0	2	2	2	0	2	0	2	0	2	2
IAAV4820	0	2	0	2	2	2	2	2	0	2	0	2	-1	0	2	2	0	0	-1	0	-1	2	0	0	0	2	0	0	0	2	2	0	0	2	2	2	0	2	0	2	2	2	0	2	0	2	0	2	2
wsnp_Ex_c3201_5910659	2	2	2	2	2	2	2	-1	0	2	0	2	-1	0	2	2	2	0	0	0	0	2	0	-1	0	2	0	0	2	2	0	0	0	2	2	2	2	2	2	2	2	2	0	-1	0	2	0	2	2
wsnp_Ex_c3201_5910642	2	2	2	2	2	2	2	2	0	2	0	2	-1	0	2	2	2	0	-1	0	0	2	0	0	-1	2	-1	0	2	2	0	0	0	2	2	2	2	2	2	2	2	2	0	-1	0	2	0	2	2
wsnp_Ex_c48407_53323801	2	2	2	2	2	2	2	2	0	2	0	2	-1	0	2	2	2	0	-1	0	0	2	0	0	-1	2	-1	0	2	2	0	0	0	2	2	2	2	2	2	2	2	2	0	-1	0	2	0	2	2
RAC875_c52947_338	2	2	2	2	2	2	2	2	0	2	0	2	-1	0	2	2	2	0	-1	0	0	2	0	-1	-1	2	0	0	2	2	0	0	-1	2	2	2	2	2	2	2	2	2	0	-1	0	2	0	2	2
IACX882	2	0	2	0	0	2	2	2	0	2	0	2	0	0	2	2	2	0	-1	0	0	2	0	0	0	2	0	0	2	2	0	0	0	2	2	2	2	2	2	2	2	2	0	2	0	2	0	2	2
CAP11_c1500_171	2	2	2	2	2	2	2	2	0	2	0	2	0	0	2	2	2	0	0	0	0	2	0	0	-1	2	0	0	2	2	0	0	-1	2	2	2	2	2	2	2	2	2	0	-1	0	2	0	2	2
wsnp_Ex_c11939_19147602	2	-1	0	-1	-1	2	-1	2	2	2	2	0	0	0	0	0	0	2	2	2	0	0	2	0	2	0	2	0	0	0	-1	2	0	0	2	0	2	2	-1	2	0	2	2	0	0	0	2	2	2
wsnp_Ex_rep_c66872_65273904	2	2	2	2	2	2	2	2	0	2	0	2	-1	0	2	2	2	0	0	0	0	2	0	0	-1	2	0	0	2	2	0	0	-1	2	2	2	2	2	2	2	2	2	0	-1	0	2	0	2	2
wsnp_JD_rep_c65095_41464278	2	2	2	2	2	2	2	2	0	2	0	2	0	0	2	2	2	0	0	0	0	2	0	0	0	2	0	0	2	2	0	0	0	2	2	2	2	2	2	2	2	2	0	0	0	2	0	2	2
IAAV4238	2	2	2	2	2	2	2	2	0	2	0	2	2	0	2	2	2	0	0	0	0	2	0	0	0	2	0	0	2	2	0	0	0	2	2	2	2	2	2	2	2	2	0	-1	0	2	0	2	2
wsnp_Ex_c36911_44767554	2	2	2	2	2	2	2	2	0	2	0	2	0	0	2	2	2	0	-1	0	0	2	0	0	-1	2	0	0	2	2	0	0	0	2	2	2	2	2	2	2	2	2	0	-1	0	2	0	-1	2
wsnp_Ex_c15377_23637176	2	2	2	2	2	2	2	2	0	2	0	-1	0	0	2	2	2	0	0	0	0	2	0	0	0	2	0	0	2	2	0	0	0	2	2	2	2	2	2	2	2	2	0	-1	0	2	0	-1	2
Kukri_c61874_273	2	0	0	0	0	2	2	2	2	2	2	0	-1	0	0	0	0	2	2	2	0	0	2	0	2	0	2	0	0	0	2	2	0	0	2	0	2	2	2	2	0	2	2	0	0	0	2	2	2
IAAV2844	2	2	2	2	2	2	2	2	0	2	0	2	0	0	2	2	2	0	0	0	0	2	0	-1	0	2	0	0	2	2	0	0	0	2	2	2	2	2	2	2	2	2	0	-1	0	2	0	2	2
Kukri_c17412_1249	2	2	2	2	2	2	2	2	0	2	0	-1	-1	0	2	2	2	0	0	0	0	2	0	0	0	2	0	0	2	-1	0	0	0	2	2	-1	2	2	2	2	2	2	0	-1	0	2	0	2	2
RAC875_c62550_470	2	2	2	2	2	2	2	2	0	2	0	2	0	0	2	2	2	0	-1	0	0	2	0	0	0	2	0	0	2	2	0	0	0	2	2	2	2	2	2	2	2	2	0	-1	0	2	0	2	2
Kukri_c15691_151	-1	-1	0	-1	0	2	0	2	2	2	2	-1	0	0	0	0	0	2	2	2	0	0	2	0	2	0	2	0	0	0	0	2	0	0	2	-1	2	2	0	2	0	2	2	0	0	0	2	2	2
CAP12_rep_c5332_341	2	0	0	0	0	2	0	2	2	2	2	-1	0	0	0	0	0	-1	2	2	0	0	2	-1	2	0	2	0	0	-1	2	2	0	0	2	-1	2	2	2	2	0	2	2	0	0	0	2	-1	2
BobWhite_c20073_443	2	0	0	0	0	2	-1	2	2	2	2	0	-1	0	0	0	0	2	2	2	0	0	2	0	-1	0	2	0	0	0	-1	2	0	0	2	0	2	2	-1	2	0	2	2	0	0	0	2	2	2
BobWhite_c12960_168	2	2	2	2	2	2	2	2	2	2	0	0	2	0	0	0	-1	2	2	0	0	0	2	0	0	-1	2	2	2	0	2	-1	2	2	2	0	0	2	2	2	2	0	2	2	2	2	2	0	0
Excalibur_c10736_1051	2	-1	2	-1	0	2	2	0	0	2	0	2	2	0	2	2	2	0	0	0	0	2	0	0	-1	2	0	0	2	2	0	0	0	0	2	2	2	2	0	2	2	2	0	0	0	2	0	2	2
BS00011947_51	2	0	0	0	0	2	-1	2	2	2	2	0	-1	0	0	0	0	2	2	2	0	0	2	0	2	0	2	0	0	0	-1	2	0	0	2	0	2	2	-1	2	0	2	2	0	0	0	2	2	2
IAAV2162	2	0	2	0	0	2	2	0	0	2	0	2	-1	0	2	2	2	0	0	0	0	2	0	0	-1	2	0	0	2	2	0	0	-1	0	2	2	2	2	0	2	2	2	0	0	0	2	0	2	2
Excalibur_c27376_74	2	0	2	0	0	2	2	0	0	2	0	2	2	0	2	2	2	0	0	0	0	2	0	0	2	2	0	0	2	2	0	0	0	0	2	2	2	2	0	2	2	2	0	0	0	2	0	2	2
tplb0053c24_1496	2	0	0	0	0	2	2	2	2	2	2	0	0	0	0	0	0	2	2	2	0	0	2	0	2	0	2	0	0	0	2	2	0	0	2	0	2	2	2	2	0	2	2	0	0	0	2	2	2
BobWhite_c1027_1127	2	0	2	0	0	2	2	0	0	2	0	2	-1	0	2	2	2	0	0	0	0	2	0	0	-1	2	0	0	2	2	0	0	-1	0	2	2	2	2	0	2	2	2	0	0	0	2	0	2	2
BS00089097_51	2	0	0	0	0	2	0	2	2	2	2	0	0	0	0	0	0	2	2	2	0	0	2	0	2	0	2	0	0	0	0	2	0	0	2	0	2	2	0	2	0	2	2	0	0	0	2	2	2
BS00070951_51	2	0	0	0	0	2	-1	2	2	2	2	0	-1	0	0	0	0	2	2	2	0	0	2	0	2	0	2	0	0	0	-1	2	0	0	2	0	2	2	-1	2	0	2	2	0	0	0	2	2	2
BS00035273_51	2	2	2	2	2	2	2	0	0	2	0	-1	2	0	2	2	2	0	-1	0	0	2	0	0	-1	2	0	0	2	-1	0	0	-1	0	2	2	2	2	0	2	2	2	0	0	0	2	0	2	2
wsnp_Ex_c12932_20486842	2	-1	0	-1	-1	2	2	2	2	2	2	0	0	0	0	0	0	2	2	2	0	0	2	0	2	0	2	0	0	0	2	2	0	0	2	0	2	2	-1	2	0	2	2	0	0	0	2	2	2
RAC875_c63359_1671	2	0	0	0	0	2	-1	2	2	2	2	0	-1	0	0	0	0	2	2	2	0	0	2	0	2	0	2	0	0	-1	-1	2	-1	0	2	0	2	2	-1	2	0	2	2	0	0	0	2	2	2
RAC875_c63359_1446	2	2	0	2	2	2	-1	2	-1	2	2	0	-1	0	0	0	0	2	-1	2	0	0	2	0	2	0	2	0	0	0	-1	2	0	0	2	0	2	2	-1	2	0	2	2	0	0	0	2	2	2
RAC875_c63359_449	2	0	0	0	0	2	-1	2	2	2	2	0	-1	0	0	0	0	2	2	2	0	0	2	0	2	0	2	0	0	0	-1	2	-1	0	2	0	2	2	-1	2	0	2	2	0	0	0	2	2	2
RAC875_c63359_192	2	0	0	0	0	2	-1	2	2	2	2	0	-1	0	0	0	0	2	2	2	0	0	2	0	2	0	2	0	0	0	-1	2	-1	0	2	0	2	2	-1	2	0	2	2	0	0	0	2	2	2
Kukri_rep_c69829_690	2	0	0	0	0	2	-1	2	2	2	2	0	0	0	0	0	0	2	2	2	0	0	2	0	2	0	2	0	0	0	-1	2	0	0	2	0	2	2	-1	2	0	2	2	0	0	0	2	2	2
Kukri_rep_c69829_711	2	0	0	0	0	2	2	2	2	2	2	0	-1	0	0	0	0	2	2	2	0	0	2	0	2	0	2	0	0	0	2	2	0	0	2	0	2	2	2	2	0	2	2	0	0	0	2	2	2
Kukri_rep_c69829_735	2	-1	0	-1	-1	2	-1	2	2	2	2	0	-1	0	0	0	0	2	2	2	0	0	2	-1	2	0	2	0	0	0	2	2	0	0	2	-1	2	2	-1	2	0	2	2	0	0	0	2	2	2
Tdurum_contig13681_232	2	0	0	0	0	2	2	2	2	2	2	0	0	0	0	0	0	2	2	2	0	0	2	0	2	0	2	0	0	0	2	2	0	0	2	0	2	2	2	2	0	2	2	0	0	0	2	2	2
Tdurum_contig13681_628	2	0	0	0	0	-1	0	2	2	2	2	0	0	0	0	0	-1	2	2	2	0	0	2	-1	2	0	2	0	0	0	0	2	0	0	2	0	2	2	0	2	0	-1	2	0	0	0	2	-1	2
RAC875_c8503_644	2	0	0	0	0	2	0	2	2	2	2	0	0	0	0	0	0	2	2	2	0	0	2	0	2	0	2	0	0	0	0	2	0	0	2	0	2	2	0	2	0	2	2	0	0	0	2	2	2
BS00011508_51	2	0	0	0	0	2	0	2	2	2	2	0	0	0	0	0	0	2	2	2	0	0	2	0	2	0	2	0	0	0	0	2	0	0	2	0	2	2	0	2	0	2	2	0	0	0	2	2	2
Excalibur_c6476_521	2	0	0	0	0	2	2	2	2	2	2	0	-1	0	0	0	0	2	2	2	0	0	2	0	2	0	2	0	0	0	2	2	0	0	2	0	2	2	2	2	0	2	2	0	0	0	2	2	2
Excalibur_c41592_100	2	2	2	2	2	2	2	0	0	2	0	2	-1	2	2	2	0	0	-1	0	0	2	0	2	-1	2	0	0	2	2	0	0	0	0	-1	2	2	2	0	0	2	2	0	0	0	2	0	2	2
BobWhite_c33208_98	2	0	0	0	0	2	-1	2	-1	2	2	0	0	0	0	0	0	2	2	2	0	0	2	0	2	0	2	0	0	0	-1	2	0	0	2	0	2	2	-1	2	0	2	2	0	0	0	2	-1	2
RAC875_rep_c105487_241	2	0	0	0	0	2	2	2	2	2	2	0	2	0	0	0	0	2	2	2	0	0	2	0	2	0	2	0	0	0	2	2	0	0	2	0	2	2	2	2	0	2	2	0	0	0	2	2	2
BobWhite_c44947_277	2	2	2	2	2	2	2	0	0	2	0	2	2	2	2	2	0	0	0	0	0	2	0	2	0	2	0	0	2	2	0	0	0	0	0	-1	2	2	0	0	2	2	0	0	0	2	0	2	2
wsnp_Ku_c754_1557338	2	2	2	2	2	2	2	0	0	2	0	-1	-1	2	2	2	0	0	0	0	0	2	0	-1	0	2	0	0	2	2	0	0	0	0	0	2	2	2	0	0	2	2	0	0	0	2	0	0	2
RAC875_c2345_1873	2	0	0	0	0	2	2	2	2	2	2	0	0	0	0	-1	0	2	2	2	0	0	2	0	2	0	2	0	0	0	-1	2	0	0	2	-1	2	2	-1	2	0	2	2	0	0	0	2	-1	2
RAC875_c1113_5163	2	2	2	2	2	2	2	0	-1	2	0	2	2	2	2	2	0	0	-1	0	0	2	0	2	-1	2	0	0	2	2	0	0	0	0	-1	2	2	2	0	0	2	2	0	0	0	2	0	2	2
Tdurum_contig29915_167	2	0	0	0	0	2	0	2	2	2	2	-1	0	0	0	0	0	2	2	2	0	0	2	-1	2	0	2	0	0	0	-1	2	0	0	2	-1	2	2	-1	2	0	2	2	0	0	0	2	2	2
IACX9428	2	0	0	0	0	2	2	2	2	2	2	0	-1	0	0	0	0	2	2	2	0	0	2	0	2	0	2	0	0	0	2	2	-1	0	2	0	2	2	2	2	0	2	2	0	0	0	2	2	2
RAC875_c2258_1526	2	0	0	0	0	2	-1	2	2	2	2	0	-1	0	0	0	0	2	2	2	0	0	2	0	2	0	2	0	0	0	-1	2	-1	0	2	0	2	2	-1	2	0	2	2	0	0	0	2	2	2
GENE-1996_277	2	0	0	0	0	2	2	2	0	0	2	2	0	0	2	2	2	0	0	2	2	0	2	0	2	0	2	0	2	0	2	0	2	0	0	0	0	0	0	2	2	2	0	0	2	0	0	2	0
wsnp_Ex_c102566_87702963	2	2	2	2	2	2	2	0	0	2	0	2	2	0	2	2	0	0	0	0	0	2	0	0	0	2	0	0	2	2	0	0	0	0	0	2	2	2	0	0	2	2	0	0	0	2	0	2	2
BobWhite_rep_c63205_215	2	0	0	0	0	2	-1	2	2	2	2	0	-1	0	0	0	0	2	2	2	0	0	2	0	2	0	2	0	0	0	-1	2	0	0	2	0	2	2	-1	2	0	2	2	0	0	0	2	2	2
BobWhite_rep_c63205_143	2	0	0	0	0	2	-1	2	2	2	2	0	-1	0	0	0	0	2	2	2	0	0	2	0	2	0	2	0	0	0	-1	2	0	0	2	0	2	2	-1	2	0	2	2	0	0	0	2	2	2
BS00059313_51	2	0	0	0	0	2	2	2	2	2	2	0	-1	0	0	0	0	2	2	2	0	0	2	0	2	0	2	0	0	0	2	2	-1	0	2	0	2	2	2	2	0	2	2	0	0	0	2	2	2
BS00059314_51	-1	0	-1	0	0	2	2	2	2	2	2	0	-1	0	0	0	0	2	2	2	0	0	2	0	2	0	2	0	0	0	2	2	-1	0	2	0	2	2	2	2	0	2	2	0	0	0	2	2	2
Tdurum_contig28665_150	2	0	0	0	0	2	-1	2	2	2	2	-1	0	0	0	0	0	2	2	2	0	0	2	-1	2	0	2	0	0	0	0	2	0	0	2	0	2	2	2	2	0	2	2	0	0	0	2	-1	2
BS00067458_51	0	0	0	0	0	2	2	0	0	2	2	2	0	0	2	2	0	0	2	0	0	2	0	0	2	2	0	0	2	2	0	0	0	0	-1	2	2	2	0	2	2	2	0	0	0	2	0	2	2
IAAV1301	0	0	0	0	0	2	2	0	0	2	-1	2	0	0	2	2	0	0	-1	0	0	2	0	0	-1	2	0	0	2	2	0	0	0	0	-1	2	2	2	0	2	2	2	0	0	0	2	0	2	2
BS00011855_51	2	0	0	0	0	-1	2	2	2	2	2	0	2	0	0	0	0	2	2	2	0	0	2	0	2	0	2	0	0	0	2	2	0	0	2	0	2	2	2	2	0	2	2	0	0	0	2	-1	2
BS00022797_51	-1	-1	-1	-1	-1	-1	0	2	2	2	2	0	-1	0	0	0	0	2	-1	2	0	0	2	0	2	0	2	0	0	0	0	2	0	0	2	0	2	2	0	2	0	2	2	0	0	0	2	2	2
TA004464-0886	2	0	0	0	0	2	-1	2	2	2	2	0	0	0	0	0	0	2	2	2	0	0	2	0	2	0	2	0	0	0	-1	2	0	0	2	0	2	2	-1	2	0	2	2	0	0	0	2	2	2
RAC875_c29059_648	0	0	0	0	0	2	2	0	0	2	2	0	0	0	2	2	0	0	-1	0	0	2	0	0	0	2	0	0	2	2	0	0	0	0	-1	2	2	2	0	2	2	2	0	0	0	2	0	2	2
RAC875_rep_c106093_670	2	0	0	0	0	2	2	2	2	2	2	0	-1	0	0	0	0	2	2	2	0	0	2	0	2	0	2	0	0	0	2	2	0	0	2	-1	2	2	2	2	0	2	2	0	0	0	2	2	2
Kukri_c65800_762	2	0	0	0	0	2	2	2	2	2	2	0	0	0	0	0	0	2	2	2	0	0	2	0	2	0	2	0	0	0	2	2	0	0	2	0	2	2	2	2	0	2	2	0	0	0	2	2	2
RAC875_c50996_1179	2	0	0	0	0	2	2	2	2	2	2	0	-1	0	0	0	0	2	2	2	0	0	2	0	2	0	2	0	0	0	2	2	0	0	2	0	2	2	2	2	0	2	2	0	0	0	2	-1	2
RAC875_c43389_105	0	0	0	0	0	-1	2	0	0	2	2	0	0	0	2	2	0	0	-1	0	0	2	0	0	0	2	0	0	2	2	0	0	0	0	-1	2	2	2	0	2	2	2	0	0	0	2	0	-1	2
RAC875_c85550_52	0	0	0	0	0	2	2	0	-1	2	2	0	0	0	2	2	0	0	-1	0	0	2	0	0	0	2	0	0	2	2	0	0	0	0	-1	2	2	2	0	2	2	2	0	0	0	2	0	2	2
RFL_Contig858_1689	-1	2	0	0	-1	2	2	2	2	2	2	-1	0	0	0	0	0	2	2	2	0	0	2	0	2	0	2	0	0	0	0	2	0	0	2	0	2	2	-1	2	0	2	2	0	0	0	2	2	2
Kukri_rep_c103666_397	2	0	0	0	0	2	-1	2	2	2	2	0	-1	0	0	0	0	2	2	2	0	0	2	0	2	0	2	0	0	0	-1	2	0	0	2	0	2	2	-1	2	0	2	2	0	0	0	2	2	2
BS00032855_51	2	2	2	2	2	-1	2	0	0	2	2	0	2	0	2	2	0	0	2	0	0	2	0	0	0	2	0	0	2	2	0	0	0	0	-1	2	2	2	0	2	2	2	0	0	0	2	0	-1	2
wsnp_Ex_c4186_7560575	0	2	0	2	2	2	2	0	0	2	2	0	-1	0	2	2	0	0	2	0	0	2	0	0	0	2	0	0	2	2	0	0	0	0	-1	2	2	2	0	2	2	2	0	0	0	2	0	2	2
Ku_c72511_106	2	2	2	2	2	2	2	0	0	2	2	0	2	0	2	2	0	0	2	0	0	2	0	0	0	2	0	0	2	2	0	0	0	0	0	2	2	2	0	2	2	2	0	0	0	2	0	-1	2
wsnp_Ex_rep_c72011_70562321	0	2	0	2	2	-1	2	0	0	2	2	0	-1	0	2	2	0	0	2	0	0	2	0	0	0	2	0	0	2	2	0	0	0	0	-1	2	2	2	0	2	2	-1	0	0	0	2	0	-1	2
Tdurum_contig47006_2711	0	2	0	-1	2	2	2	0	0	2	2	0	-1	0	2	2	0	0	2	0	0	2	0	0	0	2	0	0	2	2	0	0	0	0	0	2	2	2	0	2	2	2	0	0	0	2	0	2	2
IAAV1194	-1	-1	-1	-1	-1	2	2	2	0	2	2	2	-1	2	2	2	2	2	0	2	2	0	0	2	2	-1	0	2	0	2	0	2	2	2	-1	2	-1	2	2	0	2	2	0	2	0	2	0	0	2
BS00014831_51	0	-1	0	-1	-1	0	0	0	2	2	2	2	0	2	0	0	0	0	0	0	0	2	2	2	0	2	0	0	0	2	0	2	0	2	2	0	0	2	0	0	2	0	2	2	2	0	0	0	2
RAC875_c24163_501	-1	2	2	2	2	-1	2	0	0	2	0	0	-1	0	2	0	0	0	2	2	0	2	2	0	2	2	2	0	0	2	2	0	2	0	2	-1	2	2	2	2	2	2	0	2	0	0	0	2	2
Jagger_c1888_277	-1	-1	-1	-1	-1	0	2	0	2	2	2	2	0	2	0	0	0	0	0	0	0	2	2	2	0	2	0	0	0	2	0	2	0	2	2	0	0	2	0	0	2	0	2	2	2	0	0	0	2
BS00090490_51	0	0	0	0	0	0	2	0	2	2	2	2	0	2	0	0	0	0	-1	0	0	2	2	2	0	2	0	0	0	2	0	2	0	2	2	0	0	2	0	0	2	0	2	2	2	0	0	0	2
wsnp_Ku_c13229_21142262	0	0	2	2	0	2	2	2	2	2	2	-1	-1	2	0	2	2	2	0	2	2	0	0	-1	2	0	2	2	0	2	2	2	2	2	2	2	2	2	2	2	0	2	2	2	0	2	2	2	2
IAAV423	2	2	2	2	2	2	2	2	2	2	-1	2	2	2	0	2	2	2	0	2	2	0	0	2	2	0	2	2	0	2	2	2	2	2	2	-1	2	2	2	0	0	2	2	2	0	2	2	2	2
BobWhite_rep_c48890_184	0	0	2	2	0	-1	2	2	2	2	2	2	2	2	0	2	2	2	0	2	2	0	0	2	2	0	2	2	0	2	2	2	2	2	2	2	2	2	2	0	0	2	2	2	0	2	2	2	2
Ex_c13421_2094	-1	-1	2	2	0	2	2	2	2	2	2	2	-1	2	0	2	2	2	0	2	2	0	0	2	2	0	2	2	0	2	2	2	2	2	2	2	2	2	2	-1	0	2	2	2	0	2	2	2	2
Kukri_c30195_832	0	-1	2	2	-1	2	2	2	2	2	2	2	-1	2	0	2	2	2	0	2	2	0	0	2	2	0	2	2	0	2	2	2	2	2	2	2	2	2	2	0	0	2	2	2	0	2	2	2	2
BS00081729_51	2	2	2	2	2	2	2	2	2	2	2	2	2	2	0	2	2	2	0	2	2	0	0	2	2	0	2	2	0	2	2	2	2	2	2	2	2	2	2	0	0	2	2	2	0	2	2	2	2
BS00081734_51	-1	-1	-1	-1	-1	2	2	2	2	2	2	2	-1	2	0	2	2	2	0	2	2	0	0	2	2	-1	2	2	0	2	2	2	2	2	2	2	2	2	2	-1	0	2	2	2	0	2	2	2	2
Excalibur_c22240_938	0	0	0	0	0	0	0	0	0	2	0	-1	-1	0	2	0	0	0	0	2	0	2	2	0	2	2	2	0	0	2	-1	2	2	2	2	0	0	2	2	0	0	2	2	2	0	0	0	0	2
Excalibur_c37693_203	-1	-1	2	2	-1	2	2	2	0	2	2	2	2	2	0	2	2	0	-1	2	0	0	0	2	2	2	2	2	0	2	2	2	2	2	0	2	2	2	2	0	-1	-1	2	2	0	2	0	2	2
Kukri_c93866_431	2	2	2	2	2	0	0	0	0	2	0	-1	2	0	2	0	0	0	0	2	0	2	2	0	2	2	2	0	0	2	2	2	2	2	2	0	0	2	2	0	0	2	2	2	0	0	0	0	2
Excalibur_c1117_1247	-1	2	2	2	2	0	0	0	-1	2	2	2	2	2	2	0	2	0	2	0	2	0	2	2	2	0	0	2	0	0	2	2	-1	0	0	0	2	0	0	0	2	0	0	0	2	2	2	0	0
Tdurum_contig45142_240	-1	-1	-1	-1	-1	0	0	0	2	2	2	0	2	0	2	2	2	0	2	2	0	2	0	0	0	2	0	2	2	2	2	2	2	2	2	0	2	0	2	0	2	0	0	2	0	2	0	0	0
Excalibur_c30974_65	2	2	2	2	-1	2	2	2	0	2	0	2	-1	0	2	2	0	0	-1	0	0	2	0	0	0	2	0	0	0	2	2	0	0	2	2	2	0	2	0	2	2	2	0	2	0	2	0	2	2
Kukri_c22313_166	-1	2	-1	-1	-1	0	0	2	2	2	2	2	2	0	0	2	2	0	2	2	0	0	0	0	2	2	2	2	0	2	2	0	2	2	0	2	2	2	2	2	0	2	2	2	0	2	2	2	2
Kukri_rep_c102900_1715	2	2	2	2	2	0	2	0	0	2	0	0	0	0	2	0	0	0	0	2	0	2	2	0	2	2	2	0	0	2	2	0	2	0	2	0	2	2	2	2	2	2	0	2	0	0	0	2	2
RAC875_rep_c107325_644	2	2	2	2	2	0	2	0	0	2	0	0	0	0	2	0	0	0	0	2	0	2	2	0	2	2	2	0	0	2	2	0	2	0	2	0	2	2	2	2	2	2	0	2	0	0	0	2	2
GENE-0194_90	2	2	2	2	2	0	0	0	2	2	2	2	2	0	2	2	2	2	2	2	0	0	0	0	2	2	2	0	0	2	2	0	2	2	0	2	2	2	2	2	0	2	2	2	0	2	2	2	2
Kukri_c52742_114	-1	-1	-1	-1	-1	0	0	0	2	2	2	2	-1	0	2	2	2	2	0	2	0	0	0	0	2	2	2	0	0	2	2	0	2	2	0	2	2	2	2	2	0	2	2	2	0	2	2	2	2
RAC875_c82888_83	0	0	2	-1	0	0	0	-1	2	2	2	2	0	0	2	2	2	2	0	2	0	0	0	0	2	2	2	0	0	2	2	0	2	2	0	2	2	2	2	2	0	2	2	2	0	2	2	2	2
Excalibur_c55800_202	0	0	0	0	0	0	0	2	2	0	2	2	0	2	0	2	0	0	0	0	2	2	2	2	0	0	2	2	2	0	2	0	0	2	2	0	0	2	0	2	0	2	0	0	0	2	2	2	2
BS00029013_51	2	2	2	2	2	2	0	0	2	0	0	2	2	2	0	0	-1	0	2	0	0	2	0	2	2	0	0	2	2	0	0	0	0	2	0	0	2	2	2	2	2	0	2	0	0	0	0	0	0
wsnp_BE444846B_Ta_2_2	-1	-1	-1	0	-1	0	0	2	0	0	0	0	0	0	0	2	0	0	2	0	2	0	0	0	0	2	2	2	0	2	2	0	0	2	2	0	2	0	2	0	2	2	0	2	0	0	0	-1	0
Tdurum_contig42092_348	2	2	2	2	2	0	0	0	0	0	0	2	2	2	0	2	0	2	2	2	2	0	2	2	2	0	0	2	0	0	0	2	0	0	0	0	2	0	0	0	2	0	0	0	2	2	2	0	0
Tdurum_contig42092_947	2	2	2	2	2	0	0	0	0	0	0	2	2	2	0	2	0	-1	2	2	2	0	2	2	2	0	0	2	0	0	0	2	0	0	0	-1	2	0	0	0	2	0	0	0	2	2	2	0	0
GENE-2762_43	0	0	0	0	0	0	0	0	2	0	2	0	2	2	2	0	2	0	2	0	0	0	0	2	0	0	2	0	2	0	0	0	0	2	2	2	0	0	2	2	2	0	0	0	2	2	0	2	2
Excalibur_c26597_153	-1	2	2	2	0	0	2	0	0	0	2	2	2	0	2	0	2	2	2	0	0	0	2	0	0	0	0	0	0	0	0	0	2	0	2	2	2	2	0	0	0	2	2	0	2	0	0	2	2
RFL_Contig4953_469	-1	-1	0	-1	0	0	2	0	0	2	0	0	0	0	2	0	0	2	0	2	2	2	0	0	2	2	-1	2	0	2	2	0	2	2	2	0	2	2	2	0	2	2	0	2	0	0	0	-1	2
BS00065922_51	2	2	2	2	2	0	0	0	2	0	0	2	2	2	0	0	0	0	2	0	0	2	0	2	2	0	2	2	2	0	0	0	0	2	0	0	2	0	0	2	2	0	2	2	0	0	2	0	0
Excalibur_rep_c111263_307	2	2	2	2	2	2	0	0	0	0	0	2	2	0	0	0	2	2	0	0	0	2	0	0	2	2	2	0	2	2	0	2	0	2	0	2	2	2	2	0	0	0	0	2	0	0	0	2	2
Kukri_c13537_2069	2	2	2	2	2	2	0	2	0	2	0	2	-1	0	0	-1	-1	2	0	2	0	0	0	0	0	0	0	0	2	0	2	0	2	0	2	2	0	0	-1	0	0	2	2	-1	0	0	0	0	0
RAC875_c4385_1628	-1	-1	-1	-1	-1	0	2	0	0	0	2	2	-1	2	2	0	2	0	2	2	2	0	0	2	0	0	2	0	0	2	-1	2	2	2	0	2	2	0	0	0	2	2	0	0	2	2	2	2	2
IACX7921	2	-1	0	2	0	2	2	0	0	2	0	0	2	0	2	0	0	2	2	2	2	2	0	0	2	2	2	2	0	2	2	0	2	2	2	0	2	2	2	0	2	2	0	2	0	0	0	2	2
TA003382-0407	0	0	0	0	0	2	2	0	0	2	0	0	0	0	2	0	0	2	0	2	-1	2	0	0	2	2	2	2	0	2	2	0	2	2	2	0	2	2	2	0	2	2	0	2	0	0	0	-1	2
GENE-0075_140	0	0	0	0	0	2	2	0	0	2	0	0	0	0	2	0	0	2	0	2	2	2	0	0	2	2	2	2	0	2	2	0	2	2	2	0	2	2	2	0	2	2	0	2	0	0	0	-1	2
Excalibur_s110878_142	0	0	0	0	0	2	2	0	0	2	0	0	0	0	2	0	0	-1	0	2	2	2	0	0	2	2	2	2	0	2	2	0	2	2	2	0	2	2	2	0	2	2	0	2	0	0	0	-1	2
Tdurum_contig83096_345	2	-1	-1	0	-1	2	2	0	2	0	0	2	-1	0	0	2	0	0	0	0	0	-1	2	0	0	0	2	0	0	0	0	2	2	0	2	-1	0	2	0	0	0	0	2	0	2	2	-1	0	0
RAC875_c42283_686	-1	2	2	-1	2	0	2	2	2	-1	2	0	-1	2	0	0	2	0	2	2	0	2	0	2	0	2	2	0	0	2	2	2	2	2	2	0	2	0	2	2	0	2	0	2	2	2	0	0	2
BS00090449_51	2	2	2	2	2	-1	2	2	2	0	2	-1	-1	2	0	0	2	-1	2	2	0	2	0	2	0	2	2	0	0	2	2	2	2	2	2	-1	2	0	2	2	0	2	0	2	2	2	0	-1	2
wsnp_Ku_c16117_24917524	2	2	2	2	2	0	2	2	2	-1	2	0	-1	2	0	0	2	0	-1	2	0	2	0	2	0	2	2	0	0	2	2	2	2	2	2	0	2	0	2	2	0	2	0	2	2	2	0	0	2
wsnp_Ex_c26419_35667216	2	2	2	2	2	0	2	2	2	-1	2	0	2	2	0	0	2	0	2	2	0	2	0	2	0	2	2	0	0	2	2	2	2	2	2	0	2	0	2	2	0	2	0	2	2	2	0	0	2
Ex_c34713_501	2	2	2	2	2	0	2	2	2	-1	2	0	2	2	0	0	2	0	2	2	0	2	0	2	0	2	2	0	0	2	2	2	2	2	2	0	2	0	2	2	0	2	0	2	2	2	0	0	2
Ra_c23839_884	2	2	2	2	2	0	2	2	2	2	2	0	2	2	0	0	2	0	2	2	0	2	0	2	0	2	2	0	0	2	2	2	2	2	2	0	2	0	2	2	0	2	0	2	2	2	0	0	2
GENE-0193_197	2	2	2	2	2	0	2	2	2	-1	2	0	-1	2	0	0	2	0	-1	2	0	2	0	2	0	2	2	0	0	2	2	2	2	2	2	0	2	0	2	2	0	2	0	2	2	2	0	0	2
wsnp_Ku_c66585_65967792	2	2	2	2	2	0	2	2	2	2	2	0	2	2	0	0	2	0	2	2	0	2	0	2	0	2	2	0	0	2	2	2	2	2	2	0	2	0	2	2	0	2	0	2	2	2	0	0	2
Ra_c33845_794	2	2	2	2	2	0	2	2	2	2	2	0	2	2	0	0	2	0	2	2	0	2	0	2	0	2	2	0	0	2	2	2	2	2	2	0	2	0	2	2	0	2	0	2	2	2	0	0	2
Tdurum_contig65023_587	2	2	2	2	2	0	2	2	-1	2	2	0	2	2	0	0	2	0	2	2	0	2	0	2	0	2	2	0	0	2	2	2	2	2	2	0	2	0	2	2	0	2	0	2	2	2	0	0	2
wsnp_Ku_c9014_15193623	2	2	2	2	2	0	2	2	2	2	2	0	2	2	0	0	2	0	2	2	0	2	0	2	0	2	2	0	0	2	2	2	2	2	2	0	2	0	2	2	0	2	0	2	2	2	0	0	2
Ku_c42700_2798	2	2	2	2	2	-1	2	2	2	2	2	0	-1	2	0	0	2	0	2	2	0	2	0	2	0	2	2	0	0	2	2	2	2	2	2	0	2	0	2	2	0	2	0	2	2	2	0	0	2
RAC875_c23324_1081	2	-1	2	-1	-1	0	0	2	0	2	0	0	-1	2	0	0	0	2	0	2	0	0	0	2	0	0	0	-1	2	0	2	0	-1	0	2	2	0	0	2	0	2	2	2	0	0	2	0	0	-1
IAAV178	2	2	2	2	2	0	2	2	-1	-1	2	0	-1	2	0	0	2	0	-1	2	0	2	0	2	0	2	2	0	0	2	2	2	2	2	2	0	2	0	2	2	0	2	0	2	2	2	0	0	2
JD_c10376_670	2	2	2	2	2	0	2	2	2	2	2	0	2	2	0	0	2	0	2	2	0	2	0	2	0	2	2	0	0	2	2	2	2	2	2	0	2	0	2	2	0	2	0	2	2	2	0	0	2
Tdurum_contig11877_414	2	2	2	2	2	0	2	2	2	2	2	0	2	2	0	0	2	0	2	2	0	2	0	2	0	2	2	0	0	2	2	2	2	2	2	0	2	0	2	2	0	2	0	2	2	2	0	0	2
Kukri_c37856_492	2	2	2	2	2	0	2	2	2	2	2	0	0	2	0	0	2	0	2	2	0	2	0	2	0	2	2	0	0	2	2	2	2	2	2	0	2	0	2	2	0	2	0	2	2	2	0	0	2
RFL_Contig921_337	0	0	2	0	2	2	2	0	0	2	0	0	0	0	2	0	0	2	0	2	2	2	0	0	2	2	2	2	0	2	2	0	2	2	2	0	2	2	2	0	2	2	0	2	0	0	0	2	2
wsnp_JD_c24506_20670773	0	-1	2	0	2	2	2	0	0	2	0	0	0	0	2	0	0	2	0	2	2	2	0	0	2	2	2	2	0	2	2	0	2	2	2	0	2	2	2	0	2	2	0	2	0	0	0	0	2
RAC875_c24109_600	2	2	2	2	2	-1	2	2	2	2	2	0	2	2	0	0	2	0	2	2	0	2	0	2	0	2	2	0	0	2	2	2	2	2	2	0	2	0	2	2	0	2	0	2	2	2	0	0	2
CAP7_rep_c10850_139	2	2	2	2	2	0	2	2	2	-1	2	0	2	2	0	0	2	0	2	2	0	2	0	2	0	2	2	0	0	2	2	2	2	2	2	0	2	0	2	2	0	2	0	2	2	2	0	0	2
Kukri_c2297_181	2	2	2	2	2	0	2	2	2	-1	2	0	-1	2	0	0	2	0	-1	2	0	2	0	2	0	2	2	0	0	2	2	2	2	2	2	0	2	0	2	2	0	2	0	2	2	2	0	0	2
Kukri_rep_c95031_104	2	2	2	2	2	-1	2	2	2	-1	2	0	2	2	0	0	2	0	2	2	0	2	0	2	0	2	2	0	0	2	2	2	2	2	2	0	2	0	2	2	0	2	0	2	2	2	0	0	2
IAAV1869	2	2	2	2	2	0	2	2	2	2	2	0	2	2	0	0	2	0	2	2	0	2	0	2	0	2	2	0	0	2	2	2	2	2	2	-1	2	0	2	2	0	2	0	2	2	2	0	-1	2
BobWhite_c7577_69	2	2	2	2	2	0	2	2	2	-1	2	0	0	2	0	0	2	0	2	2	0	2	0	2	0	2	2	0	0	2	2	2	2	2	2	0	2	0	2	2	0	2	0	2	2	2	0	0	2
Ra_c11303_583	-1	2	2	2	-1	-1	2	2	2	-1	2	0	2	2	0	0	2	0	2	2	0	2	0	2	0	2	2	0	0	2	2	2	2	2	2	0	2	0	2	2	0	2	0	2	2	2	0	0	2
BS00063113_51	2	2	2	2	2	0	2	2	2	-1	2	0	-1	2	0	0	2	0	-1	2	0	2	0	2	0	2	2	0	0	2	2	2	2	2	2	0	2	0	2	2	0	2	0	2	2	2	0	0	2
Ra_c11303_359	2	2	2	2	2	0	2	2	2	2	2	-1	-1	2	0	0	2	0	-1	2	0	2	0	2	0	2	2	0	0	2	2	2	2	2	2	-1	2	0	2	2	0	2	0	2	2	2	0	-1	2
Excalibur_c100908_482	2	2	2	2	2	0	2	2	2	0	2	0	2	2	0	0	2	0	2	2	0	2	0	2	0	2	2	0	0	2	2	2	2	2	2	0	2	0	2	2	0	2	0	2	2	2	0	0	2
wsnp_Ex_c6022_10552811	2	2	2	2	2	0	2	2	2	-1	2	0	-1	2	0	0	2	0	2	2	0	2	0	2	0	2	2	0	0	2	2	2	2	2	2	0	2	0	2	2	0	2	0	2	2	2	0	0	2
Kukri_c8308_245	2	2	2	2	2	0	2	2	2	0	2	0	2	2	0	0	2	0	2	2	0	2	0	-1	0	2	2	0	0	2	2	2	2	2	2	0	2	0	2	2	0	2	0	2	2	2	0	0	2
BS00029345_51	2	2	2	2	2	0	2	2	2	-1	2	0	-1	2	0	0	2	0	-1	2	0	2	0	2	0	2	2	0	0	2	2	2	2	2	2	0	2	0	2	2	0	2	0	2	2	2	0	0	2
Tdurum_contig84184_124	2	2	2	2	2	0	2	2	2	2	2	0	2	2	0	0	2	0	2	2	0	2	0	2	0	2	2	0	0	2	2	2	2	2	2	0	2	0	2	2	0	2	0	2	2	2	0	0	2
wsnp_Ex_c15934_24341135	2	2	2	2	2	0	2	2	2	2	2	-1	2	2	0	0	2	0	2	2	0	2	0	2	0	2	2	0	0	2	2	2	2	2	2	-1	2	0	2	2	0	2	0	2	2	2	0	0	2
Kukri_rep_c70738_896	2	2	2	2	2	0	2	2	-1	0	2	0	2	2	0	0	2	0	2	2	0	2	0	2	0	2	2	0	0	2	2	2	2	2	2	0	2	0	2	2	0	2	0	2	2	2	0	0	2
wsnp_Ex_rep_c68573_67416138	2	2	2	2	2	0	2	2	2	2	2	0	2	2	0	0	2	0	2	2	0	2	0	2	0	2	2	0	0	2	2	2	2	2	2	0	2	0	2	2	0	2	0	2	2	2	0	0	2
Tdurum_contig53888_350	2	2	2	2	2	-1	2	2	2	-1	2	0	2	2	0	0	2	0	2	2	0	2	0	2	0	2	2	0	0	2	2	2	2	2	2	0	2	0	2	2	0	2	0	2	2	2	0	0	2
wsnp_Ex_c30805_39678077	2	2	2	2	2	-1	2	2	-1	-1	2	0	-1	2	0	0	2	0	2	2	0	2	0	2	0	2	2	0	0	2	2	2	2	2	2	0	2	0	2	2	0	2	0	2	2	2	0	0	2
Ku_c8767_1245	2	2	2	2	2	0	2	2	2	0	2	0	-1	2	0	0	2	0	2	2	0	2	0	2	0	2	2	0	0	2	2	2	2	2	2	0	2	0	2	2	0	2	0	2	2	2	0	0	2
BS00041010_51	2	2	2	2	2	0	2	2	2	-1	2	0	-1	2	0	0	2	0	-1	2	0	2	0	2	0	2	2	0	0	2	2	2	2	2	2	0	2	0	2	2	0	2	0	2	2	2	0	0	2
Tdurum_contig47456_182	2	2	2	2	2	0	2	2	2	2	2	0	2	2	0	0	2	0	2	2	0	2	0	2	0	2	2	0	0	2	2	2	2	2	2	0	2	0	2	2	0	2	0	2	2	2	0	0	2
wsnp_be443797B_Ta_2_1	2	2	2	2	2	0	2	2	2	-1	2	0	-1	2	0	0	2	0	2	2	0	2	0	2	0	2	2	0	0	2	2	2	2	2	2	-1	2	0	2	2	0	2	0	2	2	2	0	0	2
RAC875_c68797_400	2	2	2	2	2	2	2	0	0	2	0	0	0	0	2	0	0	2	-1	2	-1	2	0	0	2	2	2	2	0	2	2	0	2	2	2	0	2	2	2	0	2	2	0	2	0	0	0	-1	2
CAP11_c1969_268	2	2	2	2	2	-1	2	2	-1	-1	2	0	-1	2	0	0	2	0	-1	2	0	2	0	2	0	2	2	0	0	2	2	2	2	2	2	0	2	0	2	2	0	2	0	2	2	2	0	0	2
Kukri_rep_c116003_106	2	2	2	2	2	0	2	2	2	2	2	0	2	2	0	0	2	0	2	2	0	2	0	2	0	2	2	0	0	2	2	2	2	-1	2	0	2	0	2	2	0	2	0	2	2	2	0	0	2
BS00052075_51	2	2	2	2	2	0	2	2	2	-1	2	0	-1	2	0	0	-1	0	-1	2	0	2	0	2	0	2	2	0	0	2	2	2	2	2	2	0	2	0	2	2	0	2	0	2	2	2	0	0	2
BS00052089_51	2	2	2	2	2	0	2	2	-1	-1	2	0	-1	2	0	0	-1	0	-1	2	0	2	0	2	0	2	2	0	0	2	2	2	2	2	2	0	2	0	2	2	0	2	0	2	2	2	0	0	2
Ex_c16691_96	2	2	2	2	2	0	2	2	2	0	2	0	0	2	0	0	2	0	2	2	0	2	0	2	0	2	2	0	0	2	2	2	2	2	2	0	2	0	2	2	0	2	0	2	2	2	0	0	2
Tdurum_contig46780_203	2	2	2	2	2	0	2	2	-1	-1	2	0	-1	2	0	0	-1	0	-1	2	0	2	0	2	0	2	2	0	0	2	2	2	2	2	2	0	2	0	2	2	0	2	0	2	2	2	0	0	2
CAP7_c302_518	2	2	2	2	2	0	2	2	2	-1	2	0	2	2	0	0	2	0	2	2	0	2	0	2	0	2	2	0	0	2	2	2	2	2	2	0	2	0	2	2	0	2	0	2	2	2	0	0	2
CAP8_rep_c7560_159	2	2	2	2	2	2	2	0	0	2	0	0	0	0	2	0	0	2	-1	2	2	2	0	0	2	2	2	2	0	2	2	0	2	2	2	0	2	2	2	0	2	2	0	2	0	0	0	-1	2
IACX184	2	2	2	2	2	-1	2	2	-1	-1	2	0	-1	2	0	0	2	0	-1	2	0	2	0	2	0	2	2	0	0	2	2	2	2	2	2	0	2	0	2	2	0	2	0	2	2	2	0	0	2
Kukri_c62285_336	2	2	2	2	2	0	2	2	2	-1	2	0	2	2	0	0	2	0	2	2	0	2	0	2	0	2	2	0	0	2	2	2	2	2	2	0	2	0	2	2	0	2	0	2	2	2	0	0	2
Excalibur_c39191_82	0	0	0	0	0	0	2	2	2	0	2	0	0	2	0	0	2	0	-1	2	0	2	0	2	0	2	2	0	0	2	2	2	2	2	2	0	2	0	2	2	0	2	0	2	2	2	0	0	2
BS00062740_51	0	0	0	0	0	0	2	2	2	2	2	0	0	2	0	0	2	0	2	2	0	2	0	2	0	2	2	0	0	2	2	2	2	2	2	0	2	0	2	2	0	2	0	2	2	2	0	0	2
TA013367-0455	0	-1	2	0	2	2	2	0	0	2	0	0	0	0	2	0	-1	2	0	2	2	2	0	0	2	2	2	2	0	2	2	0	2	2	2	0	2	2	2	0	2	2	0	2	0	0	0	-1	2
wsnp_Ex_c41969_48673442	2	2	2	2	2	2	2	0	0	2	0	0	0	0	2	0	0	2	2	2	2	2	0	0	2	2	2	2	0	2	2	0	2	2	2	0	2	2	2	0	2	2	0	2	0	0	0	2	2
IAAV7551	2	2	2	2	2	2	2	0	0	2	0	0	-1	0	2	0	0	2	-1	2	-1	2	0	0	2	2	2	2	0	2	2	0	2	2	2	0	2	2	2	0	2	2	0	2	0	0	0	-1	2
wsnp_Ex_rep_c101414_86781128	2	2	2	2	2	2	2	0	0	2	0	-1	-1	0	2	0	0	2	-1	2	-1	2	0	-1	2	2	2	2	0	2	2	0	2	2	2	-1	2	2	2	0	2	2	0	2	0	0	0	-1	2
JD_c18139_485	0	0	0	0	0	0	2	2	2	0	2	0	0	2	0	0	2	0	2	2	0	2	0	2	0	2	2	0	0	2	2	2	2	2	2	0	2	0	2	2	0	2	0	2	2	2	0	0	2
wsnp_BE403956B_Ta_2_3	0	0	0	0	0	0	2	2	2	-1	2	0	0	2	0	0	2	0	2	2	0	2	0	2	0	2	2	0	0	2	2	2	2	2	2	0	2	0	2	2	0	2	0	2	2	2	0	0	2
BS00021946_51	0	0	0	0	0	-1	2	2	2	-1	2	0	0	2	0	0	2	0	-1	2	0	2	0	2	0	2	2	0	0	2	2	2	2	2	2	0	2	0	2	2	0	2	0	2	2	2	0	0	2
Tdurum_contig42217_127	0	0	0	0	0	-1	2	2	2	-1	2	0	0	2	0	0	2	0	-1	2	0	2	0	2	0	2	2	0	0	2	2	2	2	2	2	0	2	0	2	2	0	2	0	2	2	2	0	0	2
Kukri_c75399_389	0	0	0	0	0	-1	2	2	2	-1	2	0	0	2	0	0	2	0	2	2	0	2	0	2	0	2	2	0	0	2	2	2	2	2	2	0	2	0	2	2	0	2	0	2	2	2	0	0	2
Tdurum_contig43910_1113	0	0	0	0	0	0	2	2	-1	2	2	0	0	2	0	0	2	0	2	2	0	2	0	2	0	2	2	0	0	2	2	2	2	2	2	0	2	0	2	2	0	2	0	2	2	2	0	0	2
Tdurum_contig43910_687	0	0	0	0	0	-1	2	2	2	-1	2	0	0	2	0	0	2	0	-1	2	0	2	0	2	0	2	2	0	0	2	2	2	2	2	2	0	2	0	2	2	0	2	0	2	2	2	0	0	2
Kukri_c61766_907	2	2	2	2	2	2	2	0	0	2	0	-1	0	0	2	0	0	2	-1	2	-1	2	0	-1	2	2	2	2	0	2	2	0	2	2	2	-1	2	2	2	0	2	2	0	2	0	0	0	2	2
JD_c64600_281	0	0	0	0	0	0	2	2	2	-1	2	0	0	2	0	0	2	0	-1	2	0	2	0	2	0	2	2	0	0	2	2	2	2	2	2	0	2	0	2	2	0	2	0	2	2	2	0	0	2
BS00094498_51	0	0	0	0	0	0	2	2	-1	-1	2	0	0	2	0	0	2	0	2	2	0	2	0	2	0	2	2	0	0	-1	2	2	2	2	2	0	2	0	2	2	0	2	0	2	2	2	0	0	2
Tdurum_contig87816_268	0	0	0	0	0	0	2	2	2	2	2	0	0	2	0	0	2	0	2	2	0	2	0	2	0	2	2	0	0	2	2	2	2	2	2	0	2	0	2	2	0	2	0	2	2	2	0	0	2
BS00094499_51	0	0	0	0	0	0	2	2	2	0	2	0	0	2	0	0	2	0	2	2	0	2	0	2	0	2	2	0	0	2	2	2	2	2	2	0	2	0	2	2	0	2	0	2	2	2	0	0	2
BS00067434_51	0	0	0	0	0	0	2	2	-1	-1	2	0	0	2	0	0	-1	0	-1	2	0	2	0	2	0	2	2	0	0	2	2	2	2	2	2	0	2	0	2	2	0	2	0	2	2	2	0	0	2
BS00060270_51	0	0	0	0	0	0	2	2	2	-1	2	0	0	2	0	0	2	0	2	2	0	2	0	2	0	2	2	0	0	2	2	2	2	2	2	0	2	0	2	0	0	2	0	2	2	2	0	0	2
RAC875_c38384_450	0	0	0	0	0	0	2	2	2	2	2	0	0	2	0	0	2	0	2	2	0	2	0	2	0	2	2	0	0	2	2	2	2	2	2	0	2	0	2	0	0	2	0	2	2	2	0	0	2
BobWhite_c11460_291	0	0	0	0	0	0	2	2	2	-1	2	0	0	2	0	0	2	0	2	2	0	2	0	2	0	2	2	0	0	2	2	2	2	2	2	0	2	0	2	-1	0	2	0	2	2	2	0	0	2
Excalibur_c57972_116	0	0	0	0	0	0	0	0	0	-1	2	0	0	0	0	0	2	0	0	0	0	2	0	2	0	2	2	0	0	2	2	2	2	2	2	0	2	0	2	0	0	2	0	2	2	2	0	0	2
Kukri_c13968_1342	0	0	0	0	0	0	2	2	2	2	2	0	0	2	0	0	2	0	2	2	0	2	0	2	0	2	2	0	0	2	2	2	2	2	2	0	2	0	2	0	0	2	0	2	2	2	0	0	2
Tdurum_contig57127_56	0	0	0	0	0	-1	2	2	2	-1	2	0	0	2	0	0	2	0	2	2	0	2	0	2	0	2	2	0	0	2	2	2	2	2	2	0	2	0	2	0	0	2	0	2	2	2	0	0	2
Tdurum_contig8081_2331	0	0	0	0	0	0	2	2	-1	-1	2	0	0	2	0	0	2	0	0	2	0	2	0	2	0	2	2	0	0	2	2	2	2	2	2	0	2	0	2	0	0	2	0	2	2	2	0	0	2
TA005233-0508	0	0	0	0	0	0	2	2	2	-1	2	0	0	2	0	0	2	0	-1	2	0	2	0	2	0	2	2	0	0	2	2	2	2	2	2	0	2	0	2	0	0	2	0	2	2	2	0	0	2
IACX2701	0	0	0	0	0	0	2	2	2	-1	2	0	0	2	0	0	2	0	-1	2	0	2	0	2	0	2	2	0	0	2	2	2	2	2	2	0	2	0	2	0	0	2	0	2	2	2	0	0	2
BS00110148_51	0	0	0	0	0	0	2	2	2	-1	2	0	0	2	0	0	2	0	-1	2	0	2	0	2	0	2	2	0	0	2	2	2	2	2	2	0	2	0	2	0	0	2	0	2	2	2	0	0	2
RFL_Contig981_1985	0	0	0	0	0	0	2	2	-1	-1	2	0	0	2	0	0	2	0	2	2	0	2	0	2	0	2	2	0	0	2	2	2	2	2	2	0	2	0	2	0	0	2	0	2	2	2	0	0	2
wsnp_BE591501B_Ta_2_1	0	0	0	0	0	0	2	2	2	2	2	0	0	2	0	0	2	0	2	2	0	2	0	-1	0	2	2	0	0	2	2	-1	2	2	2	0	2	0	2	0	0	2	0	2	2	2	0	0	2
BS00071083_51	0	0	0	0	0	0	2	2	-1	-1	2	0	0	2	0	0	-1	0	-1	2	0	2	0	2	0	2	2	0	0	2	2	2	2	2	2	0	2	0	2	0	0	2	0	2	2	2	0	0	2
BS00076696_51	0	0	0	0	0	0	2	2	2	-1	2	0	0	2	0	0	2	0	-1	2	0	2	0	2	0	2	2	0	0	2	2	2	2	2	2	-1	2	0	2	0	0	2	0	2	2	2	0	0	2
Tdurum_contig25434_209	0	0	0	0	0	0	2	2	2	2	2	0	0	2	0	0	2	0	2	2	0	2	0	2	0	2	2	0	0	2	2	2	2	2	2	0	2	0	2	0	0	2	0	2	2	2	0	0	2
Tdurum_contig25434_218	0	0	0	0	0	0	2	2	-1	2	2	0	0	2	0	0	-1	0	2	2	0	2	0	2	0	2	2	0	0	2	2	2	2	2	2	-1	2	0	2	0	0	2	0	2	2	2	0	0	2
Tdurum_contig57731_162	0	0	0	0	0	0	2	2	2	-1	2	0	0	2	0	0	2	0	2	2	0	2	0	2	0	2	2	0	0	2	2	2	2	2	2	0	2	0	2	0	0	2	0	2	2	2	0	0	2
Tdurum_contig57731_225	0	0	0	0	0	0	2	2	2	2	2	0	0	2	0	0	2	0	2	2	0	2	0	2	0	2	2	0	0	2	2	2	2	2	2	0	2	0	2	0	0	2	0	2	2	2	0	0	2
Tdurum_contig57731_412	0	0	0	-1	0	-1	2	2	2	-1	2	0	0	2	0	0	2	0	2	2	0	2	0	2	0	2	2	0	0	2	2	2	2	2	2	0	2	0	2	0	0	2	0	2	2	2	0	0	2
GENE-3085_533	-1	0	0	0	0	0	2	2	2	0	2	-1	0	2	0	0	2	0	-1	2	0	2	0	2	0	2	2	0	0	2	2	2	2	2	2	-1	2	0	2	0	0	2	0	2	2	2	0	0	2
Tdurum_contig27843_375	2	2	0	2	2	0	0	0	0	2	2	-1	0	2	2	0	2	0	2	2	2	0	0	0	2	0	2	0	0	-1	2	2	2	2	2	0	2	0	0	0	2	0	0	-1	2	2	0	-1	0
Tdurum_contig29676_141	0	0	0	0	0	0	2	2	2	2	2	0	0	2	0	0	2	0	2	2	0	2	0	2	0	2	2	0	0	2	2	2	2	2	2	0	2	0	2	0	0	2	0	2	2	2	0	0	2
BobWhite_c11235_370	0	0	0	0	0	0	2	2	-1	-1	2	0	0	2	0	0	2	0	-1	2	0	2	0	2	0	2	2	0	0	2	2	2	2	2	2	0	2	0	2	0	0	2	0	2	2	2	0	0	2
Tdurum_contig32033_334	0	0	0	0	0	-1	2	2	2	-1	2	0	0	2	0	0	2	0	-1	2	0	2	0	2	0	2	2	0	0	2	2	2	2	2	2	0	2	0	2	-1	0	2	0	2	2	2	0	0	2
BS00038929_51	0	0	0	0	0	0	2	2	2	-1	2	0	0	2	0	0	2	0	-1	2	0	2	0	2	0	2	2	0	0	2	2	2	2	2	2	0	2	0	2	0	0	2	0	2	2	2	0	0	2
BS00038928_51	0	0	0	0	0	0	2	2	2	2	2	0	0	2	0	0	2	0	2	2	0	2	0	2	0	2	2	0	0	2	2	2	2	2	2	0	2	0	2	0	0	2	0	2	2	2	0	0	2
Tdurum_contig32033_125	0	0	0	0	0	0	2	2	2	2	2	0	0	2	0	0	2	0	2	2	0	2	0	2	0	2	2	0	0	2	2	2	2	2	2	0	2	0	2	0	0	2	0	2	2	2	0	0	2
BS00075663_51	0	0	0	0	0	0	2	2	-1	-1	2	0	0	2	0	0	-1	0	-1	2	0	2	0	2	0	2	2	0	0	2	2	2	2	2	2	0	2	0	2	0	0	2	0	2	2	2	0	0	2
BS00070139_51	0	0	0	0	0	0	2	2	-1	-1	2	0	0	2	0	0	-1	0	-1	2	0	2	0	2	0	2	2	0	0	2	2	2	2	2	2	0	2	0	2	0	0	2	0	2	2	2	0	0	2
tplb0058h11_348	0	0	0	0	0	0	2	2	2	2	2	0	0	2	0	0	2	0	2	2	0	2	0	2	0	2	2	0	0	2	2	2	2	2	2	0	2	0	2	0	0	2	0	2	2	2	0	0	2
Excalibur_c59016_839	0	0	0	0	0	0	2	2	2	-1	2	0	0	2	0	0	2	0	-1	2	0	2	0	2	0	2	2	0	0	2	2	2	2	2	2	-1	2	0	2	0	0	2	0	2	2	2	0	0	2
RAC875_c6905_776	0	0	0	0	0	0	2	2	2	2	2	0	0	2	0	0	2	0	2	2	0	2	0	2	0	2	2	0	0	2	2	2	2	2	2	0	2	0	2	0	0	2	0	2	2	2	0	0	2
Excalibur_c1841_368	0	0	0	0	0	0	2	2	2	2	2	0	0	2	0	0	2	0	2	2	0	2	0	2	0	2	2	0	0	2	2	2	2	2	2	0	2	0	2	0	0	2	0	2	2	2	0	0	2
Tdurum_contig31008_367	0	0	0	0	0	0	2	2	2	2	2	0	0	2	0	0	2	0	2	2	0	2	0	2	0	2	2	0	0	2	2	2	2	2	2	0	2	0	2	0	0	2	0	2	2	2	0	0	2
BS00101360_51	0	0	0	0	0	0	2	-1	-1	0	2	0	0	2	0	0	2	0	0	2	0	2	0	2	0	2	2	0	0	2	2	2	2	2	2	-1	2	0	2	0	0	2	0	2	2	2	0	0	2
BS00011390_51	0	0	0	0	0	0	2	2	2	2	2	0	0	2	0	0	2	0	2	2	0	2	0	2	0	2	2	0	0	2	2	2	2	2	2	0	2	0	2	0	0	2	0	2	2	2	0	0	2
BS00078228_51	0	0	0	0	0	0	2	2	-1	-1	2	-1	0	2	0	0	2	0	-1	2	0	2	0	-1	0	2	2	0	0	2	2	2	2	2	2	-1	2	0	2	0	0	2	0	2	2	2	0	-1	2
BS00022089_51	0	0	0	0	0	0	2	2	2	-1	2	0	0	2	0	0	2	0	-1	2	0	2	0	2	0	2	2	0	0	2	2	2	2	2	2	0	2	0	2	0	0	2	0	2	2	2	0	0	2
BS00033681_51	0	0	0	0	0	0	2	2	2	0	2	0	0	2	0	0	2	0	-1	2	0	2	0	2	0	2	2	0	0	2	2	2	2	2	2	0	2	0	2	0	0	2	0	2	2	2	0	0	2
GENE-0136_82	2	2	2	2	2	0	2	2	2	0	2	0	2	2	0	0	2	0	2	2	0	2	0	2	0	2	2	0	0	2	2	2	2	2	2	0	2	0	2	0	0	2	0	2	2	2	0	0	2
wsnp_Ra_c7527_12935330	0	0	0	0	0	0	2	2	2	-1	2	-1	0	2	0	0	2	0	-1	2	0	2	0	2	0	2	2	0	0	2	2	2	2	2	2	-1	2	0	2	0	0	2	0	2	2	2	0	0	2
RAC875_c38410_261	2	0	0	2	2	-1	2	2	-1	2	0	2	2	2	0	-1	2	2	2	0	2	0	2	2	0	0	0	0	2	0	0	2	0	0	0	-1	2	0	0	2	0	0	0	-1	2	2	0	2	0
Ra_c71973_691	2	2	2	2	2	0	2	2	2	-1	2	-1	-1	2	0	0	2	0	2	2	0	2	0	2	0	2	2	0	0	2	2	2	2	2	2	0	2	0	2	0	0	2	0	2	2	2	0	-1	2
tplb0023b14_704	0	0	0	0	0	-1	2	2	-1	2	2	0	0	2	0	0	2	0	2	2	0	2	0	2	0	2	2	0	0	2	2	2	2	2	2	0	2	0	2	-1	0	2	0	2	2	2	0	0	2
wsnp_Ex_rep_c67036_65492436	0	0	0	0	0	0	2	2	-1	2	2	0	0	2	0	0	2	0	2	2	0	2	0	2	0	2	2	0	0	2	2	2	2	2	2	0	2	0	2	0	0	2	0	2	2	2	0	0	2
wsnp_Ra_c8484_14372772	0	0	0	0	0	0	2	2	2	2	2	0	0	2	0	0	2	0	2	2	0	2	0	2	0	2	2	0	0	2	2	2	2	2	2	0	2	0	2	0	0	2	0	2	2	2	0	0	2
BS00073132_51	0	0	0	0	0	0	2	2	-1	2	2	0	0	2	0	0	2	0	2	2	0	2	0	2	0	2	2	0	0	2	2	2	2	2	2	0	2	0	2	0	0	2	0	2	2	2	0	0	2
BS00066046_51	0	0	0	0	0	0	2	2	2	2	2	0	0	2	0	0	2	0	2	2	0	2	0	-1	0	2	2	0	0	2	2	2	2	2	2	0	2	0	2	0	0	2	0	2	2	2	0	0	2
wsnp_Ku_c4951_8856170	0	0	0	0	0	-1	2	2	-1	2	2	0	0	2	0	0	-1	0	-1	2	0	2	0	2	0	2	2	0	0	2	2	2	2	2	2	0	2	0	2	-1	0	2	0	2	2	2	0	0	2
wsnp_Ex_rep_c69986_68942834	2	2	2	2	2	0	2	2	2	2	2	0	2	2	0	0	2	0	2	2	0	2	0	2	0	2	2	0	0	2	2	2	2	2	2	0	2	0	2	0	0	2	0	2	2	2	0	0	2
Ra_c34433_417	0	0	0	0	0	-1	2	2	2	2	2	-1	0	2	0	0	2	0	2	2	0	2	0	2	0	2	2	0	0	2	2	2	2	2	2	0	2	0	2	0	0	2	0	2	2	2	0	0	2
wsnp_Ex_c852_1657319	2	2	2	2	2	0	2	2	2	2	2	0	0	2	0	0	2	0	2	2	0	2	0	2	0	2	2	-1	0	2	2	2	2	2	2	0	2	0	2	0	0	2	0	2	2	2	0	0	2
CAP12_c1981_78	2	2	2	2	2	0	2	2	2	2	2	0	0	2	0	0	2	0	2	2	0	2	0	2	0	2	2	0	0	2	2	2	2	2	2	0	2	0	2	0	0	2	0	2	2	2	0	0	2
BS00069723_51	2	2	2	2	2	0	2	2	2	2	2	0	0	2	0	0	-1	0	2	2	0	2	0	2	0	2	2	0	0	2	2	2	2	2	2	0	2	0	2	0	0	2	0	2	2	2	0	0	2
wsnp_Ex_c3681_6716255	2	2	2	2	2	0	2	2	2	2	2	0	-1	2	0	0	2	0	2	2	0	2	0	-1	0	2	2	0	0	2	2	2	2	2	2	0	2	0	2	0	0	2	0	2	2	2	0	-1	2
wsnp_Ra_c2027_3945764	2	2	2	2	2	0	2	2	2	2	2	0	-1	2	0	0	2	0	2	2	0	2	0	2	0	2	2	0	0	2	2	2	2	2	2	0	2	0	2	0	0	2	0	2	2	2	0	0	2
wsnp_Ra_c2027_3945713	2	2	2	2	2	0	2	2	2	2	2	0	-1	2	0	0	2	0	2	2	0	2	0	2	0	2	2	0	0	2	2	2	2	2	2	0	2	0	2	0	0	2	0	2	2	2	0	0	2
RAC875_s105188_92	2	2	2	2	2	0	2	2	2	2	2	0	0	2	0	0	2	0	2	2	0	2	0	2	0	2	2	0	0	2	2	2	2	2	2	0	2	0	2	0	0	2	0	2	2	2	0	0	2
wsnp_Ex_c3681_6715277	2	2	2	2	2	-1	2	2	2	2	2	0	-1	2	0	0	2	0	2	2	0	2	0	2	0	2	2	0	0	2	2	2	2	2	2	0	2	0	2	-1	0	2	0	2	2	2	0	0	2
wsnp_Ex_c2025_3799847	2	2	2	2	2	0	2	2	2	2	2	0	0	2	0	0	2	0	2	2	0	2	0	2	0	2	2	0	0	2	2	2	2	2	2	0	2	0	2	0	0	2	0	2	2	2	0	0	2
wsnp_Ra_c2027_3943938	2	2	2	2	2	-1	2	2	2	2	2	-1	-1	2	0	0	2	0	2	2	0	2	0	2	0	2	2	0	0	2	2	2	2	2	2	0	2	0	2	-1	0	2	0	2	2	2	0	-1	2
RAC875_c865_1936	2	2	2	2	2	0	2	2	2	2	2	0	-1	2	0	0	2	0	2	2	0	2	0	2	0	2	2	0	0	2	2	2	2	2	2	0	2	0	2	0	0	2	0	2	2	2	0	0	2
Ra_c3083_982	2	2	2	2	2	-1	2	2	2	2	2	0	-1	2	0	0	2	0	2	2	0	2	0	2	0	2	2	0	0	2	2	2	2	2	2	-1	2	0	2	0	0	2	0	2	2	2	0	0	2
Kukri_c51474_334	2	2	2	2	2	0	2	2	2	2	2	0	0	2	0	0	2	0	2	2	0	2	0	2	0	2	2	0	0	2	2	2	2	2	2	0	2	0	2	0	0	2	0	2	2	2	0	0	2
Excalibur_c32708_488	2	2	2	2	2	-1	2	2	2	2	2	0	0	2	0	0	2	0	2	2	0	2	0	2	0	2	2	0	0	2	2	2	2	2	2	-1	2	0	2	0	0	2	0	2	2	2	0	0	2
wsnp_Ku_c9971_16598986	2	2	2	2	2	0	2	2	2	2	2	0	0	2	0	0	2	0	2	2	0	2	0	2	0	2	2	0	0	2	2	2	2	2	2	0	2	0	2	0	0	2	0	2	2	2	0	0	2
IAAV5704	2	2	2	2	2	0	2	2	2	2	2	0	-1	2	0	0	2	0	2	2	0	2	0	2	0	2	2	0	0	2	2	2	2	2	2	0	2	0	2	0	0	2	0	2	2	2	0	-1	2
wsnp_CAP7_c940_480745	2	2	2	2	2	0	2	2	2	2	2	0	-1	2	0	0	2	0	2	2	0	2	0	2	0	2	2	0	0	2	2	2	2	2	2	-1	2	0	2	0	0	2	0	2	2	2	0	0	2
Tdurum_contig28774_365	2	2	2	2	-1	2	0	2	0	2	0	0	-1	0	0	2	0	2	0	2	-1	2	0	0	2	2	2	0	0	2	2	0	0	2	2	-1	2	-1	2	0	2	0	0	0	2	0	0	-1	2
Tdurum_contig92446_532	-1	-1	-1	0	-1	-1	-1	2	2	2	2	0	0	2	0	0	2	0	-1	2	0	2	-1	2	0	2	2	0	0	2	2	2	2	2	2	0	2	0	2	2	0	2	0	2	2	2	0	0	2
BS00095568_51	2	2	2	2	2	0	2	2	2	2	2	0	-1	2	0	0	2	0	2	2	0	2	0	2	0	2	2	0	0	2	2	2	2	2	2	0	2	0	2	0	0	2	0	2	2	2	0	0	2
BobWhite_rep_c64920_402	0	0	0	0	0	0	2	2	2	2	2	0	0	2	0	0	2	-1	2	2	0	2	0	2	0	2	2	0	0	2	2	2	2	2	2	0	2	0	2	0	0	2	0	2	2	2	0	0	2
wsnp_Ra_c12888_20519578	0	0	0	0	0	0	2	2	2	2	2	0	0	2	0	0	2	-1	2	2	0	2	0	2	0	2	2	0	0	2	2	2	2	2	2	0	2	0	2	0	0	2	0	2	2	2	0	0	2
Tdurum_contig60052_184	0	0	0	0	0	0	2	2	2	2	2	0	0	2	0	0	2	-1	2	2	0	2	0	-1	0	2	2	0	0	2	2	2	2	2	2	0	2	0	2	0	0	2	0	2	2	2	0	0	2
wsnp_Ku_c24323_34285350	0	0	0	0	0	0	2	2	2	2	2	0	0	2	0	0	2	-1	-1	2	0	2	0	2	0	2	2	0	0	2	2	2	2	2	2	0	2	0	2	0	0	2	0	2	2	2	0	0	2
Ra_c26829_375	0	0	0	0	0	0	2	2	2	2	2	0	0	2	0	0	2	2	2	2	0	2	0	2	0	2	2	0	0	2	2	2	2	2	2	0	2	0	2	0	0	2	0	2	2	2	0	0	2
Excalibur_s102212_259	0	0	0	0	0	0	2	2	2	2	2	0	0	2	0	0	2	0	2	2	0	2	0	2	0	2	2	0	0	2	2	2	2	2	2	0	2	0	2	0	0	2	0	2	2	2	0	0	2
CAP7_s12849_67	0	0	0	0	0	0	2	2	2	2	2	0	0	2	0	0	2	-1	2	2	0	2	0	2	0	2	2	0	0	2	2	2	2	2	2	0	2	0	2	0	0	2	0	2	2	2	0	0	2
wsnp_JD_c4641_5774711	0	0	0	0	0	0	2	2	2	2	2	0	0	2	0	0	2	-1	2	2	0	2	0	2	0	2	2	0	0	2	2	2	2	2	2	0	2	0	2	0	0	2	0	2	2	2	0	0	2
CAP8_c9553_109	0	0	0	0	0	-1	2	2	2	2	2	0	0	2	0	0	2	-1	2	2	0	2	0	2	0	2	2	0	0	2	2	2	2	2	2	0	2	0	2	0	0	2	0	2	2	2	0	0	2
wsnp_CAP11_rep_c8576_3700031	0	0	0	0	0	-1	2	2	2	2	2	0	0	2	0	0	2	-1	2	2	0	2	0	2	0	2	2	0	0	2	2	2	2	2	2	0	2	0	2	-1	0	2	0	2	2	2	0	0	2
wsnp_Ex_c5388_9527189	0	0	0	0	0	0	2	2	2	2	2	-1	0	2	0	0	2	0	2	2	0	2	0	2	0	2	2	0	0	2	2	2	2	2	2	0	2	0	2	0	0	2	0	2	2	2	0	0	2
TA004407-0898	0	0	0	0	0	0	2	2	2	2	2	0	0	2	0	0	2	-1	2	2	0	2	0	2	0	2	2	0	0	2	2	2	2	2	2	0	2	0	2	0	0	2	0	2	2	2	0	0	2
wsnp_Ex_c2278_4270123	0	0	0	0	0	0	2	2	2	2	2	0	0	2	0	0	2	-1	2	2	0	2	0	2	0	2	2	0	0	2	2	2	2	2	2	0	2	0	2	0	0	2	0	2	2	2	0	0	2
wsnp_Ex_c9960_16397347	0	0	0	0	0	-1	2	2	2	2	2	2	0	2	0	0	2	-1	2	2	0	2	0	2	0	2	2	0	0	2	2	2	2	2	2	-1	2	0	2	0	0	2	0	2	2	2	0	0	2
IAAV9039	0	0	0	0	0	0	2	2	2	2	2	2	0	2	0	0	2	-1	2	2	0	2	0	2	0	2	2	0	0	2	2	2	2	2	2	0	2	0	2	0	0	2	0	2	2	2	0	0	2
IAAV3082	0	0	0	0	0	-1	2	2	-1	2	2	2	0	2	0	0	2	-1	-1	2	0	2	0	2	0	2	2	0	0	2	2	2	2	2	2	0	2	0	2	0	0	2	0	2	2	2	0	0	2
RAC875_rep_c70937_641	0	0	0	0	0	-1	2	2	2	2	2	-1	0	2	0	0	2	-1	-1	2	0	2	0	-1	0	2	2	0	0	2	2	2	2	2	2	-1	2	0	2	0	0	2	0	2	2	2	0	0	2
wsnp_Ex_rep_c67942_66669791	0	0	0	0	0	-1	2	2	2	2	2	-1	0	2	0	0	2	-1	-1	2	0	2	0	-1	0	2	2	0	0	2	2	2	2	2	2	-1	2	0	2	-1	0	2	0	2	2	2	0	-1	2
RAC875_rep_c70937_1065	0	0	0	0	0	-1	2	2	2	2	2	-1	0	2	0	0	2	-1	2	2	0	2	0	-1	0	2	2	0	0	2	2	2	2	2	2	0	2	0	2	0	0	2	0	2	2	2	0	0	2
Kukri_c27343_503	0	0	0	0	0	0	2	2	2	2	2	2	0	2	0	0	2	2	2	2	0	2	0	2	0	2	2	0	0	2	2	2	2	2	2	0	2	0	2	0	0	2	0	2	2	2	0	0	2
IAAV5455	0	0	0	0	0	-1	2	2	2	2	2	2	0	2	0	0	2	-1	2	2	0	2	0	2	0	2	2	0	0	2	2	2	2	2	2	0	2	0	2	-1	0	2	0	2	2	2	0	0	2
wsnp_Ku_c19618_29134473	0	0	0	0	0	-1	2	2	2	2	2	2	0	2	0	0	2	-1	2	2	0	2	0	2	0	2	2	0	0	2	2	2	2	2	2	0	2	0	2	-1	0	2	0	2	0	2	0	0	2
IAAV7936	0	0	0	0	0	0	2	2	2	2	2	2	0	2	0	0	2	2	2	2	0	2	0	2	0	2	2	0	0	2	2	2	2	2	2	0	2	0	2	0	0	2	0	2	0	2	0	0	2
BS00081125_51	0	0	0	0	0	-1	2	2	2	2	2	2	0	2	0	0	2	-1	2	2	0	2	0	2	0	2	2	0	0	2	2	2	2	2	2	0	2	0	2	-1	0	2	0	2	0	2	0	0	2
BobWhite_c35520_397	0	0	0	0	0	0	2	2	2	2	2	-1	0	2	0	0	2	-1	2	2	0	2	0	2	0	2	2	0	0	2	2	2	2	2	2	0	2	0	2	0	0	2	0	2	0	2	0	0	2
wsnp_Ex_c12774_20272038	0	0	0	0	0	0	2	2	2	2	2	2	0	2	0	0	2	-1	2	2	0	2	0	2	0	2	2	0	0	2	2	2	2	2	2	0	2	0	2	0	0	2	0	2	0	2	0	0	2
Excalibur_c49906_385	0	0	0	0	0	0	2	2	2	2	2	2	0	2	0	0	2	2	2	2	0	2	0	2	0	2	2	0	0	2	2	2	2	2	2	0	2	0	2	0	0	2	0	2	0	2	0	0	2
Excalibur_c49906_242	0	0	0	0	0	0	2	2	2	2	2	2	0	2	0	0	2	-1	2	2	0	2	0	2	0	2	2	0	0	2	2	2	2	2	2	0	2	0	2	0	0	2	0	2	0	2	0	-1	2
Excalibur_c57881_200	0	0	0	0	0	-1	2	2	2	2	2	2	0	2	0	0	2	-1	-1	2	0	2	0	2	0	2	2	0	0	2	2	2	2	2	2	0	2	0	2	0	0	2	0	2	0	2	0	-1	2
IACX2578	0	0	0	0	0	0	2	2	2	2	2	2	0	2	0	0	2	2	2	2	0	2	0	2	0	2	2	0	0	2	2	2	2	2	2	0	2	0	2	0	0	2	0	2	0	2	0	0	2
BS00083072_51	0	0	0	0	0	0	2	2	2	2	2	2	0	2	0	0	2	-1	2	2	0	2	0	2	0	2	2	0	0	2	2	2	2	2	2	-1	2	0	2	0	0	2	0	2	0	2	0	0	2
wsnp_Ex_rep_c66643_64952627	0	0	0	0	0	-1	2	2	2	2	2	2	0	2	0	0	2	-1	2	2	0	2	0	2	0	2	2	0	0	2	2	2	2	2	2	0	2	0	2	0	0	2	0	2	0	2	0	0	2
wsnp_Ex_c26620_35859364	0	0	0	0	0	0	2	2	2	2	2	-1	0	2	0	0	2	0	2	2	0	2	0	-1	0	2	2	0	0	2	2	2	2	2	2	0	2	0	2	0	0	2	0	2	0	2	0	0	2
Tdurum_contig59449_400	0	0	0	0	0	0	2	2	2	2	2	2	0	2	0	0	2	2	2	2	0	2	0	2	0	2	2	0	0	2	2	2	2	2	2	0	2	0	2	0	0	2	0	2	0	2	0	0	2
Tdurum_contig59449_249	0	0	0	0	0	0	2	2	2	2	2	2	0	2	0	0	2	-1	2	2	0	2	0	2	0	2	2	0	0	2	2	2	2	2	2	0	2	0	2	0	0	2	0	2	0	2	0	0	2
Excalibur_c90096_77	0	0	0	0	0	-1	2	2	2	2	2	2	0	2	0	0	2	-1	2	2	0	2	0	2	0	2	2	0	0	2	2	2	2	2	2	0	2	0	2	0	0	2	0	2	0	2	0	0	2
wsnp_Ex_c6611_11452297	0	0	0	0	0	-1	2	2	2	2	2	2	0	2	0	0	2	-1	2	2	0	2	0	-1	0	2	2	0	0	2	0	2	2	2	2	-1	2	0	2	0	0	2	0	2	0	2	0	-1	2
wsnp_Ex_c6611_11451949	0	0	0	0	0	0	2	2	2	2	2	2	0	2	0	0	2	-1	2	2	0	2	0	2	0	2	2	0	0	2	0	2	2	2	2	0	2	0	2	0	0	2	0	2	0	2	0	0	2
wsnp_Ku_c39862_48205590	0	0	0	0	0	0	2	2	2	2	2	2	0	2	0	0	2	-1	2	2	0	2	0	2	0	2	2	0	0	2	0	2	2	2	2	0	2	0	2	0	0	2	0	2	0	2	0	0	2
GENE-0107_807	0	0	0	0	0	0	2	2	2	2	2	2	0	2	0	0	2	-1	2	2	0	2	0	2	0	2	2	0	0	2	0	2	2	2	2	0	2	0	2	0	0	2	0	2	0	2	0	0	2
tplb0043a23_530	0	0	0	0	0	0	2	2	2	2	2	2	0	2	0	0	2	0	2	2	0	2	0	2	0	2	2	0	0	2	0	2	2	2	2	0	2	0	2	0	0	2	0	2	0	2	0	0	2
BS00023001_51	0	0	0	0	0	0	2	2	2	2	2	2	0	2	0	0	2	-1	2	2	0	2	0	2	0	2	2	0	0	2	0	2	2	2	2	0	2	0	2	0	0	2	0	2	0	2	0	0	2
IACX3408	0	0	0	0	0	-1	2	2	2	2	2	2	0	2	0	0	2	-1	2	2	0	2	0	2	0	2	2	0	0	2	0	2	2	2	2	0	2	0	2	0	0	2	0	2	0	2	0	0	2
wsnp_Ex_c30969_39821293	0	0	0	0	0	0	2	2	2	2	2	2	0	2	0	0	2	0	2	2	0	2	0	2	0	2	2	0	0	2	0	2	2	2	2	0	2	0	2	0	0	2	0	2	0	2	0	0	2
BS00111033_51	0	0	0	0	0	0	2	2	2	2	2	2	0	2	0	0	2	-1	2	2	0	2	0	2	0	2	2	0	0	2	0	2	2	2	2	0	2	0	2	0	0	2	0	2	0	2	0	0	2
BS00041355_51	0	0	0	0	0	0	2	2	2	2	2	-1	0	2	0	0	2	-1	2	2	0	2	0	2	0	2	2	0	0	2	0	2	2	2	2	0	2	0	2	0	0	-1	0	2	0	2	0	-1	2
tplb0024i15_1754	0	0	0	0	0	0	2	2	2	2	2	2	0	2	0	0	2	0	2	2	0	2	0	2	0	2	2	0	0	2	0	2	2	2	2	-1	2	0	2	0	0	2	0	2	0	2	0	0	2
BS00022920_51	2	2	2	2	2	0	2	2	2	2	2	2	-1	2	0	0	2	0	2	2	0	2	0	2	0	2	2	0	0	2	0	2	2	2	2	0	2	0	2	0	0	2	0	2	0	2	0	0	2
JD_c49915_400	2	2	2	2	2	0	2	2	2	2	2	2	-1	2	0	0	2	0	2	2	0	2	0	2	0	2	2	0	0	2	0	2	2	2	2	0	2	0	2	0	0	2	0	2	0	2	0	0	2
Excalibur_c14801_451	-1	2	2	-1	2	0	2	2	2	2	2	2	0	2	0	0	2	0	2	2	0	2	0	-1	0	2	2	0	0	2	0	2	2	2	2	0	2	0	2	0	0	2	0	2	0	2	0	0	2
IAAV6731	2	2	2	2	2	0	2	2	2	2	2	2	-1	2	0	0	2	0	2	2	0	2	0	2	0	2	2	0	0	2	0	2	2	2	2	0	2	0	2	0	0	2	0	2	0	2	0	0	2
wsnp_BF478690B_Ta_2_1	2	2	2	2	2	0	2	2	2	2	2	2	-1	2	0	0	2	0	2	2	0	2	0	2	0	2	2	0	0	2	0	2	2	2	2	0	2	0	2	0	0	2	0	2	0	2	0	0	2
BS00022619_51	2	2	2	2	2	0	2	2	2	2	2	2	-1	2	0	0	2	0	2	2	0	2	0	2	0	2	2	0	0	2	0	2	2	2	2	0	2	0	2	0	0	2	0	2	0	2	0	0	2
Ra_c37969_549	2	2	2	2	2	0	2	2	2	2	2	2	-1	2	0	0	2	0	2	2	0	2	0	2	0	2	2	0	0	2	0	2	2	2	2	0	2	0	2	0	0	2	0	2	0	2	0	0	2
IAAV2125	2	2	2	2	2	0	2	2	2	2	2	2	-1	2	0	0	2	0	2	2	0	2	0	2	0	2	2	0	0	2	0	2	2	2	2	0	2	0	2	0	0	2	0	2	0	2	0	0	2
RAC875_rep_c112555_200	2	2	2	2	2	0	2	2	2	2	2	2	0	2	0	0	2	0	2	2	0	2	0	2	0	2	2	0	0	2	0	2	2	2	2	0	2	0	2	0	0	2	0	2	0	2	0	0	2
Tdurum_contig81102_102	2	2	2	2	2	0	2	2	2	2	2	2	-1	2	0	0	2	0	2	2	0	2	0	2	0	2	2	0	0	2	0	2	2	2	2	0	2	0	2	0	0	2	0	2	0	2	0	0	2
Excalibur_c5218_75	2	2	2	2	2	0	2	2	2	2	2	2	-1	2	0	0	2	0	2	2	0	2	0	2	0	2	2	0	0	2	0	2	2	2	2	0	2	0	2	0	0	2	0	2	0	2	0	0	2
IAAV9005	2	2	2	2	2	0	2	2	2	2	2	-1	-1	2	0	0	2	0	2	2	0	2	0	-1	0	2	2	0	0	2	0	2	2	2	2	0	2	0	2	0	0	2	0	2	0	2	0	0	2
TA003900-0407	2	2	2	2	2	0	2	2	2	2	2	2	-1	2	0	0	2	0	2	2	0	2	0	2	0	2	2	0	0	2	0	2	2	2	2	0	2	0	2	0	0	2	0	2	0	2	0	0	2
BS00039583_51	2	2	2	2	2	0	2	2	2	2	2	2	-1	2	0	0	2	0	2	2	0	2	0	2	0	2	2	0	0	2	0	2	2	2	2	-1	2	0	2	0	0	2	0	2	0	2	0	-1	2
Kukri_c4412_383	2	2	2	2	2	0	2	2	2	2	2	2	0	2	0	0	2	0	2	2	0	2	0	2	0	2	2	0	0	2	0	2	2	2	2	0	2	0	2	0	0	2	0	2	0	2	0	0	2
RAC875_c103682_77	2	2	2	2	2	0	2	2	2	2	2	2	0	2	0	0	2	0	2	2	0	2	0	2	0	2	2	0	0	2	0	2	2	2	2	0	2	0	2	0	0	2	0	2	0	2	0	0	2
Tdurum_contig28296_243	0	0	0	0	2	2	0	0	0	2	0	0	0	0	0	2	0	2	0	2	2	2	0	0	2	2	2	2	0	2	2	0	0	2	2	2	0	0	2	2	2	2	0	2	0	0	0	2	2
GENE-0004_635	2	2	2	2	2	2	0	0	0	2	0	0	0	0	0	2	0	2	0	2	2	2	0	0	2	2	2	2	0	2	2	0	0	2	2	2	0	0	2	2	2	2	0	2	0	0	0	0	2
Tdurum_contig63834_340	0	0	0	0	0	0	2	2	2	2	2	2	0	2	0	0	2	0	2	2	0	2	0	2	0	2	2	0	0	2	0	2	2	2	2	0	2	0	2	0	0	2	0	2	0	2	0	0	2
BobWhite_c22303_121	0	0	0	0	0	-1	2	2	2	2	2	2	0	2	0	0	2	0	2	2	0	2	0	2	0	2	2	0	0	2	0	2	2	2	2	0	-1	0	2	0	0	2	0	2	0	2	0	-1	2
Excalibur_rep_c103109_88	0	0	0	0	0	0	2	2	2	2	2	2	0	2	0	0	2	0	2	2	0	2	0	2	0	2	2	0	0	2	0	2	2	2	2	0	2	0	2	0	0	2	0	2	0	2	0	0	2
wsnp_Ra_c11232_18256748	0	0	0	0	0	-1	2	2	2	2	2	2	0	2	0	0	2	0	2	2	0	2	0	2	0	2	2	0	0	2	0	2	2	2	2	0	2	0	2	0	0	2	0	2	0	2	0	0	2
wsnp_Ra_c5088_9081927	0	0	0	0	0	0	2	2	2	2	2	2	0	2	0	0	2	0	2	2	0	2	0	2	0	2	2	0	0	2	0	2	2	2	2	0	2	0	2	0	0	2	0	2	0	2	0	0	2
RAC875_c6701_291	0	0	0	0	0	0	2	2	2	2	2	2	0	2	0	0	2	0	2	2	0	2	0	2	0	2	2	0	0	2	0	2	2	2	2	0	2	0	2	0	0	2	0	2	0	2	0	0	2
BS00072982_51	0	0	0	0	0	0	2	2	2	2	2	2	0	2	0	0	2	0	2	2	0	2	0	2	0	2	2	0	0	2	0	2	2	2	2	0	2	0	2	0	0	2	0	2	0	2	0	0	2
Kukri_c22155_1010	0	0	0	0	0	0	2	2	2	2	2	-1	0	2	0	0	2	0	2	2	0	2	0	2	0	2	2	0	0	2	0	2	2	2	2	0	2	0	2	0	0	2	0	2	0	2	0	0	2
CAP7_c12162_251	0	0	0	0	0	-1	2	2	2	2	2	2	0	2	0	0	2	0	2	2	0	2	0	2	0	2	2	0	0	2	0	2	2	2	2	0	2	0	2	0	0	2	0	2	0	2	0	0	2
Tdurum_contig50473_889	0	0	0	0	0	0	2	2	2	2	2	2	0	2	0	0	2	0	2	2	0	2	0	2	0	2	2	0	0	2	0	2	2	2	2	0	2	0	2	0	0	2	0	2	0	2	0	0	2
Excalibur_c48379_461	2	2	2	2	2	0	2	2	2	2	2	2	0	2	0	0	2	0	2	2	0	2	0	2	0	2	2	0	0	2	0	2	2	2	2	0	2	0	2	0	0	2	0	2	0	2	0	0	2
Tdurum_contig32437_257	2	2	2	2	2	2	0	0	0	2	0	0	-1	0	0	2	0	2	-1	2	-1	2	0	0	2	2	2	2	0	2	2	0	0	2	2	2	2	-1	2	2	2	2	0	2	0	0	0	-1	2
Kukri_c64195_1044	-1	0	0	-1	0	0	2	2	2	2	2	2	0	2	0	0	2	2	0	2	0	2	0	2	0	2	2	0	0	2	2	2	2	2	2	0	2	0	2	0	0	2	0	2	0	2	0	0	2
RAC875_c46151_243	-1	2	2	2	2	0	0	0	2	2	2	0	0	0	2	2	2	0	2	2	0	2	0	0	0	2	0	2	2	2	2	2	2	2	2	0	2	0	2	0	2	0	0	2	0	2	0	0	0
BS00069047_51	2	-1	2	2	0	0	2	0	0	0	0	0	-1	2	0	2	-1	2	0	2	0	2	-1	-1	2	2	0	2	2	2	0	2	2	0	0	-1	2	0	-1	0	0	0	-1	0	0	0	2	-1	2
BS00081395_51	0	0	0	0	0	2	0	2	0	2	0	0	0	0	0	2	0	2	2	2	2	2	0	0	2	2	2	0	0	2	2	0	0	2	2	-1	2	2	2	0	2	2	0	0	0	0	0	2	2
Tdurum_contig8158_269	2	2	2	2	0	0	2	2	2	2	2	2	0	2	0	0	2	2	0	0	0	2	2	2	0	2	2	0	0	2	2	2	2	2	2	0	2	0	2	0	0	0	0	2	0	2	0	0	2
BS00003934_51	2	2	2	2	0	0	2	2	2	2	2	2	0	2	0	0	2	2	-1	0	0	2	2	2	0	2	2	0	0	2	2	2	2	2	2	0	2	0	2	0	0	0	0	2	0	2	0	0	2
RAC875_c55891_659	2	2	2	2	0	0	2	2	2	2	2	2	-1	2	0	0	2	2	2	0	0	2	2	2	0	2	2	0	0	2	2	2	2	2	2	0	2	0	2	0	0	0	0	2	0	2	0	0	2
Excalibur_c14911_976	2	2	2	2	0	-1	2	2	-1	2	2	2	-1	2	0	0	2	2	2	0	0	2	2	2	0	2	2	0	0	2	2	2	2	2	2	0	2	0	2	0	0	-1	0	2	0	2	0	0	2
Tdurum_contig42852_667	2	2	2	2	0	0	2	2	-1	2	2	2	-1	2	0	0	2	2	-1	0	0	2	2	2	0	2	2	0	0	2	2	2	2	2	2	0	2	0	2	0	0	-1	0	2	0	2	0	0	2
Kukri_rep_c104787_301	0	2	2	2	2	0	0	0	0	0	0	2	2	2	0	0	0	2	2	2	2	0	2	2	2	0	0	2	0	0	0	2	0	0	0	-1	2	0	0	0	2	0	0	0	2	2	2	0	0
wsnp_Ex_c15611_23929128	2	2	2	2	0	0	2	2	2	2	2	2	0	2	0	0	2	2	-1	0	0	2	2	2	0	2	2	0	0	2	2	2	0	2	2	0	2	0	2	0	0	0	0	2	0	2	0	0	2
Kukri_c9133_534	2	2	2	2	0	0	2	2	-1	2	2	2	-1	2	0	0	2	2	-1	0	0	2	2	2	0	2	2	0	0	2	2	2	0	2	2	0	2	0	2	0	0	-1	0	2	0	2	0	0	2
wsnp_Ex_c15611_23928961	2	2	2	2	0	0	2	2	2	2	2	2	-1	2	0	0	2	2	2	0	0	2	2	2	0	2	2	0	0	2	2	2	0	2	2	0	2	0	2	0	0	-1	0	2	0	2	0	0	2
wsnp_Ex_c5101_9053178	2	2	2	2	0	0	2	2	-1	2	2	2	0	2	0	0	2	2	-1	0	0	2	2	2	0	2	2	0	0	2	2	2	0	2	2	0	2	0	2	0	0	0	0	2	0	2	0	0	2
wsnp_Ex_c5101_9052671	2	2	2	2	0	0	2	2	2	2	2	2	0	2	0	0	2	2	-1	0	0	2	2	2	0	2	2	0	0	2	2	2	0	2	2	0	2	0	2	0	0	0	0	2	0	2	0	0	2
Kukri_c9133_2211	2	2	2	2	0	0	2	2	2	2	2	2	-1	2	0	0	2	2	-1	0	0	2	2	2	0	2	2	0	0	2	2	2	-1	2	2	0	2	0	2	0	0	-1	0	2	0	2	0	0	2
Kukri_c13043_1084	2	2	2	2	0	0	2	2	2	2	2	2	0	2	0	0	2	2	0	0	0	2	2	2	0	2	2	0	0	2	2	2	0	2	2	0	2	0	2	0	0	0	0	2	0	2	0	0	2
BS00086083_51	2	2	2	2	0	0	2	2	2	2	2	2	0	2	0	0	2	2	2	0	0	2	2	2	0	2	2	0	0	2	2	2	0	2	2	0	2	0	2	0	0	0	0	2	0	2	0	0	2
Kukri_c13043_832	2	2	2	2	0	0	2	2	2	2	2	2	0	2	0	0	2	2	-1	0	0	2	2	2	0	2	2	0	0	2	2	2	0	2	2	0	2	0	2	0	0	0	0	2	0	2	0	0	2
wsnp_Ku_c13043_20902807	2	2	2	2	0	0	2	2	2	2	2	2	0	2	0	0	2	2	0	0	0	2	2	2	0	2	2	0	0	2	2	2	0	2	2	0	2	0	2	0	0	0	0	2	0	2	0	0	2
Ex_c11930_509	2	2	2	2	0	0	2	2	2	2	2	2	0	2	0	0	2	2	-1	0	0	2	2	2	0	2	2	0	0	2	2	2	0	2	2	0	2	0	2	0	0	0	0	2	0	2	0	0	2
wsnp_Ku_c4175_7603236	2	2	2	2	0	0	2	2	-1	2	2	2	0	2	0	0	2	2	2	0	0	2	2	2	0	2	2	0	0	2	2	2	0	2	2	0	2	0	2	0	0	0	0	2	0	2	0	0	2
wsnp_Ex_c24318_33561600	2	2	2	2	0	0	2	2	2	2	2	2	0	2	0	0	2	2	-1	0	0	2	2	2	0	2	2	0	0	2	2	2	0	2	2	0	2	0	2	0	0	0	0	2	0	2	0	0	2
Ku_c956_1797	2	2	2	2	0	-1	2	2	2	2	2	-1	-1	2	0	0	2	2	2	0	0	2	2	2	0	2	2	0	0	2	2	2	0	2	2	0	2	0	2	0	0	-1	0	2	0	2	0	0	2
wsnp_Ex_c9577_15857465	2	2	2	2	0	0	2	2	2	2	2	2	0	2	0	0	2	2	2	0	0	2	2	-1	0	2	2	0	0	2	2	2	0	2	2	0	2	0	2	0	0	0	0	2	0	2	0	0	2
wsnp_Ex_c9577_15857679	2	2	2	2	0	0	2	2	2	2	2	2	-1	2	0	0	2	2	2	0	0	2	2	2	0	2	2	0	0	2	2	2	0	2	2	0	2	0	2	0	0	-1	0	2	0	2	0	-1	2
RFL_Contig2686_571	2	2	2	2	0	0	2	2	2	2	2	2	0	2	0	0	2	2	0	0	0	2	2	2	0	2	2	0	0	2	2	2	0	2	2	0	2	0	2	0	0	0	0	2	0	2	0	0	2
CAP12_c2858_94	2	2	2	2	0	0	2	2	2	2	2	2	-1	2	0	0	2	2	2	0	0	2	2	2	0	2	2	0	0	2	2	2	0	2	2	0	2	0	2	0	0	0	0	2	0	2	0	0	2
RFL_Contig2686_285	2	2	2	2	0	0	2	2	-1	2	2	2	0	2	0	0	-1	2	0	0	0	2	2	2	0	2	2	0	0	2	2	2	0	2	2	0	2	0	2	0	0	0	0	2	0	2	0	0	2
RAC875_c36559_1994	2	2	2	-1	0	0	2	2	2	2	2	2	0	2	0	0	2	2	2	0	0	2	2	2	0	2	2	0	0	2	2	2	0	2	2	0	2	0	2	0	0	0	0	2	0	2	0	0	2
wsnp_Ex_c7585_12957020	2	2	2	2	0	0	2	2	2	2	2	2	0	2	0	0	2	2	2	0	0	2	2	-1	0	2	2	0	0	2	2	2	0	2	2	0	2	0	2	0	0	0	0	2	0	2	0	0	2
wsnp_Ex_c7585_12955306	2	2	2	2	0	0	2	2	2	2	2	2	-1	2	0	0	2	2	-1	0	0	2	2	2	0	2	2	0	0	2	2	2	0	2	2	0	2	0	2	0	0	-1	0	2	0	2	0	0	2
Kukri_c25961_166	2	2	2	2	0	0	2	2	2	2	2	2	-1	2	0	0	-1	2	0	0	0	2	2	2	0	2	2	0	0	2	2	2	0	2	2	0	2	0	2	0	0	0	0	2	0	2	0	0	2
IAAV2683	2	2	2	2	0	-1	2	2	2	2	2	2	-1	2	0	0	2	2	0	0	0	2	2	2	0	2	2	0	0	2	2	2	-1	2	2	0	2	0	2	0	0	-1	0	2	0	2	0	0	2
IACX6346	2	2	2	2	0	0	2	2	-1	2	2	2	-1	2	0	0	-1	2	0	0	0	2	2	2	0	2	2	0	0	2	2	2	0	2	2	0	2	0	2	0	0	-1	0	2	0	2	0	0	2
Kukri_c47285_376	0	-1	0	0	0	0	-1	2	2	2	2	2	0	2	0	0	2	2	0	0	0	2	2	2	0	2	2	0	-1	2	2	2	0	2	2	0	-1	0	2	0	0	0	0	2	0	2	0	0	2
RAC875_c87950_333	0	0	0	0	0	0	2	2	2	2	2	2	0	2	0	0	2	2	0	0	0	2	2	2	0	2	2	0	0	2	2	2	0	2	2	0	2	0	2	0	0	0	0	2	0	2	0	0	2
BS00055866_51	0	0	0	0	0	-1	2	2	2	2	2	2	0	2	0	0	2	2	0	0	0	2	2	2	0	2	2	0	0	2	2	2	0	2	2	0	2	0	2	0	0	-1	0	2	0	2	0	0	2
BS00055864_51	0	0	0	0	0	0	2	2	2	2	2	2	0	2	0	0	2	2	0	0	0	2	2	2	0	2	2	0	0	2	2	2	0	2	2	0	2	0	2	0	0	-1	0	2	0	2	0	0	2
Tdurum_contig27910_121	2	-1	-1	0	2	2	2	0	2	0	0	2	2	0	2	2	0	0	-1	0	0	0	2	0	0	0	2	0	0	0	0	2	2	0	2	2	-1	2	0	0	0	0	2	0	2	2	2	0	0
Kukri_c8143_355	0	0	0	0	0	-1	2	2	-1	2	2	2	0	2	0	0	2	2	0	0	0	2	2	2	0	2	2	0	0	2	2	2	-1	2	2	0	2	0	2	0	0	-1	0	2	0	2	0	0	2
Kukri_c9752_793	2	2	2	2	0	0	2	2	2	2	2	2	0	2	0	0	2	2	0	0	0	2	2	2	0	2	2	0	0	2	2	2	0	2	2	0	2	0	2	0	0	0	0	2	0	2	0	0	2
Tdurum_contig69792_167	2	2	2	2	0	0	2	2	2	2	2	2	0	2	0	0	2	2	0	0	0	2	2	2	0	2	2	0	0	2	2	2	0	2	2	0	2	0	2	0	0	0	0	2	0	2	0	0	2
BobWhite_c14141_197	0	0	0	0	0	0	2	2	2	2	2	2	0	2	0	0	2	2	0	0	0	2	2	2	0	2	2	0	0	2	2	2	0	2	2	0	2	0	2	0	0	0	0	2	0	2	0	0	2
Excalibur_c64439_87	2	2	2	2	0	-1	2	2	2	2	2	2	-1	2	0	0	2	2	0	0	0	2	2	2	0	2	2	0	0	2	2	2	-1	2	2	0	2	0	2	0	0	-1	0	2	0	2	0	0	2
Kukri_c20486_255	2	2	2	2	0	0	2	2	2	2	2	2	0	2	0	0	2	2	0	0	0	2	2	2	0	2	2	0	0	2	2	2	0	2	2	0	2	0	2	0	0	0	0	2	0	2	0	0	2
Kukri_c51864_225	0	0	0	0	0	-1	2	2	-1	2	2	2	0	2	0	0	2	2	0	0	0	2	2	2	0	2	2	0	0	2	2	2	-1	2	2	0	2	0	2	0	0	-1	0	2	0	2	0	0	2
BS00076394_51	2	2	2	2	0	-1	2	2	-1	2	2	2	-1	2	0	0	2	2	0	0	0	2	2	2	0	2	2	0	0	2	2	2	0	2	2	0	2	0	2	0	0	-1	0	2	0	2	0	0	2
Kukri_c7657_986	2	2	2	2	0	0	2	2	-1	2	2	2	-1	2	0	0	2	2	0	0	0	2	2	2	0	2	2	0	0	2	2	2	0	2	2	0	2	0	2	0	0	-1	0	2	0	2	0	0	2
Kukri_c7657_651	2	2	2	2	0	0	2	2	2	2	2	2	0	2	0	0	2	2	0	0	0	2	2	2	0	2	2	0	0	2	2	2	0	2	2	0	2	0	2	0	0	0	0	2	0	2	0	0	2
IACX299	2	2	2	2	0	0	2	2	2	2	2	-1	0	2	0	0	2	2	0	0	0	2	2	2	0	2	2	0	0	2	2	2	0	2	2	-1	2	0	2	0	0	0	0	2	0	2	0	-1	2
BS00022551_51	2	2	2	2	0	0	2	2	-1	2	2	2	0	2	0	0	-1	2	0	0	0	2	2	2	0	2	2	0	0	2	2	2	0	2	2	0	2	0	2	0	0	0	0	2	0	2	0	-1	2
BS00034012_51	0	0	0	0	0	0	2	2	2	2	2	2	0	2	0	0	2	2	0	0	0	2	2	2	0	2	2	0	0	2	2	2	0	2	2	0	2	0	2	0	0	0	0	2	0	2	0	0	2
BS00022614_51	0	0	0	0	0	0	2	2	2	2	2	2	0	2	0	0	2	2	0	0	0	2	2	2	0	2	2	0	0	2	2	2	0	2	-1	0	2	0	2	0	0	0	0	2	0	2	0	0	2
BS00036778_51	0	0	0	0	0	0	2	2	2	2	2	2	0	2	0	0	2	2	0	0	0	2	2	2	0	2	2	0	0	2	2	2	0	2	2	0	2	0	2	0	0	0	0	2	0	2	0	0	2
Kukri_c5336_365	0	0	0	0	0	0	2	2	2	2	2	2	0	2	0	0	2	2	0	0	0	2	2	2	0	2	2	0	0	2	2	2	0	2	2	0	2	0	2	0	0	0	0	2	0	2	0	0	2
Ku_c1932_1583	2	2	2	2	0	2	2	2	2	2	2	2	2	2	0	0	2	2	0	0	0	2	2	2	0	2	2	0	0	2	2	2	-1	2	2	0	2	0	2	0	0	-1	0	2	0	2	0	0	2
BS00022789_51	0	0	0	0	0	2	2	2	2	2	2	-1	0	2	0	0	2	-1	0	0	0	2	2	-1	0	2	2	0	0	2	2	2	0	2	2	0	2	0	2	0	0	0	0	2	0	2	0	0	2
wsnp_Ex_rep_c67299_65844168	0	0	0	0	0	2	2	2	-1	2	2	2	0	2	0	0	2	2	0	0	0	2	2	2	0	2	2	0	0	2	2	2	-1	2	2	0	2	0	2	0	0	-1	0	2	0	2	0	0	2
wsnp_Ex_rep_c67299_65845319	0	0	0	0	0	2	2	2	2	2	2	2	0	2	0	0	2	2	0	0	0	2	2	2	0	2	2	0	0	2	2	2	0	2	2	0	2	0	2	0	0	0	0	2	0	2	0	0	2
BS00066944_51	2	2	2	2	0	2	2	2	2	2	2	2	2	2	0	0	2	2	0	0	0	2	2	2	0	2	2	0	0	2	2	2	0	2	2	0	2	0	2	0	0	-1	0	2	0	2	0	0	2
BS00076245_51	2	2	2	2	0	2	2	2	-1	2	2	2	2	2	0	0	-1	2	0	0	0	2	2	2	0	2	2	0	0	2	2	2	0	2	2	0	2	0	2	0	0	0	0	2	0	2	0	0	2
BS00076244_51	2	2	2	2	0	2	2	2	-1	2	2	2	2	2	0	0	-1	2	0	0	0	2	2	2	0	2	2	0	0	2	2	2	0	2	2	0	2	0	2	0	0	0	0	2	0	2	0	0	2
BS00100853_51	2	2	2	2	0	2	2	2	2	2	2	2	2	2	0	0	2	2	0	0	0	2	2	2	0	2	2	0	0	2	2	2	0	2	2	0	2	0	2	0	0	-1	0	2	0	2	0	0	2
Ku_c17871_1360	-1	2	2	-1	0	2	2	-1	-1	2	2	2	2	2	0	0	-1	2	0	0	0	2	2	-1	0	2	2	0	0	2	2	2	0	2	2	0	2	0	2	0	0	-1	0	2	0	2	0	0	2
BS00026338_51	2	2	2	2	0	2	2	2	-1	2	2	-1	2	2	0	0	-1	2	0	0	0	2	2	-1	0	2	2	0	0	2	2	2	0	2	2	0	2	0	2	0	0	0	0	2	0	2	0	0	2
RAC875_c62171_386	2	2	2	2	0	2	2	2	-1	2	2	2	2	2	0	0	-1	2	0	0	0	2	2	2	0	2	2	0	0	2	2	2	0	2	2	0	2	0	2	0	0	0	0	2	0	2	0	0	2
Ex_c69066_186	2	2	2	2	0	2	2	2	-1	2	2	2	2	2	0	0	-1	2	0	0	0	2	2	2	0	2	2	0	0	2	2	2	0	2	2	0	2	0	2	0	0	0	0	2	0	2	0	0	2
Excalibur_rep_c69066_270	2	2	2	2	0	2	2	2	2	2	2	2	2	2	0	0	2	2	0	0	0	2	2	2	0	2	2	0	0	2	2	2	0	2	2	0	2	0	2	0	0	0	0	2	0	2	0	0	2
wsnp_Ex_c27644_36826484	2	2	2	2	0	2	2	2	2	2	2	2	2	2	0	0	2	2	0	0	0	2	2	2	0	2	2	0	0	2	2	2	0	2	2	0	2	0	2	0	0	0	0	2	0	2	0	0	2
GENE-0069_107	2	2	2	0	0	2	2	2	-1	2	0	2	0	0	2	2	0	0	0	0	0	2	0	0	-1	2	0	0	0	2	2	0	0	2	2	-1	0	2	0	2	2	2	0	2	0	2	0	2	2
RAC875_c17651_1174	-1	-1	-1	-1	2	-1	2	2	0	2	0	2	-1	0	2	2	0	0	0	0	0	2	0	0	0	2	0	0	0	2	2	0	0	2	2	2	0	2	0	2	2	2	0	2	0	2	0	2	2
BobWhite_c16206_317	-1	-1	-1	2	0	2	2	2	0	2	0	2	2	0	2	2	0	0	2	0	0	2	0	0	2	2	0	0	0	2	2	0	0	2	2	2	0	2	0	2	2	2	0	2	0	2	0	2	2
BS00085366_51	2	2	2	2	2	2	2	2	0	2	0	2	0	0	2	2	0	0	0	0	0	2	0	0	-1	2	0	0	0	2	2	0	0	2	2	2	0	2	0	2	2	2	0	2	0	2	0	2	2
Excalibur_rep_c107035_354	0	0	0	0	0	2	0	0	0	2	2	2	0	0	0	0	2	2	0	0	2	2	2	0	0	2	2	0	2	2	2	2	0	2	2	-1	0	0	2	0	0	0	0	2	0	0	0	0	2
Excalibur_rep_c101787_89	0	0	0	0	0	2	0	0	0	2	2	2	0	0	0	0	-1	2	0	0	2	2	2	0	0	2	2	0	2	2	2	2	0	2	2	0	0	0	2	0	0	0	0	2	0	0	0	0	2
Tdurum_contig10362_555	2	2	2	2	0	2	0	0	0	2	2	2	-1	0	0	0	2	2	0	0	2	2	2	0	0	2	0	0	2	2	2	2	0	2	-1	-1	0	0	2	0	0	0	0	2	0	0	0	0	2
IACX906	2	2	2	2	0	2	0	-1	0	2	2	2	-1	0	0	0	2	2	0	-1	2	2	2	0	0	2	0	0	2	2	2	2	-1	2	-1	-1	0	0	2	0	0	-1	0	2	0	0	0	0	2
TA003586-0637	2	2	2	2	0	2	0	0	0	2	2	2	-1	0	0	0	-1	2	0	-1	2	2	2	0	0	2	0	0	2	2	2	2	0	2	-1	-1	0	0	2	0	0	-1	0	2	0	0	0	0	2
Excalibur_c28045_741	2	2	2	2	0	2	0	0	0	2	2	2	-1	0	0	0	2	2	0	0	2	2	2	0	0	2	0	0	2	2	2	2	0	2	-1	0	0	0	2	0	0	0	0	2	0	0	0	0	2
BS00041912_51	2	2	2	2	0	2	0	-1	-1	2	2	2	2	0	0	0	2	2	0	-1	2	2	2	0	0	2	0	0	2	2	2	2	-1	2	2	-1	0	0	2	0	0	-1	0	2	0	0	0	-1	2
wsnp_Ex_c194_381656	2	2	2	2	0	2	0	-1	-1	2	2	2	-1	0	0	0	2	2	0	-1	2	2	2	0	0	2	0	0	2	2	2	2	-1	2	-1	-1	0	0	2	0	0	-1	0	2	0	0	0	0	2
BS00022851_51	2	2	2	2	0	2	0	0	0	2	2	-1	-1	0	0	0	-1	2	0	-1	2	2	2	0	0	2	0	0	2	2	2	2	0	2	-1	-1	0	0	2	0	0	-1	0	2	0	0	0	0	2
Ku_c16636_347	2	2	2	2	0	2	0	0	0	2	2	-1	-1	0	0	0	-1	2	0	-1	2	2	2	0	0	2	0	0	2	2	2	2	0	2	-1	-1	0	0	2	0	0	-1	0	2	0	0	0	0	2
wsnp_Ex_c18384_27213023	2	2	2	2	0	2	0	-1	-1	2	2	2	2	0	0	0	2	2	0	-1	2	2	2	0	0	2	0	0	2	2	2	2	-1	2	2	-1	0	0	2	0	0	-1	0	2	0	0	0	-1	2
BS00021680_51	2	2	2	2	0	2	0	-1	0	2	2	2	-1	0	0	0	2	2	0	-1	2	2	2	0	0	2	0	0	2	2	2	2	-1	2	-1	-1	0	0	2	0	0	-1	0	2	0	0	0	0	2
Ku_c79340_308	2	2	2	2	0	2	0	-1	-1	2	2	2	-1	0	0	0	2	2	0	-1	2	2	2	0	0	2	0	0	2	2	2	2	-1	2	-1	-1	0	0	2	0	0	-1	0	2	0	0	0	0	2
wsnp_Ku_c41261_49287074	2	2	2	2	0	2	0	0	0	2	2	2	-1	0	0	0	2	2	0	0	2	2	2	0	0	2	0	0	2	2	2	2	0	2	-1	0	0	0	2	0	0	0	0	2	0	0	0	0	2
BS00063928_51	2	2	2	2	0	2	0	0	0	2	2	2	0	0	0	0	2	2	0	0	2	2	2	0	0	2	0	0	2	2	2	2	0	2	2	0	0	0	2	0	0	0	0	2	0	0	0	0	2
CAP8_c4595_252	2	2	2	2	0	2	0	0	2	2	2	2	2	0	0	0	2	2	0	2	2	2	2	0	0	2	0	0	2	2	2	2	0	2	2	0	0	0	2	0	0	0	0	2	0	0	0	0	2
CAP8_rep_c4408_182	2	2	2	-1	0	2	-1	0	-1	2	2	2	2	0	0	0	2	2	0	0	2	2	2	0	0	2	0	0	2	2	-1	2	0	2	2	0	0	0	2	-1	0	-1	0	-1	0	0	0	0	2
RAC875_s118343_266	2	2	2	2	0	2	-1	0	2	2	2	2	0	0	-1	0	2	2	0	0	2	2	2	-1	-1	2	0	0	2	2	2	2	0	2	2	-1	0	0	2	0	0	0	0	2	0	0	0	0	2
RAC875_c4908_1539	2	2	2	2	0	2	-1	-1	0	2	2	2	2	0	0	0	2	2	0	-1	2	2	2	0	0	2	0	0	2	2	2	2	0	2	2	-1	0	0	2	0	0	-1	0	2	0	0	0	0	2
IACX1240	2	2	2	2	0	2	0	0	0	2	2	2	2	0	0	0	2	2	0	0	2	2	2	0	0	2	0	0	2	2	2	2	0	2	2	0	0	0	2	0	0	0	0	2	0	0	0	0	2
wsnp_BE494527B_Ta_2_1	2	2	2	2	0	2	-1	-1	0	2	2	2	-1	0	0	0	2	2	0	-1	2	2	2	0	0	2	0	0	2	2	2	2	-1	2	-1	-1	0	0	2	0	0	-1	0	2	0	0	0	0	2
RFL_Contig2826_548	2	2	2	2	0	2	-1	-1	0	2	2	2	-1	0	0	0	-1	2	0	-1	2	2	2	0	0	2	0	0	2	2	2	2	-1	2	-1	-1	0	0	2	0	0	-1	0	2	0	0	0	0	2
Excalibur_rep_c96924_118	2	2	2	2	2	2	-1	-1	0	2	2	2	-1	0	0	0	2	2	0	-1	2	2	2	0	0	2	0	0	2	2	2	2	-1	2	-1	-1	0	0	2	0	0	-1	0	2	0	0	0	0	2
RAC875_c1785_366	2	2	2	2	2	2	0	0	0	2	2	2	0	0	0	0	-1	2	0	0	2	2	2	0	0	2	0	0	2	2	2	2	0	2	-1	0	0	0	2	0	0	0	0	2	0	0	0	0	2
wsnp_Ex_rep_c66255_64400455	2	2	2	2	2	2	0	0	-1	2	2	2	0	0	0	0	-1	2	0	0	2	2	2	0	0	2	0	0	2	2	2	2	0	2	-1	0	0	0	2	0	0	0	0	2	0	0	0	0	2
RFL_Contig5937_1677	2	2	2	2	2	2	-1	-1	0	2	2	2	2	0	0	0	2	2	0	-1	2	2	2	0	0	2	0	0	2	2	2	2	-1	2	2	-1	0	0	2	0	0	-1	0	2	0	0	0	0	2
RFL_Contig5937_1699	2	2	2	2	2	2	0	0	0	2	2	2	-1	0	0	0	-1	2	0	0	2	2	2	0	0	2	0	0	2	2	2	2	0	2	-1	-1	0	0	2	0	0	0	0	2	0	0	0	0	2
RAC875_c47427_75	2	2	2	2	2	2	0	0	0	2	2	2	-1	0	0	0	2	2	0	-1	2	2	2	0	0	2	0	0	2	2	2	2	0	2	2	-1	0	0	2	0	0	-1	0	2	0	0	0	0	2
Excalibur_rep_c72368_68	2	2	2	2	2	2	0	0	0	2	2	2	0	0	0	0	2	2	0	0	2	2	2	0	0	2	0	0	2	2	2	2	0	2	0	0	0	0	2	0	0	0	0	2	0	0	0	0	2
Excalibur_c40808_534	2	2	2	2	2	2	0	0	0	2	2	2	0	0	0	0	2	2	0	0	2	2	2	0	0	2	0	0	2	2	2	2	0	2	0	0	0	0	2	0	0	0	0	2	0	0	0	0	2
Excalibur_c40808_441	2	2	2	2	2	2	0	0	0	2	2	2	0	0	0	0	-1	2	0	0	2	2	2	0	0	2	0	0	2	2	2	2	0	2	-1	-1	0	0	2	0	0	0	0	2	0	0	0	0	2
BS00110231_51	2	2	2	2	2	2	-1	-1	-1	2	2	2	-1	0	0	0	2	2	0	-1	2	2	2	0	0	2	0	0	2	2	2	2	-1	-1	-1	-1	0	0	2	0	0	-1	0	2	0	0	0	0	2
CAP11_rep_c7035_189	2	2	2	2	2	2	0	0	0	2	2	2	0	0	0	0	2	0	0	0	2	2	2	-1	0	2	0	0	2	2	2	2	0	2	0	-1	0	0	2	2	0	0	0	2	2	0	0	0	2
Tdurum_contig57927_171	0	2	0	0	2	2	0	0	0	2	2	2	0	0	0	0	2	0	0	0	2	2	2	0	0	2	0	0	2	2	2	2	0	2	2	0	0	0	2	2	0	0	0	2	2	0	0	0	2
Tdurum_contig57927_460	0	2	0	0	2	2	0	0	0	2	2	2	0	0	0	0	2	0	0	0	2	2	2	0	0	2	0	0	2	2	2	2	0	2	2	0	0	0	2	2	0	0	0	2	2	0	0	0	2
BS00022411_51	0	2	0	0	2	2	0	0	-1	2	2	2	-1	0	0	0	2	0	-1	-1	2	2	2	0	0	2	0	0	2	2	2	2	-1	2	-1	0	0	0	2	2	0	-1	0	2	2	0	0	0	2
BS00022249_51	-1	2	-1	-1	2	2	0	0	0	2	2	2	-1	0	0	0	2	0	0	0	2	2	2	0	0	2	0	0	2	2	2	2	0	2	-1	0	0	0	2	2	0	0	0	2	2	0	0	0	2
BS00042340_51	0	0	0	0	0	2	0	0	0	2	2	2	0	0	0	0	2	0	-1	-1	2	2	2	0	0	2	0	0	2	2	2	2	-1	2	2	0	0	0	2	2	0	-1	0	2	2	0	0	0	2
BobWhite_c20621_683	2	0	2	2	0	2	0	0	0	2	2	2	2	0	0	0	2	0	0	0	2	2	2	0	0	2	0	0	2	2	2	2	0	2	2	0	0	0	2	2	0	0	0	2	2	0	0	0	2
IACX4411	2	0	2	2	0	2	0	0	0	2	2	2	-1	0	0	0	2	0	0	0	2	2	2	0	0	2	0	0	2	2	2	2	0	2	-1	0	0	0	2	2	0	0	0	2	2	0	0	0	2
BobWhite_c20621_541	2	0	2	2	0	2	0	0	0	2	2	2	2	0	0	0	2	0	0	0	2	2	2	0	0	2	0	0	2	2	2	2	0	2	2	0	0	0	2	2	0	0	0	2	2	0	0	0	2
wsnp_Ex_rep_c78209_74462664	2	0	2	2	0	2	0	0	0	2	2	2	-1	0	0	0	2	0	-1	-1	2	2	2	0	0	2	0	0	2	2	2	2	-1	2	2	0	0	0	2	2	0	-1	0	2	2	0	0	0	2
wsnp_JD_c20621_18304110	2	0	2	2	0	2	0	0	0	2	2	2	-1	0	0	0	-1	0	-1	-1	2	2	2	0	0	2	0	0	2	2	2	2	0	2	-1	0	0	0	2	2	0	-1	0	2	2	0	0	0	2
BobWhite_c4375_347	2	0	2	2	0	2	0	0	0	2	2	-1	-1	0	0	0	-1	0	0	-1	2	2	2	0	0	2	0	0	2	2	2	2	0	2	-1	0	0	0	2	2	0	-1	0	2	2	0	0	-1	2
BobWhite_rep_c54139_273	-1	0	-1	-1	0	2	0	0	0	2	2	-1	0	0	0	0	-1	0	0	0	2	2	2	0	0	2	0	0	2	2	2	2	0	2	-1	0	0	0	2	2	0	0	0	2	2	0	0	0	2
Ra_c17685_927	0	0	0	0	0	2	0	0	0	2	2	2	0	0	0	0	2	0	-1	-1	2	2	2	0	0	2	0	0	2	2	2	2	0	2	2	0	0	0	2	2	0	-1	0	2	2	0	0	0	2
tplb0043k02_1114	0	0	0	0	0	2	0	0	0	2	2	2	0	0	0	0	2	0	-1	-1	2	2	2	0	0	2	0	0	2	2	2	2	0	2	-1	0	0	0	2	2	0	-1	0	2	2	0	0	0	2
tplb0043k02_463	0	0	0	0	0	2	0	0	0	2	2	-1	0	0	0	0	2	0	-1	-1	2	2	2	0	0	2	0	0	2	2	2	2	0	2	2	0	0	0	2	2	0	-1	0	2	2	0	0	0	2
Excalibur_c37496_271	2	0	2	2	0	2	0	0	0	2	2	2	-1	0	0	0	2	0	0	0	2	-1	2	0	0	2	0	0	2	2	2	2	0	2	-1	0	0	0	2	2	0	0	0	2	2	0	0	0	2
RAC875_c46093_492	2	0	2	2	0	2	0	0	0	2	2	2	-1	0	0	0	2	0	0	0	2	-1	2	0	0	2	0	0	2	2	2	2	0	2	-1	0	0	0	2	2	0	0	0	2	2	0	0	0	2
Tdurum_contig16606_648	2	0	2	2	0	2	0	0	0	2	2	2	2	0	0	0	2	0	0	0	2	-1	2	0	0	2	0	0	2	2	2	2	0	2	-1	0	0	0	2	2	0	0	0	2	2	0	0	0	2
Kukri_c63336_621	0	0	0	0	0	2	0	0	2	2	2	2	2	0	0	0	2	0	0	-1	2	2	2	0	0	2	0	0	2	2	2	2	0	2	2	0	0	0	2	2	0	0	0	2	2	0	0	0	2
Kukri_c63336_577	0	0	0	-1	0	-1	0	0	0	2	-1	2	-1	0	0	0	2	0	0	0	2	2	2	0	0	-1	0	0	2	2	2	2	0	0	0	0	0	0	-1	2	0	0	0	2	-1	0	0	0	2
Kukri_c63336_531	0	0	0	0	0	2	0	0	0	2	2	2	0	0	0	0	2	0	-1	0	2	2	2	0	0	2	0	0	2	2	2	2	0	2	0	0	0	0	2	2	0	0	0	2	2	0	0	0	2
Kukri_c18109_475	0	0	0	0	0	2	0	0	-1	2	2	2	2	0	0	0	2	0	0	-1	2	-1	2	0	0	2	0	0	2	2	2	2	-1	2	-1	0	0	0	2	2	0	-1	0	2	2	0	0	0	2
Kukri_c18109_649	0	0	0	0	0	2	0	0	-1	2	2	2	-1	0	0	0	2	0	0	-1	2	-1	2	0	0	2	0	0	2	2	2	2	0	2	-1	0	0	0	2	2	0	-1	0	2	2	0	0	0	2
Kukri_c18109_682	0	0	0	0	0	2	0	0	0	2	2	2	2	0	0	0	2	0	0	0	2	2	2	0	0	2	0	0	2	2	2	2	0	2	-1	0	0	0	2	2	0	0	0	2	2	0	0	0	2
RAC875_c7357_1107	0	0	0	0	0	2	0	0	0	2	2	2	-1	0	0	0	2	0	0	-1	2	-1	2	0	0	2	0	0	2	2	2	2	0	2	-1	0	0	0	2	2	0	-1	0	2	2	0	0	0	2
BS00110435_51	0	0	0	0	0	2	0	0	0	2	2	2	-1	0	0	0	2	0	0	0	2	-1	2	0	0	2	0	0	2	2	2	2	0	2	-1	0	0	0	2	2	0	0	0	2	2	0	0	0	2
RAC875_c13258_955	0	0	0	0	0	2	0	0	0	2	2	2	-1	0	0	0	2	0	0	-1	2	2	2	0	0	2	0	0	2	2	2	2	0	2	2	0	0	0	2	2	0	-1	0	2	2	0	0	-1	2
Tdurum_contig777_260	2	0	2	2	0	2	0	0	0	2	2	2	0	0	0	0	2	0	0	0	2	0	2	0	0	2	0	0	2	2	2	2	0	2	0	0	0	0	2	2	0	0	0	2	2	0	0	0	2
BobWhite_c5655_300	2	0	2	2	0	2	0	0	0	2	2	2	2	0	0	0	2	0	0	0	2	2	2	0	0	2	0	0	2	2	2	2	0	2	2	0	0	0	2	2	0	0	0	2	2	0	0	0	2
BobWhite_c26569_190	2	0	2	2	0	2	0	0	0	2	2	2	2	0	0	0	2	0	-1	-1	2	2	2	0	0	2	0	0	2	2	2	2	-1	2	-1	0	0	0	2	2	0	-1	0	2	2	0	0	0	2
Kukri_c5357_323	2	0	2	2	0	-1	0	0	0	2	2	-1	-1	0	0	0	2	0	0	0	2	-1	2	-1	0	2	0	0	2	2	2	2	0	2	-1	0	0	0	2	2	0	0	0	2	2	0	0	-1	2
tplb0043a07_1411	-1	-1	-1	-1	-1	2	0	0	0	2	2	2	-1	0	0	0	2	0	0	0	2	2	2	0	0	2	0	0	2	2	2	2	0	2	-1	0	0	0	2	2	0	0	0	2	2	0	0	0	2
BS00022539_51	0	0	0	0	0	2	0	0	0	2	2	2	2	0	0	0	2	0	0	2	2	2	2	0	0	2	0	0	2	2	2	2	0	2	2	0	0	0	2	2	0	0	0	2	2	0	0	0	2
Excalibur_c10111_127	2	0	2	2	0	2	0	0	0	2	2	2	-1	0	0	0	2	0	-1	0	2	-1	2	0	0	2	0	0	2	2	2	2	0	2	-1	0	0	0	2	2	0	0	0	2	2	0	0	0	2
Excalibur_c10111_85	2	0	2	2	0	2	0	0	0	2	2	2	-1	0	0	0	2	0	0	0	2	0	2	0	0	2	0	0	2	2	2	2	0	2	0	0	0	0	2	2	0	0	0	2	2	0	0	0	2
tplb0034e16_925	2	0	2	2	0	2	0	0	0	2	2	-1	-1	0	0	0	2	0	0	0	2	-1	2	0	0	2	0	0	2	2	2	2	0	2	-1	0	0	0	2	2	0	0	0	2	2	0	0	0	2
RAC875_rep_c70332_961	2	0	2	2	0	2	0	0	0	2	2	2	-1	0	0	0	2	0	0	0	2	-1	2	0	0	2	0	0	2	2	2	2	0	2	-1	0	0	0	2	2	0	0	0	2	2	0	0	0	2
IAAV1683	0	0	0	0	0	2	0	0	0	2	2	2	2	0	0	0	2	0	0	2	2	2	2	0	0	2	0	0	2	2	2	2	0	2	2	0	0	0	2	2	0	2	0	2	2	2	0	0	2
Tdurum_contig10036_1695	0	0	0	0	0	2	0	0	0	2	2	-1	-1	0	0	0	2	0	0	-1	2	-1	2	0	0	2	0	0	2	2	2	2	0	-1	-1	0	0	0	2	2	0	0	0	2	2	-1	0	0	2
Excalibur_c34765_1356	0	0	0	0	0	2	0	0	0	2	2	2	2	-1	0	0	2	0	0	0	2	2	2	0	0	2	0	0	2	2	2	2	0	2	2	0	0	0	2	2	0	2	0	2	2	2	0	0	2
Tdurum_contig10036_1614	0	0	0	0	0	2	0	0	0	2	2	2	2	0	0	0	2	0	0	0	2	2	2	0	0	2	0	0	2	2	2	2	0	2	2	0	0	0	2	2	0	-1	0	2	2	-1	0	0	2
Tdurum_contig10036_1461	0	0	0	0	0	2	0	0	0	2	2	-1	-1	0	0	0	2	0	0	0	2	2	2	0	0	2	0	0	2	2	2	2	0	2	2	0	0	0	2	2	0	0	0	2	2	2	0	0	2
Excalibur_c34765_1023	0	0	0	0	0	2	0	0	0	2	2	2	-1	0	0	0	2	0	0	0	2	2	2	0	0	2	0	0	2	2	2	2	0	2	-1	0	0	0	2	2	0	0	0	2	2	0	0	0	2
Tdurum_contig10036_1044	0	0	0	0	0	2	0	0	0	2	2	2	-1	0	0	0	2	0	0	-1	2	-1	2	-1	0	2	0	0	2	2	2	2	0	2	-1	-1	0	0	2	2	0	-1	0	2	2	-1	0	-1	2
Tdurum_contig10036_741	0	0	0	0	0	2	0	0	0	2	2	2	-1	0	0	0	2	0	0	-1	2	-1	2	0	0	2	0	0	2	2	2	2	0	2	-1	0	0	0	2	2	0	0	0	2	2	-1	0	0	2
Tdurum_contig10036_474	0	0	0	0	0	2	0	0	0	2	2	2	2	0	0	0	2	0	0	-1	2	2	2	0	0	2	0	0	2	2	2	2	0	2	2	0	0	0	2	2	0	0	0	2	2	0	0	0	2
Excalibur_c11980_619	0	0	0	0	0	2	0	0	0	2	2	2	2	0	0	0	2	0	0	2	2	2	2	0	0	2	0	0	2	2	2	2	0	2	2	0	0	0	2	2	0	0	0	2	2	2	0	0	2
BobWhite_c2027_84	0	0	0	0	0	2	0	0	-1	2	2	2	-1	0	0	0	-1	0	0	0	2	-1	2	0	0	2	0	0	2	2	2	2	0	2	-1	-1	0	0	2	2	0	0	0	2	2	-1	0	0	2
Kukri_c39223_831	2	0	2	2	0	2	0	0	0	2	2	2	-1	0	0	0	2	0	0	0	2	-1	2	0	0	2	0	0	2	2	2	2	0	2	-1	0	0	0	2	2	0	0	0	2	2	0	0	0	2
Tdurum_contig93532_89	0	0	0	0	0	2	0	0	-1	2	2	2	-1	0	0	0	2	0	0	-1	2	-1	2	0	0	2	0	0	2	2	2	2	-1	2	-1	0	0	0	2	2	0	-1	0	2	2	-1	0	0	2
TA004946-0577	0	0	0	0	0	2	0	0	-1	2	2	2	2	0	0	0	2	0	0	-1	2	-1	2	-1	0	2	0	0	2	2	2	2	0	2	-1	0	0	0	2	2	0	-1	0	2	2	-1	0	-1	2
wsnp_Ex_rep_c67747_66422973	2	0	2	2	0	2	0	0	0	2	2	2	-1	0	0	0	2	0	-1	-1	2	-1	2	0	0	2	0	0	2	2	2	2	0	2	-1	0	0	0	2	2	0	-1	0	2	2	-1	0	0	2
wsnp_Ex_rep_c67747_66422078	2	0	2	2	0	2	0	0	0	2	2	2	2	0	0	0	2	0	2	2	2	2	2	0	0	2	0	0	2	2	2	2	-1	2	2	0	0	0	2	2	0	-1	0	2	2	2	0	0	2
wsnp_Ex_c27176_36392758	2	0	2	2	0	2	0	0	0	2	2	2	2	0	0	0	2	0	-1	-1	2	2	2	0	0	2	0	0	2	2	2	2	0	2	-1	0	0	0	2	2	0	-1	0	2	2	-1	0	0	2
wsnp_Ex_c27176_36392532	2	0	2	2	0	2	0	0	0	2	2	-1	-1	0	0	0	2	0	-1	-1	2	2	2	0	0	2	0	0	2	2	2	2	0	2	2	0	0	0	2	2	0	0	0	2	2	-1	0	0	2
Ra_c18630_284	2	0	2	2	0	2	0	0	0	2	2	2	-1	0	0	0	2	0	-1	-1	2	-1	2	0	0	2	0	0	2	2	2	2	0	2	-1	0	0	0	2	2	0	0	0	2	2	-1	0	0	2
Excalibur_c48566_88	2	-1	2	2	0	2	0	0	0	2	2	2	2	0	0	0	2	0	-1	-1	2	2	2	0	0	2	0	-1	2	2	2	2	0	2	2	0	0	0	2	2	0	-1	0	2	2	2	0	0	2
BobWhite_c19733_301	2	0	2	2	0	-1	0	0	0	2	2	-1	-1	0	0	0	2	0	0	-1	2	-1	2	0	0	2	0	0	2	2	2	2	0	2	-1	0	0	0	2	2	0	-1	0	2	2	-1	0	0	2
Kukri_c21276_816	2	0	2	-1	0	2	0	0	0	2	2	2	-1	0	0	0	2	0	-1	-1	2	-1	2	0	0	2	0	0	2	2	2	2	-1	2	2	0	0	0	2	2	0	-1	0	2	2	-1	0	0	2
Excalibur_c63885_115	2	0	2	2	0	2	0	0	0	2	2	2	-1	0	0	0	2	0	-1	-1	2	-1	2	0	0	2	0	0	2	2	2	2	-1	2	-1	0	0	0	2	2	0	-1	0	2	2	-1	0	0	2
IAAV5863	0	0	0	0	0	2	0	0	0	2	2	2	-1	0	0	0	2	0	0	-1	2	-1	2	0	0	2	0	0	2	2	2	2	0	2	-1	0	0	0	2	2	2	-1	0	2	2	-1	0	0	2
wsnp_Ku_c51703_56915288	2	0	2	2	0	2	0	0	0	2	2	2	-1	0	0	0	2	0	-1	-1	2	2	2	0	0	2	0	0	2	2	2	2	-1	2	2	0	0	0	2	2	2	-1	0	2	2	-1	0	0	2
wsnp_Ku_c18881_28259811	2	0	2	2	0	2	0	0	0	2	2	2	-1	0	0	0	2	0	0	0	2	-1	2	0	0	2	0	0	2	2	2	2	0	2	2	0	0	0	2	2	2	-1	0	2	2	-1	0	0	2
BS00084895_51	2	0	2	2	0	2	0	0	0	2	2	2	2	0	0	0	2	0	-1	-1	2	2	2	0	0	2	0	0	2	2	2	2	-1	2	2	0	0	0	2	2	2	2	0	2	2	-1	0	0	2
BS00032076_51	2	0	2	2	0	2	0	0	0	2	2	2	0	0	0	0	2	0	0	0	2	0	2	0	0	2	0	0	2	2	2	2	0	2	2	0	0	0	2	2	2	0	0	2	2	0	0	0	2
Excalibur_c25597_508	2	0	2	2	0	2	0	0	0	2	2	2	-1	0	0	0	2	0	-1	-1	2	-1	2	0	0	2	0	0	2	2	2	2	0	2	2	0	0	0	2	2	2	-1	0	2	2	-1	0	0	2
CAP11_rep_c4760_280	2	0	2	2	0	2	0	0	0	2	2	2	0	0	0	0	2	0	0	0	2	-1	2	0	0	2	0	0	2	2	2	2	0	2	2	0	0	0	2	2	2	0	0	-1	2	0	0	0	2
Excalibur_c42301_54	2	0	2	2	0	2	0	0	0	2	2	2	-1	0	0	0	2	0	-1	0	2	-1	2	0	0	2	0	0	2	2	2	2	0	2	2	0	0	0	2	2	2	0	0	2	2	-1	0	0	2
Tdurum_contig50988_500	2	0	2	2	0	2	0	0	0	2	2	2	2	0	0	0	2	0	0	0	2	2	2	0	0	2	0	0	2	2	2	2	0	2	2	0	0	0	2	2	2	-1	0	2	2	2	0	0	2
BS00109244_51	2	0	2	2	0	2	0	0	0	2	2	-1	-1	0	0	0	2	0	0	0	2	-1	2	0	0	2	0	0	2	2	2	2	0	2	2	0	0	0	2	2	2	0	0	2	2	2	2	0	2
Excalibur_c8585_561	2	0	2	2	0	2	0	0	0	2	2	-1	2	0	0	0	2	0	-1	-1	2	2	2	0	0	2	0	0	2	2	2	2	0	2	2	0	0	0	2	2	2	-1	0	2	2	2	2	0	2
BobWhite_c23617_167	2	0	2	2	0	2	0	0	0	2	2	2	2	0	0	0	2	0	-1	-1	2	2	2	0	0	2	0	0	2	2	2	2	-1	2	2	0	0	0	2	2	2	-1	0	2	2	2	2	0	2
Excalibur_c8585_701	2	0	2	2	0	2	0	0	0	2	2	2	-1	0	0	0	2	0	-1	-1	2	-1	2	0	0	2	0	0	2	2	2	2	0	2	2	0	0	0	2	2	2	-1	0	2	2	2	2	0	2
Jagger_c3757_131	2	0	2	2	0	2	-1	0	0	2	2	2	-1	0	0	0	2	0	2	2	2	2	2	0	0	2	0	0	2	2	2	2	0	2	2	0	0	0	2	2	2	2	0	2	2	2	2	0	2
BS00099794_51	2	0	2	2	0	2	0	0	0	2	2	2	2	0	0	0	2	0	-1	-1	2	2	2	0	0	2	0	0	2	2	2	2	-1	2	2	0	0	0	2	2	2	-1	0	2	2	2	2	0	2
RFL_Contig1823_1044	2	0	2	2	0	2	0	0	0	2	2	2	-1	0	0	0	2	0	0	0	2	-1	2	0	0	2	0	0	2	2	2	2	0	2	2	0	0	0	2	2	2	0	0	2	2	2	2	0	2
CAP7_c199_62	0	0	0	0	0	2	0	0	0	2	2	2	2	0	0	0	2	0	0	0	2	2	2	0	0	2	0	0	2	2	2	2	0	2	2	0	0	0	2	2	2	0	0	2	2	2	2	0	2
wsnp_CAP11_c1902_1022590	0	0	0	0	0	2	0	0	0	2	2	2	-1	0	0	0	2	0	0	0	2	-1	2	0	0	2	0	0	2	2	2	2	0	2	2	0	0	0	2	2	2	0	0	2	2	2	2	0	2
wsnp_RFL_Contig3951_4390396	0	0	0	0	0	2	0	0	0	2	2	2	-1	0	0	0	2	0	0	0	2	-1	2	0	0	2	0	0	2	2	2	2	0	2	2	0	0	0	2	2	2	0	0	2	2	2	2	0	2
Kukri_c57725_146	0	0	0	0	0	2	0	0	0	2	2	2	-1	0	0	0	2	0	0	0	2	-1	2	0	0	2	0	0	2	2	2	2	0	2	2	0	0	0	2	2	2	0	0	2	2	2	2	0	2
BS00002484_51	0	0	0	0	0	2	0	0	0	2	2	2	2	0	0	0	2	0	0	-1	2	2	2	0	0	2	0	0	2	2	2	2	0	2	2	0	0	0	2	2	2	-1	0	2	2	2	2	0	2
BobWhite_c14362_86	2	2	2	2	2	2	2	0	0	2	0	-1	2	0	0	0	0	0	-1	2	2	-1	0	0	0	2	0	0	2	2	2	2	0	2	2	0	0	0	2	2	2	-1	0	2	2	2	2	0	2
Tdurum_contig8840_575	0	0	0	0	0	2	2	0	-1	2	0	2	0	0	0	0	0	0	-1	2	2	-1	0	0	0	2	0	0	2	2	2	2	0	2	2	0	0	0	2	2	2	-1	0	2	2	2	2	0	2
Tdurum_contig8840_540	0	0	0	0	0	2	2	0	0	2	0	2	0	0	0	0	0	0	-1	2	2	-1	0	0	0	2	0	0	-1	2	2	2	0	-1	2	0	0	0	2	2	2	0	0	-1	2	2	2	0	2
Tdurum_contig8840_237	0	0	0	0	0	2	2	0	-1	2	0	2	0	0	0	0	0	0	2	2	2	2	0	0	0	2	0	0	2	2	2	2	0	2	2	0	0	0	2	2	2	-1	0	2	2	2	2	0	2
Tdurum_contig15649_215	0	0	0	0	0	-1	2	0	0	0	0	-1	0	2	0	2	2	2	0	2	0	2	-1	2	2	2	0	2	2	2	0	2	2	0	0	-1	2	0	0	0	0	0	0	0	0	0	2	2	2
Ex_c74049_545	2	0	2	0	2	0	0	2	0	2	0	0	0	2	0	0	0	2	0	2	0	0	0	2	0	0	0	2	2	0	2	2	2	0	2	2	0	0	2	0	2	2	2	0	0	2	0	0	0
wsnp_BE591290B_Ta_2_7	0	2	0	2	2	2	2	2	0	2	0	2	0	0	2	2	0	0	0	0	0	2	0	0	-1	2	-1	0	0	2	2	0	0	2	2	2	0	2	0	2	2	2	0	2	0	2	0	2	2
wsnp_Ex_c38849_46284348	2	2	2	2	2	2	0	2	0	2	0	0	2	0	0	0	0	0	-1	0	2	0	2	0	0	2	2	2	2	0	2	0	2	2	2	0	0	0	2	2	2	0	2	2	2	2	2	0	0
Tdurum_contig4904_2923	2	2	2	2	2	2	0	2	0	2	0	0	2	0	0	0	0	0	0	0	2	0	2	0	0	2	2	2	2	0	2	0	2	2	2	0	0	0	2	0	2	0	2	2	2	2	2	0	0
Tdurum_contig61914_169	2	2	2	2	2	2	0	2	0	2	0	0	-1	0	0	0	0	0	2	0	2	0	2	0	0	2	2	2	2	0	2	0	2	2	2	0	0	0	2	2	2	0	2	2	2	2	2	0	0
Kukri_rep_c103550_213	2	2	2	2	2	2	0	2	0	2	0	0	2	0	0	0	0	0	2	0	2	0	2	-1	0	2	2	2	2	0	2	0	2	2	2	0	0	0	2	2	2	0	2	2	2	2	2	0	0
BobWhite_c8293_236	2	2	2	2	2	2	0	2	0	2	0	0	2	0	0	0	0	0	-1	0	2	0	2	0	0	2	2	2	2	0	2	0	2	2	2	0	0	0	2	-1	2	0	2	2	2	2	2	0	0
wsnp_CAP11_rep_c4138_1957291	2	2	2	2	2	2	0	2	-1	2	0	0	2	0	0	0	0	0	-1	0	2	0	2	0	0	2	2	2	2	0	2	0	2	2	2	0	0	0	2	-1	2	0	2	2	2	2	2	0	0
wsnp_CAP11_rep_c4138_1957470	2	2	2	2	2	2	0	2	0	2	0	0	2	0	0	0	0	0	0	0	2	0	2	0	0	2	2	2	2	0	2	0	2	2	2	0	0	0	2	0	2	0	2	2	2	2	2	0	0
IAAV4844	2	2	2	2	2	2	0	2	0	2	0	0	2	0	0	0	0	0	-1	0	2	0	2	0	0	2	2	2	2	0	2	0	2	2	2	0	0	0	2	-1	2	0	2	2	2	2	2	0	0
Ex_c4436_1947	2	2	2	2	2	2	0	2	0	2	0	0	2	0	0	0	0	0	0	0	2	0	2	0	0	2	2	2	2	0	2	0	2	2	2	0	0	0	2	0	2	0	2	2	2	-1	2	0	0
wsnp_Ex_c4436_7981037	2	2	2	2	2	2	0	2	-1	2	0	0	2	0	0	0	0	0	-1	0	2	0	2	0	0	2	2	2	2	0	2	0	2	2	2	0	0	0	2	-1	2	0	2	2	2	-1	2	0	0
wsnp_Ex_c4436_7981188	2	2	2	2	2	2	0	2	0	2	0	0	0	0	0	0	0	0	-1	0	2	0	2	0	0	2	2	2	2	0	2	0	2	2	2	0	0	0	2	2	2	0	2	2	2	2	2	0	0
Excalibur_c72034_230	2	2	2	2	2	2	2	2	-1	2	0	0	-1	0	0	0	-1	0	2	0	2	0	2	0	0	2	2	2	2	0	2	0	2	2	2	0	0	0	2	2	2	0	2	2	2	2	2	0	0
Excalibur_c64479_512	2	-1	2	-1	-1	2	2	2	0	2	0	2	2	0	2	2	2	0	-1	0	0	2	0	0	-1	2	0	0	2	2	0	0	0	2	2	-1	2	2	2	2	2	2	0	2	0	2	0	-1	2
BS00000010_51	2	2	2	2	2	2	2	2	2	2	0	0	2	0	0	0	0	0	0	0	0	0	2	0	0	2	2	2	2	0	2	0	2	2	2	0	0	0	2	2	2	0	2	2	2	2	2	0	0
GENE-0171_87	2	2	2	2	2	2	2	2	0	2	0	2	-1	0	2	2	2	0	-1	0	0	2	0	0	-1	2	-1	0	2	2	0	0	-1	2	2	-1	2	2	2	2	2	2	0	2	0	2	0	2	2
Tdurum_contig84791_198	0	0	2	0	2	-1	2	2	2	2	0	0	-1	0	0	0	0	0	-1	0	0	0	2	0	0	2	2	2	2	0	2	0	2	2	2	0	0	0	2	2	2	0	2	2	2	2	2	0	0
BobWhite_c14422_282	2	0	0	0	0	2	-1	2	-1	2	2	0	0	0	0	0	0	2	2	2	0	0	2	0	2	0	2	0	0	0	-1	2	0	0	2	0	2	2	-1	2	0	-1	2	0	0	0	2	2	2
RAC875_c4036_1020	2	0	0	0	0	2	-1	2	2	2	2	0	-1	0	0	0	0	2	2	2	0	0	2	0	2	0	2	0	0	0	-1	2	0	0	2	-1	2	2	-1	2	0	2	2	0	0	0	2	2	2
RAC875_c43846_79	2	0	0	0	0	2	-1	2	2	2	2	0	-1	0	0	0	0	2	2	2	0	0	2	0	2	0	2	0	0	0	-1	2	-1	0	2	0	2	2	-1	2	0	2	2	0	0	0	2	2	2
Kukri_c875_126	2	0	0	0	0	2	2	2	2	2	2	0	2	0	0	0	0	2	2	2	0	0	2	0	2	0	2	0	0	0	2	2	0	0	2	0	2	2	2	2	0	2	2	0	0	0	2	2	2
wsnp_Ex_rep_c66872_65273203	2	2	2	2	2	2	2	2	0	2	0	2	-1	0	2	2	2	0	-1	0	0	2	0	0	-1	2	0	0	2	2	0	0	-1	2	2	-1	2	2	2	2	2	2	0	-1	0	2	0	2	2
RAC875_c24317_1351	2	0	0	0	0	2	0	2	2	2	2	0	0	0	0	0	0	2	2	2	0	0	2	0	2	0	2	0	0	0	0	2	0	0	2	0	2	2	0	2	0	2	2	0	0	0	2	2	2
BobWhite_c26404_281	2	0	0	0	0	2	2	2	2	2	2	0	-1	0	0	0	0	2	2	2	0	0	2	0	2	0	2	0	0	0	0	2	0	0	2	0	2	2	0	2	0	2	2	0	0	0	2	2	2
Excalibur_c13076_384	2	0	0	0	0	2	-1	2	2	2	2	0	0	0	0	0	0	2	2	2	0	0	2	0	2	0	2	0	0	0	-1	2	0	0	2	0	2	2	-1	2	0	2	2	0	0	0	2	2	2
BS00022784_51	-1	-1	0	-1	0	2	2	2	2	2	2	0	-1	0	0	0	0	2	-1	2	0	0	2	0	2	0	2	0	0	0	-1	2	0	0	2	0	2	2	-1	2	0	2	2	0	0	0	2	2	2
BobWhite_c8375_378	2	0	0	0	0	2	2	2	2	2	2	-1	2	0	0	0	0	2	2	2	0	0	2	0	2	0	2	0	0	0	2	2	0	0	2	-1	2	2	2	2	0	2	2	0	0	0	2	2	2
tplb0049h18_1121	2	0	0	0	0	2	-1	2	2	2	2	-1	0	0	0	0	0	2	2	2	0	0	2	-1	2	0	2	0	0	0	-1	2	0	0	2	-1	2	2	0	2	0	2	2	0	0	0	2	2	2
Ex_c1058_1537	0	0	2	0	-1	2	2	2	2	2	0	0	2	0	0	0	0	2	0	0	0	0	2	0	0	0	2	2	2	0	2	0	2	2	2	0	0	2	2	2	2	0	2	2	2	2	2	0	0
Tdurum_contig41999_2908	0	0	2	0	2	2	2	2	2	2	0	0	-1	0	0	0	0	2	0	0	0	0	2	0	0	0	2	2	2	0	2	0	2	2	2	0	0	-1	2	2	2	0	2	2	2	2	2	0	0
RAC875_c20475_474	2	0	0	0	0	2	-1	2	2	2	2	0	-1	0	0	0	0	2	2	2	0	0	2	0	2	0	2	0	0	0	-1	2	-1	0	2	0	2	2	-1	2	0	2	2	0	0	0	2	2	2
RAC875_c33937_211	2	2	2	2	2	2	2	2	2	2	0	0	2	0	0	0	0	2	0	0	0	0	2	0	0	0	2	2	2	0	2	0	2	2	2	0	0	-1	2	2	2	0	2	2	2	2	2	0	0
RAC875_c104178_425	0	2	2	2	2	-1	0	0	2	0	0	2	2	2	0	0	0	0	0	0	0	2	0	2	0	0	2	2	2	0	0	0	0	2	2	-1	2	0	0	2	2	2	2	0	0	0	2	0	0
BobWhite_c4482_73	2	2	2	2	2	2	2	2	2	2	0	0	2	0	0	0	0	2	-1	0	0	0	2	0	0	-1	2	2	2	0	2	-1	2	2	2	0	0	2	2	2	2	0	2	2	2	2	2	0	0
BobWhite_c4482_125	2	0	0	0	0	2	-1	2	2	2	2	0	-1	0	0	0	0	2	2	2	0	0	2	0	2	0	2	0	0	0	-1	2	0	0	2	0	2	2	-1	2	0	2	2	0	0	0	2	2	2
BobWhite_c4482_159	2	0	0	0	0	2	-1	2	2	2	2	0	-1	0	0	0	0	2	2	2	0	0	2	0	2	0	2	0	0	0	-1	2	0	0	2	0	2	2	-1	2	0	2	2	0	0	0	2	2	2
BS00063551_51	2	2	2	2	2	2	2	2	2	2	0	0	2	0	0	0	0	2	2	0	0	0	2	0	0	-1	2	2	2	0	2	0	2	2	2	0	0	2	2	2	2	0	2	2	2	2	2	0	0
Excalibur_c39284_1132	2	0	0	0	0	2	-1	2	2	2	2	0	0	0	0	0	0	2	2	2	0	0	2	0	2	0	2	0	0	0	-1	2	0	0	2	0	2	2	-1	2	0	2	2	0	0	0	2	2	2
Tdurum_contig13879_429	2	0	0	0	0	2	-1	2	-1	2	2	0	-1	0	0	0	0	2	-1	2	0	0	2	0	2	0	2	0	0	0	-1	2	0	0	2	0	2	2	0	2	0	2	2	0	0	0	2	2	2
BS00022114_51	2	-1	0	-1	0	2	2	2	2	2	2	0	0	0	0	0	0	2	2	2	0	0	2	0	2	0	2	0	0	0	2	2	0	0	-1	0	2	2	2	2	0	2	2	0	-1	0	2	2	2
GENE-0543_577	2	2	0	2	2	2	-1	2	2	2	2	0	2	0	0	0	0	2	2	2	0	0	2	0	2	0	2	0	0	0	2	2	0	0	2	0	2	2	-1	2	0	2	2	0	0	0	2	2	2
Tdurum_contig10099_538	2	0	0	0	0	2	-1	2	-1	2	2	0	0	0	0	0	0	2	2	2	0	0	2	0	2	0	2	0	0	0	-1	2	0	0	2	-1	2	2	-1	2	0	-1	2	0	0	0	2	2	2
RAC875_rep_c112310_481	2	0	0	0	0	2	-1	2	2	2	2	0	-1	0	0	0	0	2	2	2	0	0	2	0	2	0	2	0	0	0	-1	2	-1	0	2	0	2	2	-1	2	0	2	2	0	0	0	2	2	2
RAC875_rep_c71408_412	2	0	0	0	0	2	-1	2	2	2	2	0	0	0	0	0	0	2	2	2	0	0	2	0	2	0	2	0	0	0	-1	2	0	0	2	0	2	2	-1	2	0	2	2	0	0	0	2	2	2
Excalibur_c55186_73	2	0	0	0	0	2	0	2	2	2	2	0	0	0	0	0	0	2	2	2	0	0	2	0	2	0	2	0	0	0	0	2	0	0	2	0	2	2	0	2	0	2	2	0	0	0	2	2	2
BS00010807_51	2	0	0	0	0	2	-1	2	2	2	2	0	-1	0	0	0	0	2	2	2	0	0	2	0	2	0	2	0	0	0	-1	2	0	0	2	0	2	2	-1	2	0	2	2	0	0	0	2	2	2
BobWhite_c6981_181	2	0	0	0	0	-1	2	2	2	2	2	-1	-1	0	0	0	0	-1	2	2	0	0	2	-1	2	0	2	0	0	-1	2	2	0	0	2	-1	2	2	2	2	0	2	2	0	0	0	2	-1	2
RAC875_c1113_1577	2	0	0	0	0	2	-1	2	2	2	2	0	-1	0	0	0	0	2	2	2	0	0	2	0	2	0	2	0	0	0	-1	2	0	0	2	0	2	2	-1	2	0	2	2	0	0	0	2	2	2
Tdurum_contig44851_888	2	0	0	0	0	2	-1	2	2	2	2	0	2	0	0	0	0	2	2	2	0	0	2	0	2	0	2	0	0	0	-1	2	0	0	2	0	2	2	2	2	0	2	2	0	0	0	2	2	2
RAC875_c2258_345	2	0	0	0	0	2	2	2	2	2	2	0	2	0	0	0	0	2	2	2	0	0	2	0	2	0	2	0	0	0	2	2	0	0	2	0	2	2	2	2	0	2	2	0	0	0	2	2	2
BobWhite_rep_c63264_629	2	0	0	0	0	2	-1	2	2	2	2	0	-1	0	0	0	0	2	2	2	0	0	2	0	2	0	2	0	0	0	2	2	0	0	2	0	2	2	-1	2	0	2	2	0	0	0	2	2	2
BobWhite_c2288_435	2	0	0	0	0	2	-1	2	2	-1	2	0	-1	0	0	0	0	2	2	2	0	0	2	0	2	0	2	0	0	0	2	2	0	0	2	0	2	2	2	2	0	2	2	0	0	0	2	-1	2
wsnp_Ex_c52086_55808193	0	0	0	0	0	2	2	0	0	2	2	-1	0	0	2	2	0	0	-1	0	0	2	0	-1	0	2	0	0	2	2	0	0	0	0	0	2	2	2	0	2	2	2	0	0	0	2	0	2	2
wsnp_Ex_c52086_55808126	0	0	0	0	0	2	2	0	-1	2	2	0	0	0	2	2	0	0	2	0	0	2	0	0	0	2	0	0	2	2	0	0	0	0	-1	2	2	2	0	2	2	2	0	0	0	2	0	2	2
CAP7_c2089_140	2	0	0	0	0	2	2	2	2	2	2	0	2	0	0	0	0	2	2	2	0	0	2	0	2	0	2	0	0	0	2	2	0	0	2	0	2	2	2	2	0	2	2	0	0	0	2	2	2
Tdurum_contig49509_606	2	0	0	0	0	2	-1	2	2	2	2	0	-1	0	0	0	0	2	2	2	0	0	2	0	2	0	2	0	0	0	-1	2	0	0	2	0	2	2	-1	2	0	2	2	0	0	0	2	2	2
Kukri_rep_c115767_201	2	0	0	0	0	2	-1	2	2	2	2	0	2	0	0	0	0	-1	2	2	0	0	2	0	2	0	2	0	0	0	-1	2	0	0	2	0	2	2	-1	2	0	2	2	0	0	0	2	2	2
Excalibur_c62139_215	2	0	0	0	0	2	2	2	2	2	2	0	2	0	0	0	0	2	2	2	0	0	2	0	2	0	2	0	0	0	2	2	0	0	2	0	2	2	2	2	0	2	2	0	0	0	2	2	2
TA001722-0749	2	0	0	0	0	2	2	2	2	2	2	0	-1	0	0	0	0	2	2	2	0	0	2	0	2	0	2	0	0	0	2	2	-1	0	2	0	2	2	2	2	0	2	2	0	0	0	2	2	2
wsnp_Ex_c750_1474351	2	0	0	0	0	2	0	2	2	2	2	0	2	0	0	0	0	2	2	2	0	0	2	0	2	0	2	0	0	0	2	2	0	0	2	0	2	2	2	2	0	-1	2	0	0	0	2	-1	2
IACX5860	2	0	0	0	0	2	0	2	-1	2	2	0	0	0	0	0	0	2	2	2	0	0	2	-1	2	0	2	0	0	0	-1	2	0	0	2	0	2	2	-1	2	0	-1	2	0	0	0	2	2	2
IAAV5991	2	0	0	0	0	2	-1	2	2	2	2	0	-1	0	0	0	0	2	2	2	0	0	2	0	2	0	2	0	0	0	-1	2	-1	0	2	0	2	2	-1	2	0	2	2	0	0	0	2	2	2
Kukri_c16608_791	2	0	0	0	0	2	2	2	2	2	2	0	2	0	0	0	0	2	2	2	0	0	2	0	2	0	2	0	0	0	-1	2	-1	0	2	-1	2	2	2	2	0	2	2	0	0	0	2	2	2
wsnp_Ex_c17990_26770146	-1	-1	2	-1	2	2	2	0	0	2	2	0	-1	0	2	2	-1	0	-1	0	0	2	0	0	0	2	0	0	2	2	0	0	0	0	0	2	2	2	0	2	2	2	0	0	0	2	0	2	2
RAC875_c9601_1680	2	0	0	0	0	2	-1	2	2	2	2	0	-1	0	0	0	0	2	2	2	0	0	2	0	2	0	2	0	0	0	-1	2	0	0	2	0	2	2	-1	2	0	2	2	0	0	0	2	2	2
BobWhite_c1897_440	2	0	0	0	0	2	-1	2	2	2	2	0	-1	0	0	0	0	2	2	2	0	0	2	0	2	0	2	0	0	0	-1	2	0	0	2	0	2	2	-1	2	0	2	2	0	0	0	2	2	2
RFL_Contig2550_583	2	0	0	0	0	2	0	2	2	2	2	0	0	0	0	0	0	2	2	2	0	0	2	0	2	0	2	0	0	0	0	2	0	0	2	-1	2	2	0	2	0	2	2	0	0	0	2	2	2
JG_c473_540	2	0	0	0	0	2	0	2	2	2	2	0	0	0	0	0	0	2	2	2	0	0	2	0	2	0	2	0	0	0	-1	2	0	0	2	0	2	2	0	2	0	2	2	0	0	0	2	2	2
wsnp_RFL_Contig2550_2175772	2	0	0	0	0	2	-1	2	2	2	2	0	0	0	0	0	0	2	2	2	0	0	2	0	2	0	2	0	0	0	-1	2	0	0	2	0	2	2	-1	2	0	2	2	0	0	0	2	2	2
BobWhite_c38981_117	-1	-1	0	-1	0	2	-1	2	2	2	2	0	-1	0	0	0	0	2	-1	2	0	0	2	0	2	0	2	0	0	0	-1	2	0	0	2	0	2	2	-1	2	0	2	2	0	0	0	2	2	2
RAC875_c6537_584	2	0	0	0	0	2	2	2	2	2	2	0	-1	0	0	0	0	2	2	2	0	0	2	0	2	0	2	0	0	0	-1	2	-1	0	2	0	2	2	2	2	0	2	2	0	0	0	2	2	2
RAC875_c6537_2298	2	0	0	0	0	2	-1	2	-1	2	2	0	-1	0	0	0	0	2	2	2	0	0	2	0	2	0	2	0	0	0	-1	2	-1	0	2	0	2	2	-1	2	0	2	2	0	0	0	2	2	2
Tdurum_contig58710_411	2	0	0	0	0	2	0	2	0	2	2	0	0	0	0	0	0	2	2	2	0	0	2	0	2	0	2	0	0	0	2	2	0	0	2	0	2	2	2	2	0	2	2	0	0	0	2	2	2
IACX2629	2	0	0	0	0	2	-1	-1	2	2	2	0	-1	0	0	0	0	2	2	2	0	0	2	0	2	0	2	0	0	0	2	2	-1	0	2	0	2	2	-1	2	0	2	2	0	0	0	2	2	2
BobWhite_c25409_137	2	0	0	0	0	2	-1	2	2	2	-1	0	0	0	0	0	0	2	-1	2	0	0	2	-1	2	0	2	0	0	0	2	2	0	0	2	-1	2	2	-1	2	0	2	2	0	0	0	2	-1	2
tplb0025b13_2792	2	2	-1	-1	2	0	2	0	2	2	2	2	2	2	0	0	0	0	2	0	0	2	2	2	0	2	0	0	0	2	0	2	0	2	2	-1	0	2	0	0	2	0	2	2	2	0	0	0	2
BobWhite_c21669_430	-1	-1	-1	-1	-1	0	2	0	2	2	2	2	0	2	0	0	0	-1	0	0	0	2	2	2	0	2	0	0	0	2	0	2	0	2	2	0	0	2	0	0	2	0	2	2	2	0	0	-1	2
CAP12_c8501_370	0	0	0	0	0	0	2	0	2	2	2	2	0	2	0	0	0	0	0	0	0	2	2	2	0	2	0	0	0	2	0	2	0	2	2	0	0	2	0	0	2	0	2	2	2	0	0	0	2
CAP12_c3074_192	0	0	0	0	0	0	-1	0	2	2	2	2	0	2	0	0	0	0	0	0	0	2	2	2	0	2	0	0	0	2	0	2	0	2	2	0	0	2	0	0	2	0	2	2	2	0	0	-1	2
Excalibur_c43567_282	-1	-1	-1	-1	-1	0	0	0	0	2	2	2	-1	2	0	0	0	0	-1	0	0	2	2	2	0	2	0	0	0	2	0	2	0	2	2	0	0	2	0	0	2	0	2	2	2	0	0	0	2
GENE-1118_58	-1	-1	-1	-1	-1	0	2	0	2	2	2	2	0	2	0	0	-1	0	0	0	0	2	2	2	0	2	0	0	0	2	0	2	-1	2	2	0	0	2	0	0	2	-1	2	2	2	0	0	-1	2
Kukri_c22349_754	0	0	0	0	0	0	-1	0	2	2	2	2	0	2	0	0	0	0	0	0	0	2	2	2	0	2	0	0	0	2	0	2	0	2	2	0	0	2	0	0	2	0	2	2	2	0	0	0	2
Excalibur_c2868_451	0	0	0	0	0	0	2	0	2	2	2	2	0	2	0	0	0	0	0	0	0	2	2	2	0	2	0	0	0	2	0	2	0	2	2	0	0	2	0	0	2	0	2	2	2	0	0	0	2
wsnp_Ex_c1375_2633027	0	0	2	2	0	2	2	2	-1	2	-1	2	0	2	0	2	2	2	0	2	2	0	0	2	2	0	2	2	0	2	2	2	2	2	-1	2	2	2	2	0	0	2	2	2	0	2	-1	2	2
Kukri_c65313_229	-1	-1	2	2	-1	2	2	2	2	2	2	2	2	2	0	2	2	2	0	2	2	0	0	2	2	0	2	2	0	2	2	2	2	2	2	2	2	2	2	0	0	2	2	2	0	2	2	2	2
Excalibur_c27135_1212	0	0	2	2	0	2	2	2	2	2	2	2	2	2	0	2	2	2	0	2	2	0	0	2	2	0	2	2	0	2	2	2	2	2	2	2	2	2	2	0	0	2	2	2	0	2	2	2	2
CAP7_c3533_280	2	2	2	2	2	2	2	2	2	2	2	2	2	2	0	2	2	2	0	2	2	0	0	2	2	0	2	2	0	2	2	2	2	2	2	2	2	2	2	0	0	2	2	2	0	2	2	2	2
Kukri_c57942_177	0	0	2	2	0	2	2	2	2	2	2	2	2	2	0	2	2	2	0	2	2	0	0	2	2	0	2	2	0	2	2	2	2	2	2	-1	2	2	2	2	0	2	2	2	0	2	2	2	2
Excalibur_c8065_1275	0	0	-1	-1	0	2	2	2	2	2	2	2	-1	2	0	2	2	2	0	2	2	0	0	2	2	0	2	2	0	2	2	2	2	2	2	2	2	2	2	-1	0	2	2	2	0	2	2	2	2
wsnp_Ex_c1969_3705930	0	0	2	2	0	2	2	2	2	2	2	2	0	2	0	2	2	2	0	2	2	0	0	2	2	0	2	2	0	2	2	2	2	2	-1	2	2	2	2	0	0	2	2	2	0	2	2	2	2
Excalibur_c17152_454	0	0	2	2	0	2	2	2	2	2	2	2	0	2	0	2	2	2	0	2	2	0	0	2	2	0	2	2	0	2	2	2	2	2	2	-1	2	2	2	0	0	2	2	2	0	2	2	2	2
BobWhite_c16816_284	-1	-1	2	-1	-1	2	2	2	2	2	2	2	-1	2	0	2	2	2	0	2	2	0	0	2	2	0	2	2	0	2	2	2	2	2	2	2	2	2	2	0	0	2	2	2	0	2	2	2	2
wsnp_Ku_c13229_21141117	0	0	-1	2	0	2	2	2	2	2	2	2	0	2	0	2	2	2	-1	2	2	0	0	2	2	0	2	2	0	2	2	2	2	2	0	2	2	2	2	0	0	2	2	2	0	2	2	2	2
wsnp_Ku_c13229_21141168	0	-1	2	2	-1	2	2	2	2	2	2	2	-1	2	0	2	2	2	0	2	2	0	0	2	2	0	2	2	0	2	2	2	2	2	2	2	2	2	2	0	0	2	2	2	0	2	2	2	2
wsnp_JD_rep_c48890_33141899	-1	-1	2	2	-1	2	2	2	2	2	2	2	-1	2	0	2	2	2	0	2	2	0	0	2	2	0	2	2	0	2	2	2	2	2	2	2	2	2	2	-1	0	2	2	2	0	2	2	2	2
BobWhite_c17559_105	-1	-1	2	2	-1	2	2	2	2	2	-1	2	-1	2	0	2	2	2	0	2	2	0	0	2	2	0	2	2	0	2	2	2	2	2	2	2	2	2	2	-1	0	2	2	2	0	2	2	2	2
BobWhite_rep_c49356_206	0	0	2	2	0	2	2	2	2	2	2	2	-1	2	0	2	2	2	0	2	2	0	0	2	2	0	2	2	0	2	2	2	2	2	2	2	2	2	2	-1	0	2	2	2	0	2	2	2	2
wsnp_Ra_c48124_53475145	0	0	2	2	0	2	2	2	2	2	2	2	-1	2	0	2	2	2	0	2	2	0	0	2	2	0	2	2	0	2	2	2	2	2	2	2	2	2	2	0	0	2	2	2	0	2	2	2	2
BobWhite_rep_c49356_237	0	0	2	2	0	2	2	2	2	2	-1	2	-1	2	0	2	2	2	0	2	2	0	0	2	2	0	2	2	0	2	2	2	2	2	-1	2	2	2	2	-1	0	2	2	2	0	2	2	2	2
wsnp_Ra_c48124_53475114	0	0	2	2	0	2	2	2	2	2	2	2	2	2	0	2	2	2	0	2	2	0	0	2	2	0	2	2	0	2	2	2	2	2	2	2	2	2	2	-1	0	2	2	2	0	2	2	2	2
Kukri_rep_c93230_882	0	-1	2	2	2	2	2	2	2	2	2	2	2	2	0	2	2	2	0	2	2	0	0	2	2	0	2	2	0	2	2	2	2	2	2	2	2	2	2	0	0	2	2	2	0	2	2	-1	2
Kukri_c24615_823	-1	2	2	2	-1	2	2	2	2	2	2	2	2	2	0	2	2	2	0	2	2	0	0	2	2	0	2	2	0	2	2	2	2	2	2	2	2	2	2	0	0	2	2	2	0	2	2	2	2
RAC875_rep_c116934_270	-1	-1	2	2	-1	2	2	2	2	2	2	2	0	2	0	2	2	2	-1	2	2	0	0	2	2	0	2	2	0	2	2	2	2	2	2	2	2	2	2	0	0	2	2	2	0	2	2	2	2
RAC875_c1471_566	2	2	2	2	2	2	2	2	2	2	2	2	2	2	0	2	2	2	0	2	2	0	0	2	2	0	2	2	0	2	2	2	2	2	2	2	2	2	2	0	0	2	2	2	0	2	2	2	2
RAC875_c45960_151	0	0	2	2	0	2	2	2	2	2	2	2	-1	2	0	2	2	2	0	2	2	0	0	2	2	0	2	2	0	2	2	2	2	2	2	2	2	2	2	0	0	2	2	2	0	2	2	2	2
Ku_c111306_399	0	0	2	2	0	2	2	2	-1	2	-1	2	0	2	0	2	2	2	-1	2	2	0	0	2	2	0	2	2	0	2	2	2	2	2	-1	2	2	2	2	0	0	2	2	2	0	2	-1	2	2
IAAV8085	0	0	2	2	0	2	2	2	2	2	-1	2	-1	2	0	2	2	2	0	2	2	0	0	2	2	0	2	2	0	2	2	2	2	2	-1	2	2	2	2	0	0	2	2	2	0	2	2	2	2
wsnp_BE637971D_Ta_2_3	0	0	2	2	0	2	2	2	2	2	-1	2	0	2	0	2	2	2	0	2	2	0	0	2	2	0	2	2	0	2	2	2	2	2	0	2	2	2	2	0	0	2	2	2	0	2	-1	2	2
wsnp_Ex_c1085_2078944	0	0	2	2	0	2	2	2	2	2	-1	-1	-1	2	0	2	2	2	0	2	2	0	0	2	2	0	2	2	0	2	2	2	2	2	-1	2	2	2	2	0	0	2	2	2	0	2	2	2	2
wsnp_Ex_c17884_26647952	0	0	2	2	0	2	2	2	-1	2	0	2	0	2	0	2	2	2	0	2	2	0	0	2	2	0	2	2	0	2	2	2	2	2	-1	-1	2	2	2	0	0	2	2	2	0	2	-1	2	2
wsnp_Ex_c17884_26647833	2	0	2	2	0	2	2	2	2	2	2	2	-1	2	0	2	2	2	0	2	2	0	0	2	2	0	2	2	0	2	2	2	2	2	2	2	2	2	2	0	0	2	2	2	0	2	2	2	2
wsnp_CAP11_c8597_3709328	0	0	0	0	0	2	2	2	0	2	2	2	0	2	0	2	2	2	-1	2	0	0	0	2	2	2	2	2	0	2	2	2	2	2	2	2	2	2	2	0	0	-1	2	2	0	2	2	2	2
RFL_Contig5639_1168	0	2	2	2	2	2	2	2	0	2	0	2	2	2	0	2	2	0	0	2	0	0	0	2	2	2	2	2	0	2	2	2	2	2	0	2	2	2	2	0	-1	-1	2	2	0	2	0	2	2
IAAV6247	0	2	2	2	2	2	2	2	0	2	-1	2	2	2	0	2	2	0	-1	2	0	0	0	2	2	2	2	2	0	2	2	2	2	2	0	2	2	2	2	0	-1	-1	2	2	0	2	0	2	2
Excalibur_c4876_1380	0	2	2	-1	2	0	2	0	2	0	2	0	2	2	2	2	2	0	0	0	0	2	0	2	2	0	2	0	2	2	0	0	0	2	2	-1	0	2	2	0	2	0	0	0	0	2	0	-1	2
Excalibur_c4876_832	0	2	2	2	2	2	2	2	0	2	-1	2	2	2	0	2	2	0	-1	2	0	0	0	2	2	2	2	2	0	2	2	2	2	2	0	2	2	2	2	0	-1	-1	2	2	0	2	0	2	2
BS00055737_51	0	2	2	2	2	2	2	2	0	2	2	2	2	2	0	2	2	0	2	2	0	0	0	2	2	2	2	2	0	2	2	2	2	2	0	2	2	2	2	0	-1	-1	2	2	0	2	0	2	2
BS00055738_51	0	2	2	2	2	2	2	2	0	-1	-1	2	2	2	0	2	-1	0	-1	2	0	0	0	2	2	2	2	2	0	2	2	2	2	2	0	2	2	2	2	0	-1	-1	2	2	0	2	0	2	2
D_GBF1XID01C7T2Q_63	0	2	2	2	2	2	2	2	0	-1	-1	2	2	2	0	2	-1	0	-1	2	0	0	0	2	2	2	2	2	0	2	2	2	2	2	0	2	2	2	2	0	0	-1	2	2	0	2	0	2	2
wsnp_Ra_c1020_2062200	0	2	2	2	2	2	2	2	0	2	2	2	2	2	0	2	2	0	-1	2	0	0	0	2	2	2	2	2	0	2	2	2	2	2	0	2	2	2	2	0	-1	-1	2	2	0	2	0	2	2
wsnp_CAP11_c2307_1200406	0	2	2	2	2	2	2	2	0	-1	-1	2	2	2	0	2	-1	0	-1	2	0	0	0	2	2	2	2	2	0	2	2	2	2	2	0	2	2	2	2	0	-1	-1	2	2	0	2	0	2	2
Excalibur_c101903_734	0	2	2	2	2	2	2	2	0	2	2	2	2	2	0	2	2	0	0	2	0	0	0	2	2	2	2	2	0	2	2	2	2	2	0	2	2	2	2	0	0	0	2	2	0	2	0	2	2
Kukri_c23473_534	0	2	2	2	2	2	2	2	0	2	-1	2	2	2	0	2	2	0	-1	2	0	0	0	2	2	2	2	2	0	2	2	2	2	2	0	2	2	2	2	0	0	-1	2	2	0	2	0	2	2
IAAV4132	0	0	-1	0	0	0	0	0	0	2	0	2	2	0	2	0	0	0	0	2	0	2	2	0	2	2	2	0	0	2	2	2	2	2	2	0	0	2	2	0	0	2	2	2	0	0	0	0	2
RAC875_c10387_685	-1	-1	2	-1	-1	2	2	2	0	2	2	2	-1	2	0	2	2	0	-1	2	0	0	0	2	2	2	2	2	0	2	2	2	2	2	0	2	2	2	2	0	-1	-1	2	2	0	2	0	2	2
RAC875_c78062_571	-1	-1	2	-1	-1	2	2	2	0	2	2	2	-1	2	0	2	2	0	2	2	0	0	0	2	2	2	2	2	0	2	2	2	2	2	0	2	2	2	2	0	-1	2	2	2	0	2	0	2	2
D_contig50935_198	0	2	2	2	2	2	2	2	0	2	2	2	2	2	0	2	2	0	2	2	0	0	0	2	2	2	2	2	0	2	2	2	2	2	0	2	2	2	2	0	-1	2	2	2	0	2	0	2	2
Kukri_c98832_233	-1	-1	2	2	-1	-1	2	2	0	2	-1	2	2	2	0	2	2	0	2	2	0	0	0	2	2	2	2	2	0	2	2	2	2	2	0	2	2	2	2	0	0	2	2	2	0	2	0	-1	2
Kukri_c98832_211	-1	-1	2	-1	-1	2	2	2	0	2	2	2	-1	2	0	2	2	0	-1	2	0	0	0	2	2	2	2	2	0	2	2	2	2	2	0	2	2	2	2	0	0	2	2	2	0	2	0	2	2
BS00089270_51	0	2	2	0	2	2	2	2	0	2	2	2	2	2	0	2	2	0	2	2	0	0	0	2	2	2	2	2	0	2	-1	2	2	2	0	2	2	2	2	0	0	-1	2	2	0	2	0	2	2
RFL_Contig1338_2062	0	2	2	0	2	2	2	2	0	2	2	2	2	2	0	2	2	0	-1	2	0	0	0	2	2	2	2	2	0	2	2	2	2	2	0	2	2	2	2	0	0	2	2	2	0	2	0	2	2
BS00089269_51	0	2	2	0	2	2	2	2	0	2	2	2	2	2	0	2	2	0	2	2	0	0	0	2	2	2	2	2	0	2	2	2	2	2	0	2	2	2	2	0	0	2	2	2	0	2	0	-1	2
RFL_Contig1338_2646	0	2	2	0	2	2	2	2	0	2	2	2	2	2	0	2	2	0	-1	2	0	0	0	-1	2	2	2	2	0	2	2	2	2	2	0	-1	2	2	2	0	0	-1	2	2	0	2	0	2	2
BS00077097_51	0	2	2	-1	2	2	2	2	0	2	2	2	2	2	0	2	2	0	2	2	0	0	0	2	2	2	2	2	0	2	2	2	2	2	0	2	2	2	2	0	-1	2	2	2	0	2	0	2	2
BS00022178_51	2	0	0	2	0	2	2	2	0	2	2	2	0	2	0	2	2	0	2	2	0	0	0	2	2	2	2	2	0	2	2	0	2	2	0	2	2	2	2	2	0	2	2	2	0	2	2	2	2
RAC875_c2040_564	2	0	0	2	0	2	2	2	-1	-1	-1	2	-1	2	0	2	2	0	-1	2	0	0	0	2	2	2	2	2	0	2	2	0	2	2	0	2	2	2	2	2	-1	-1	2	2	0	2	2	2	2
Kukri_c46169_294	2	0	0	2	0	2	2	2	0	2	2	2	0	2	0	2	2	0	2	2	0	0	0	2	2	2	2	2	0	2	2	0	2	2	0	2	2	2	2	2	0	2	2	2	0	2	2	2	2
RAC875_c29598_336	0	2	2	0	2	2	2	2	2	2	2	2	2	2	0	2	2	0	0	2	0	0	0	2	2	2	2	2	0	2	2	0	2	2	0	2	2	2	2	2	0	2	2	2	0	2	2	2	2
D_contig08749_250	2	2	2	2	2	2	0	2	2	-1	0	2	2	0	0	2	2	0	2	2	0	0	0	0	2	2	2	2	0	2	2	0	2	2	0	2	2	2	2	2	-1	-1	2	2	0	2	2	2	2
tplb0024b08_1668	0	0	0	0	0	0	0	0	0	2	0	0	2	0	2	0	0	0	0	2	0	2	2	0	2	2	2	0	0	2	2	0	2	0	2	0	0	2	2	0	0	2	2	2	0	0	0	2	2
GENE-0509_639	2	2	2	2	2	0	2	0	-1	2	0	0	-1	0	2	0	-1	0	-1	2	0	2	2	0	2	2	2	0	0	2	2	-1	2	-1	2	0	2	2	2	2	2	2	0	2	0	0	0	2	2
wsnp_Ku_c19622_29138795	2	2	2	2	2	0	0	0	2	-1	2	2	-1	0	2	2	-1	2	-1	2	0	0	0	0	2	2	2	0	0	2	2	0	-1	2	0	2	2	2	2	2	0	2	2	2	0	2	2	2	2
Tdurum_contig8382_300	2	2	2	2	2	0	2	0	0	2	0	0	0	0	2	0	0	0	-1	2	0	2	2	0	2	2	2	0	0	2	2	0	2	0	2	0	2	2	2	2	2	2	0	2	0	0	0	2	2
RAC875_c62_1546	-1	0	-1	2	0	0	0	-1	2	2	2	2	-1	0	2	2	2	2	0	2	0	0	0	0	2	2	2	0	0	2	2	0	2	2	0	2	2	2	2	2	0	2	2	2	0	2	2	2	2
RFL_Contig5594_1283	-1	0	-1	2	0	0	0	-1	2	2	2	2	-1	0	2	2	2	2	0	2	0	0	0	0	2	2	2	0	0	2	2	0	2	2	0	2	2	2	2	2	0	2	2	2	0	2	2	2	2
RAC875_c62_1514	-1	-1	-1	-1	-1	0	0	0	2	2	2	2	-1	0	2	2	2	2	0	2	0	0	0	0	2	2	2	0	0	2	2	0	2	2	0	2	2	2	2	2	0	2	2	2	0	2	2	2	2
BS00000717_51	-1	-1	-1	2	0	0	0	0	2	2	2	2	0	0	2	2	2	2	0	2	0	0	0	0	2	2	2	0	0	2	2	0	2	2	0	2	2	2	2	2	0	2	2	2	0	2	2	2	2
RFL_Contig5594_873	0	0	-1	2	0	0	0	0	2	2	2	2	0	0	2	2	2	2	0	2	0	0	0	-1	2	2	2	0	0	2	2	0	2	2	0	2	2	2	2	2	0	2	2	2	0	2	2	2	2
BS00000721_51	-1	0	-1	2	0	0	0	0	2	2	2	2	-1	0	2	2	2	2	0	2	0	0	0	0	2	2	2	0	0	2	2	0	2	2	0	2	2	2	2	2	0	2	2	2	0	2	2	2	2
IACX589	-1	0	-1	2	0	0	0	0	-1	-1	2	2	-1	0	2	2	2	2	0	2	0	0	0	-1	2	2	2	0	0	2	2	0	-1	2	0	2	2	2	2	2	0	2	2	2	0	2	2	2	2
wsnp_BE586140D_Ta_2_2	0	0	-1	2	0	0	0	0	2	2	2	2	0	0	2	2	2	2	0	2	0	0	0	0	2	2	2	0	0	2	2	0	-1	2	0	2	2	2	2	2	0	2	2	2	0	2	2	2	2
RAC875_c62_321	-1	0	-1	2	0	0	0	0	2	2	2	2	0	0	2	2	2	2	0	2	0	0	0	0	2	2	2	0	0	2	2	0	2	2	0	2	2	2	2	2	0	2	2	2	0	2	2	2	2
IACX11290	0	0	0	2	0	0	0	0	2	2	2	2	0	0	2	2	2	2	0	2	0	0	0	0	2	2	2	0	0	2	2	0	2	2	0	2	2	2	2	2	0	2	2	2	0	2	2	2	2
BS00087783_51	-1	0	-1	2	0	0	0	0	2	2	2	2	-1	0	2	2	2	2	0	2	0	0	0	0	2	2	2	0	0	2	2	0	2	2	0	2	2	2	2	2	0	2	2	2	0	2	2	2	2
BS00022620_51	0	0	0	2	-1	0	0	0	-1	2	2	2	0	0	2	2	2	2	0	2	0	0	0	0	2	2	2	0	0	2	2	0	2	2	0	-1	2	2	2	2	0	2	2	2	0	2	2	2	2
BS00108305_51	-1	0	2	2	0	0	0	-1	2	2	2	2	-1	0	2	2	2	2	0	2	0	0	0	0	2	2	2	0	0	2	2	0	2	2	0	2	2	2	2	2	0	2	2	2	0	2	2	2	2
BS00002178_51	-1	0	-1	2	0	0	0	-1	2	2	2	2	-1	0	2	2	2	2	0	2	0	0	0	0	2	2	2	0	0	2	2	0	2	2	0	2	2	2	2	2	0	2	2	2	0	2	2	2	2
Kukri_c9693_1890	-1	0	-1	2	0	0	0	-1	2	-1	2	2	-1	0	2	2	2	2	0	2	0	0	0	0	2	2	2	0	0	2	2	0	2	2	0	2	2	2	2	2	0	2	2	2	0	2	2	2	2
Excalibur_c3260_863	-1	-1	-1	2	0	0	0	-1	2	2	2	2	-1	0	2	2	2	2	0	2	0	0	0	0	2	2	2	0	0	2	2	0	2	2	0	2	2	2	2	2	0	2	2	2	0	2	2	2	2
Excalibur_c3260_989	-1	0	-1	2	0	0	0	-1	2	2	2	2	-1	0	2	2	2	2	0	2	0	0	0	-1	2	2	2	0	0	2	2	0	2	2	0	2	2	2	2	2	0	2	2	2	0	2	2	2	2
Excalibur_c12703_766	2	0	2	2	0	0	0	2	2	2	2	2	2	0	2	2	2	2	0	2	0	0	0	0	2	2	2	0	0	2	2	0	2	2	0	2	2	2	2	2	0	2	2	2	0	2	2	2	2
BS00087086_51	-1	0	-1	2	0	0	0	-1	2	2	2	2	-1	0	2	2	2	2	0	2	0	0	0	0	2	2	2	0	0	2	2	0	2	2	0	2	2	2	2	2	0	2	2	2	0	2	2	2	2
D_GDS7LZN02JVIW1_263	0	0	0	2	0	0	0	0	2	2	2	2	0	0	2	2	2	2	0	2	0	0	0	0	2	2	2	0	0	2	2	0	2	2	0	2	2	2	2	2	0	2	2	2	0	2	2	2	2
CAP11_c3218_126	0	0	-1	2	0	0	0	0	-1	-1	2	2	0	0	2	2	-1	2	0	2	0	0	0	0	2	2	2	0	0	2	2	0	-1	2	0	2	2	2	2	2	0	2	2	2	0	2	2	2	2
BS00095225_51	-1	0	-1	2	0	0	0	-1	2	2	2	2	-1	0	2	2	2	2	0	2	0	0	0	0	2	2	2	0	0	2	2	0	2	2	0	-1	2	2	2	2	0	2	2	2	0	2	2	2	2
RAC875_c102059_75	-1	0	2	2	0	-1	0	0	2	2	2	-1	-1	0	2	2	2	2	0	2	0	0	0	-1	2	2	2	0	0	2	2	0	2	2	0	2	2	2	2	2	0	2	2	2	0	2	2	2	2
wsnp_CAP12_c633_339740	-1	0	-1	2	0	0	0	-1	2	2	2	-1	-1	0	2	2	2	2	0	2	0	0	0	0	2	2	2	0	0	2	2	0	2	2	0	-1	2	2	2	2	0	2	2	2	0	2	2	-1	2
Excalibur_c4058_1121	2	2	2	-1	2	0	0	0	2	2	2	2	2	0	2	2	2	2	2	2	0	0	0	0	2	2	2	0	0	2	2	0	2	2	0	2	2	2	2	2	0	2	2	2	0	2	2	2	2
Kukri_c22870_91	2	2	2	2	2	0	0	0	2	2	2	2	2	0	2	2	2	2	2	2	0	0	0	0	2	2	2	0	0	2	2	0	2	2	0	2	2	2	2	2	0	2	2	2	0	2	2	2	2
CAP7_c1609_203	2	2	2	2	2	0	0	0	2	2	2	2	2	0	2	2	2	2	2	2	0	0	0	0	2	2	2	0	0	2	2	0	2	2	0	2	2	2	2	2	0	2	2	2	0	2	2	2	2
BS00065478_51	-1	2	2	2	2	0	0	0	2	-1	2	-1	-1	0	2	2	2	2	-1	2	0	0	0	0	2	2	2	0	0	2	2	0	2	2	0	2	2	2	2	2	0	2	2	2	0	2	2	-1	2
D_contig74531_32	-1	2	2	2	2	0	0	-1	2	2	2	2	2	0	2	2	2	2	-1	2	0	0	0	0	2	2	2	0	0	2	2	0	2	2	0	2	2	2	2	2	0	2	2	2	0	2	2	2	2
RAC875_c26231_68	0	0	-1	-1	0	0	0	0	2	2	2	2	0	0	2	2	2	2	-1	2	0	0	0	0	2	2	2	0	0	2	2	0	2	2	0	2	2	2	2	2	0	2	2	2	0	2	2	2	2
tplb0044p22_2330	0	0	-1	-1	0	0	0	-1	2	2	2	-1	0	0	2	2	2	2	-1	2	0	0	0	0	2	2	2	0	0	2	2	0	2	2	0	2	2	2	2	2	0	2	2	2	0	2	2	2	2
tplb0044p22_2257	0	0	2	2	0	0	0	0	2	2	2	2	0	0	2	2	2	2	2	2	0	0	0	0	2	2	2	0	0	2	2	0	2	2	0	2	2	2	2	2	0	2	2	2	0	2	2	2	2
BS00074824_51	0	0	-1	-1	0	0	0	0	2	2	2	2	0	0	2	2	2	2	-1	2	0	0	0	0	2	2	2	0	0	2	2	0	2	2	0	2	2	2	2	2	0	2	2	2	0	2	2	2	2
IACX577	2	2	2	2	2	0	0	0	2	2	2	2	2	0	2	2	2	2	0	2	0	0	0	0	2	2	2	0	0	2	2	0	2	2	0	2	2	2	2	2	0	2	2	2	0	2	2	2	2
Excalibur_c16662_300	0	0	-1	-1	-1	0	0	0	2	-1	2	2	0	0	2	2	-1	2	-1	2	0	0	0	0	2	2	2	0	0	2	2	0	-1	2	0	2	2	2	2	2	0	2	2	2	0	2	2	2	2
wsnp_CAP11_rep_c4017_1896951	0	0	-1	-1	0	0	0	-1	2	2	2	2	0	0	2	2	2	2	-1	2	0	0	0	0	2	2	2	0	0	2	2	0	2	2	0	2	2	2	2	2	0	2	2	2	0	2	2	2	2
BS00066847_51	0	0	2	-1	0	0	0	0	2	2	2	2	-1	0	2	2	2	2	2	2	0	0	0	0	2	2	2	0	0	2	2	0	2	2	0	2	2	2	2	2	0	2	2	2	0	2	2	2	2
BS00063146_51	0	0	-1	-1	0	0	0	0	2	-1	2	-1	0	0	2	2	2	2	-1	2	0	0	0	0	2	2	2	0	0	2	2	0	2	2	0	2	2	2	2	2	0	2	2	2	0	2	2	2	2
IAAV739	-1	-1	-1	0	-1	0	0	2	2	2	2	2	-1	0	2	2	2	2	-1	2	0	0	0	0	2	2	2	0	0	2	2	0	2	2	0	-1	2	2	2	2	0	2	2	2	0	2	2	2	2
D_contig37339_168	0	0	0	-1	0	0	0	0	2	-1	2	2	0	0	2	2	-1	2	-1	2	0	0	0	0	2	2	2	0	0	2	2	0	-1	2	0	2	2	2	2	2	0	2	2	2	0	2	2	2	2
IACX11153	0	0	0	-1	0	0	0	-1	2	2	2	-1	0	0	2	2	2	2	-1	2	0	0	0	0	2	2	2	0	0	2	2	0	2	2	0	-1	2	2	2	2	0	2	2	2	0	2	2	-1	2
BS00067620_51	0	0	0	-1	0	0	0	-1	2	2	2	2	0	0	2	2	2	2	2	2	0	-1	0	0	2	2	2	0	0	2	2	0	2	2	0	2	2	2	2	2	0	2	2	2	0	2	2	2	2
BS00033037_51	0	0	0	2	0	0	0	0	2	2	2	2	0	0	2	2	2	2	2	2	0	0	0	0	-1	2	2	0	0	2	2	0	2	2	0	2	2	2	2	2	0	2	2	2	0	2	2	2	2
BS00100990_51	-1	-1	-1	-1	-1	0	0	0	2	2	2	2	-1	0	2	2	2	2	-1	2	0	0	0	0	2	2	2	0	0	2	2	0	2	2	0	2	2	2	2	2	0	2	2	2	0	2	2	2	2
IAAV5348	0	0	0	-1	0	0	0	-1	2	2	2	2	0	0	2	2	2	2	-1	2	0	0	0	-1	2	2	2	0	0	2	2	0	2	2	0	2	2	2	2	2	0	2	2	2	0	2	2	2	2
Excalibur_c46695_219	0	0	0	2	0	0	0	0	2	2	2	2	0	0	2	2	2	2	2	2	0	0	0	0	2	2	2	0	0	2	2	0	2	2	0	2	2	2	2	2	0	2	2	2	0	2	2	2	2
IACX5018	0	0	0	-1	0	0	0	0	2	2	2	2	0	0	2	2	2	2	2	2	0	0	0	0	2	2	2	0	0	2	2	0	2	2	0	2	2	2	2	2	0	2	2	2	0	2	2	2	2
RAC875_rep_c69508_215	0	0	0	0	0	0	0	0	2	2	2	2	0	0	2	2	2	2	2	2	0	0	0	0	2	2	2	0	0	2	2	0	2	2	0	2	2	2	2	2	0	2	2	2	0	2	2	2	2
RAC875_c8932_740	0	0	2	-1	0	0	0	0	2	2	2	2	0	0	2	2	2	2	-1	2	0	0	0	0	2	2	2	0	0	2	2	0	2	2	0	2	2	2	2	2	0	2	2	2	0	2	2	2	2
BS00077237_51	0	0	2	-1	0	0	0	0	2	-1	2	2	0	0	2	2	2	2	2	2	0	0	0	0	2	2	2	0	0	2	2	0	-1	2	0	2	2	2	2	2	0	2	2	2	0	2	2	2	2
Kukri_c5113_1082	0	0	-1	-1	0	0	0	-1	2	2	2	2	-1	0	2	2	2	2	2	2	0	0	0	0	2	2	2	0	0	2	2	0	2	2	0	2	2	2	2	2	0	2	2	2	0	2	2	2	2
Excalibur_c34167_128	0	0	2	2	0	0	0	0	2	2	2	-1	0	0	2	2	2	2	2	2	0	0	0	0	2	2	2	0	0	2	2	0	2	2	0	2	2	2	2	2	0	2	2	2	0	2	2	2	2
wsnp_CAP8_c458_368155	0	0	2	-1	0	0	0	0	2	2	2	2	0	0	2	2	2	2	2	2	0	0	0	-1	2	2	2	0	0	2	2	0	2	2	0	2	2	2	2	2	0	2	2	2	0	2	2	2	2
RAC875_c48997_1160	0	0	2	-1	0	-1	0	-1	2	2	2	2	0	0	2	2	2	2	2	2	0	0	0	-1	2	2	2	0	0	2	2	0	2	2	0	2	2	2	2	2	0	2	2	2	0	2	2	2	2
wsnp_CAP8_c458_368125	0	0	2	-1	0	0	0	-1	2	2	2	2	0	0	2	2	2	2	2	2	0	0	0	0	2	2	2	0	0	2	2	0	2	2	0	2	2	2	2	2	0	2	2	2	0	2	2	2	2
Kukri_c49577_630	0	0	2	2	-1	0	0	0	2	2	2	2	0	0	2	2	2	2	2	2	0	0	0	0	2	2	2	0	0	2	2	0	2	2	0	2	2	2	2	2	0	2	2	2	0	2	2	2	2
BS00083531_51	-1	-1	2	2	0	0	-1	0	2	2	2	2	0	-1	2	2	2	2	2	2	-1	0	0	0	2	2	2	0	0	2	2	0	2	2	0	2	2	2	2	2	0	2	2	2	0	2	2	2	2
Kukri_c6167_1271	0	0	-1	-1	0	0	0	0	2	2	2	2	0	0	2	2	2	2	2	2	0	0	0	0	2	2	2	0	0	2	2	0	2	2	0	2	2	2	2	2	0	2	2	2	0	2	2	2	2
Kukri_c44738_477	0	0	-1	-1	0	0	0	0	2	2	2	2	0	0	2	2	2	2	2	2	0	0	0	0	2	2	2	0	0	2	2	0	2	2	0	2	2	2	2	2	0	2	2	2	0	2	2	2	2
Kukri_c20844_116	0	0	2	-1	0	0	0	-1	2	2	2	2	0	0	2	2	2	2	0	2	0	0	0	0	2	2	2	0	0	2	2	0	2	2	0	2	2	2	2	2	0	2	2	2	0	2	2	2	2
Kukri_c3008_233	0	0	2	2	0	-1	0	2	2	2	2	2	0	0	2	2	2	2	0	2	0	0	0	0	2	2	2	0	0	2	2	0	2	2	-1	2	2	2	2	2	0	2	2	2	0	2	2	2	2
Kukri_c3008_329	0	0	2	-1	0	0	0	0	2	2	2	2	0	0	2	2	2	2	0	2	0	0	0	0	2	2	2	0	0	2	2	0	2	2	0	2	2	2	2	2	0	2	2	2	0	2	2	2	2
Kukri_c9864_936	0	0	2	-1	0	-1	0	0	2	2	2	2	0	0	2	2	2	2	0	2	0	0	0	0	2	2	2	0	0	2	2	0	2	2	0	2	2	2	2	2	0	2	2	2	0	2	2	2	2
Ku_c9864_772	0	0	2	-1	0	0	0	0	2	2	2	2	0	0	2	2	2	2	0	2	0	0	0	0	2	2	2	0	0	2	2	0	2	2	0	2	2	2	2	2	0	2	2	2	0	2	2	2	2
BS00065722_51	0	0	2	-1	0	0	0	0	2	2	2	2	0	0	2	2	2	2	0	2	0	0	0	0	2	2	2	0	0	2	2	0	2	2	0	2	2	2	2	2	0	2	2	2	0	2	2	2	2
BS00096547_51	0	0	-1	-1	0	0	0	-1	2	2	2	2	0	0	2	2	2	2	0	2	0	0	0	0	2	2	2	0	0	2	2	0	2	2	0	2	2	2	2	2	0	2	2	2	0	2	2	2	2
CAP12_c2978_93	0	0	2	0	0	0	0	0	2	2	2	2	0	0	2	2	2	2	0	2	0	0	0	0	2	2	2	0	0	2	2	0	2	2	0	-1	2	2	2	2	0	2	2	2	0	2	2	2	2
BS00031658_51	0	0	2	-1	0	0	0	-1	2	2	2	2	0	0	2	2	2	2	0	2	0	0	0	0	2	2	2	0	0	2	2	0	2	2	0	2	2	2	2	2	0	2	2	2	0	2	2	2	2
CAP8_c879_120	0	0	2	-1	0	0	0	0	2	2	2	2	0	0	2	2	2	2	0	2	0	0	0	0	2	2	2	0	0	2	2	0	2	2	0	-1	2	2	2	2	0	2	2	2	0	2	2	2	2
Excalibur_c5958_1270	0	0	2	-1	0	0	0	0	-1	-1	2	2	0	0	2	2	-1	2	0	2	0	0	0	0	2	2	2	0	0	2	2	0	-1	2	0	2	2	2	2	2	0	2	2	2	0	2	2	2	2
Excalibur_c5958_1398	0	0	2	0	0	0	0	0	2	2	2	2	0	0	2	2	2	2	0	2	0	0	0	0	2	2	2	0	0	2	2	0	2	2	0	2	2	2	2	2	0	2	2	2	0	2	2	2	2
JD_c48840_530	-1	-1	-1	-1	-1	0	0	2	0	2	0	0	-1	2	0	0	0	2	2	2	0	2	0	2	2	0	2	2	0	0	2	2	2	2	2	2	2	2	2	0	2	0	0	2	2	0	0	2	0
Kukri_rep_c112609_711	0	0	2	2	0	0	0	0	2	-1	2	-1	0	0	2	2	2	2	2	2	0	0	0	0	2	2	2	0	0	2	2	0	2	2	0	-1	2	2	2	2	0	2	2	2	0	2	2	2	2
wsnp_Ex_c7258_12461939	0	0	0	0	0	0	2	0	0	2	0	0	0	0	2	0	0	2	0	2	2	2	0	0	2	2	2	2	0	2	2	0	2	2	2	0	2	2	2	2	2	2	0	2	0	0	0	2	2
RAC875_c9965_354	0	0	0	0	0	0	2	0	0	2	0	0	0	0	2	0	0	2	0	2	2	2	0	0	2	2	2	2	0	2	2	0	2	2	2	0	2	2	2	2	2	2	0	2	0	0	0	-1	2
BS00067597_51	2	2	2	2	2	-1	2	2	2	2	2	0	-1	2	0	0	0	2	2	2	0	0	0	2	0	2	0	2	0	2	2	2	0	2	0	2	2	0	2	0	0	2	2	2	0	2	0	2	2
BobWhite_rep_c65565_359	0	0	2	2	0	0	2	0	2	-1	2	2	0	0	0	2	2	2	0	2	0	0	0	0	2	0	-1	0	0	0	2	2	2	2	0	2	2	2	2	2	0	2	2	2	0	2	2	2	2
Excalibur_c32608_64	0	0	0	0	0	2	2	0	0	2	0	0	0	0	2	0	0	2	0	2	2	2	0	0	2	2	2	2	0	2	2	0	2	2	2	0	2	2	2	0	2	2	0	2	0	0	0	2	2
Kukri_c27717_316	0	0	0	0	0	2	2	0	0	2	0	0	0	0	2	0	0	2	0	2	2	2	0	0	2	2	2	2	0	2	2	0	2	2	2	0	2	2	2	0	2	2	0	2	0	0	0	2	2
RFL_Contig5450_993	0	0	0	0	0	2	2	0	0	2	0	0	0	0	2	0	0	2	-1	2	-1	2	0	0	2	2	2	2	0	2	2	0	2	2	2	0	2	2	2	0	2	2	0	2	0	0	0	-1	2
BS00066132_51	2	2	2	2	2	0	2	2	2	2	2	2	2	2	0	2	2	2	-1	0	0	2	0	2	2	-1	2	2	2	0	0	2	-1	2	0	0	2	2	-1	0	2	0	-1	2	0	2	2	2	2
RAC875_c53390_252	0	0	0	0	0	2	0	2	2	2	0	2	0	0	2	2	2	2	2	2	0	2	2	0	0	2	0	2	2	0	0	2	0	2	0	0	2	0	2	0	0	2	0	2	0	0	2	0	2
Ku_c16809_845	0	0	2	2	0	0	2	0	2	0	2	2	0	0	0	2	2	2	-1	2	0	0	0	0	2	0	0	0	0	0	2	2	2	2	0	2	0	2	2	2	0	2	2	2	0	2	2	2	2
wsnp_Ex_rep_c66802_65172754	2	2	2	2	2	0	2	2	2	-1	2	0	-1	2	0	0	2	0	-1	2	0	2	0	2	0	2	2	0	0	2	2	2	2	2	2	0	2	0	2	2	0	2	0	2	2	2	0	0	2
BobWhite_c8428_346	0	0	2	0	2	2	2	0	0	2	0	0	0	0	2	0	0	2	0	2	-1	2	0	0	2	2	2	2	0	2	2	0	2	2	2	-1	2	2	2	0	2	2	0	2	0	0	0	-1	2
BS00028491_51	0	0	2	0	2	2	2	0	0	2	0	0	0	0	2	0	0	2	0	2	2	2	0	0	2	2	2	2	0	2	2	0	2	2	2	-1	2	2	2	0	2	2	0	2	0	0	0	0	2
RAC875_rep_c108085_570	2	2	2	2	2	0	2	2	2	0	2	0	-1	2	0	0	2	0	-1	2	0	2	0	2	0	2	2	0	0	2	2	2	2	2	2	0	2	0	2	2	0	2	0	2	2	2	0	0	2
wsnp_Ex_c15383_23645972	2	2	2	2	2	2	2	0	0	2	2	-1	0	0	2	0	2	2	2	2	2	2	2	0	2	2	2	2	0	2	2	0	2	2	2	0	2	2	2	0	2	2	0	2	0	0	0	2	2
Tdurum_contig53888_107	2	2	2	2	2	0	2	2	2	-1	2	0	0	2	0	0	2	0	-1	2	0	2	0	2	0	2	2	0	0	2	2	2	2	2	2	0	2	0	2	2	0	2	0	2	2	2	0	0	2
wsnp_Ku_c3844_7053669	-1	2	2	-1	2	2	2	0	0	2	0	0	0	0	2	0	0	2	-1	2	2	2	0	0	2	2	2	2	0	2	2	0	2	2	2	0	2	2	2	0	2	2	0	2	0	0	0	-1	2
GENE-0071_115	2	2	2	2	2	-1	2	0	0	2	0	0	0	0	2	0	0	2	0	2	2	2	0	0	2	2	2	2	0	2	2	0	2	2	2	0	2	2	2	0	2	2	0	2	0	0	0	-1	2
CAP8_c2843_226	2	2	2	2	2	2	2	0	0	2	0	0	0	0	2	0	0	2	-1	2	-1	2	0	0	2	2	2	2	0	2	2	0	2	2	2	0	2	2	2	0	2	2	0	2	0	0	0	0	2
Kukri_c47825_138	2	2	2	2	2	2	2	0	0	2	0	0	0	0	2	0	0	2	2	2	2	2	0	0	2	2	2	2	0	2	2	0	2	2	2	0	2	2	2	0	2	2	0	2	0	0	0	-1	2
wsnp_Ex_rep_c101746_87053634	2	2	2	2	2	2	2	0	0	2	0	0	-1	0	2	0	0	2	-1	2	-1	2	0	-1	2	2	2	2	0	2	2	0	2	2	2	0	2	2	2	0	2	2	0	2	0	0	0	-1	2
wsnp_Ra_c6182_10833256	2	2	2	2	2	2	2	0	0	2	0	0	0	0	2	0	0	2	0	2	2	2	0	0	2	2	2	2	0	2	2	0	2	2	2	0	2	2	2	0	2	2	0	2	0	0	0	-1	2
D_contig04348_649	-1	-1	-1	2	2	2	-1	-1	0	2	0	0	-1	-1	2	0	0	2	-1	2	2	2	0	0	2	2	2	2	0	2	2	0	2	2	2	0	2	2	2	0	2	2	0	2	0	0	0	2	2
D_contig17842_656	0	0	0	0	0	-1	2	2	2	-1	2	-1	0	2	0	0	2	0	-1	2	0	2	0	2	0	2	2	0	0	2	2	2	2	2	2	0	2	0	2	2	0	2	0	2	2	2	0	0	2
Kukri_c12165_1148	2	2	2	2	2	2	2	0	0	2	0	0	0	0	2	0	0	2	0	2	2	2	0	0	2	2	2	2	0	2	2	0	2	2	2	0	2	2	2	0	2	2	0	2	0	0	0	0	2
wsnp_Ku_c47386_53862969	2	2	2	2	2	2	2	0	0	2	0	0	0	0	2	0	0	2	2	2	-1	2	0	0	2	2	2	2	0	2	2	0	2	2	2	0	2	2	2	0	2	2	0	2	0	0	0	2	2
wsnp_Ex_c5543_9763520	2	2	2	2	2	2	2	0	0	2	0	0	0	0	2	0	0	2	2	2	2	2	0	0	2	2	2	2	0	2	2	0	2	2	2	0	2	2	2	0	2	2	0	2	0	0	0	-1	2
Excalibur_rep_c113303_500	2	2	2	2	2	2	2	0	0	2	0	0	-1	0	2	0	0	2	-1	2	2	2	0	0	2	2	2	2	0	2	2	0	2	2	2	0	2	2	2	0	2	2	0	2	0	0	0	-1	2
wsnp_Ex_c3565_6521098	2	2	2	2	2	2	2	0	0	2	0	0	-1	0	2	0	0	2	-1	2	2	2	0	0	2	2	2	2	0	2	2	0	2	2	2	0	2	2	2	0	2	2	0	2	0	0	0	-1	2
RAC875_c105730_397	2	2	2	2	2	2	2	0	0	2	0	0	-1	0	2	0	0	2	-1	2	-1	2	0	0	2	2	2	2	0	2	2	0	2	2	2	0	2	2	2	0	2	2	0	2	0	0	0	-1	2
BobWhite_c12841_56	2	2	2	2	2	2	2	0	0	2	0	0	0	0	2	0	0	2	-1	2	-1	2	0	0	2	2	2	2	0	2	2	0	2	2	2	0	2	2	2	0	2	2	0	2	0	0	0	2	2
GENE-3334_199	0	0	0	0	0	0	2	2	2	2	2	0	0	2	0	0	2	0	2	2	0	2	0	2	0	2	2	0	0	2	2	2	2	2	2	-1	2	0	2	0	0	2	0	2	2	2	0	0	2
BS00071555_51	0	0	0	-1	0	0	2	2	2	0	2	0	0	2	0	0	2	0	-1	2	0	2	0	2	0	2	2	0	0	2	2	2	2	2	2	0	2	0	2	0	0	2	0	2	2	2	0	0	2
GENE-0446_243	0	-1	2	0	2	2	2	0	0	2	0	0	0	0	2	0	0	2	0	2	2	2	0	0	2	2	2	2	0	2	2	0	2	2	2	0	2	2	2	0	2	2	0	2	0	0	0	-1	2
Excalibur_c54055_694	2	2	2	2	2	0	2	-1	2	2	2	2	2	0	0	2	2	2	-1	2	0	0	0	-1	2	0	-1	0	2	0	2	2	2	2	0	2	-1	2	2	2	0	2	-1	2	0	2	2	2	2
IAAV6825	0	0	0	0	0	0	2	2	-1	-1	2	0	0	2	0	0	-1	0	-1	2	0	2	0	-1	0	2	2	0	0	2	2	2	2	2	2	0	2	0	2	0	0	2	0	2	2	2	0	0	2
RAC875_c24337_1280	0	0	0	0	0	0	2	2	2	2	2	0	0	2	0	0	2	0	2	2	0	2	0	2	0	2	2	0	0	2	2	2	2	2	2	0	2	0	2	0	0	2	-1	2	2	2	0	0	2
Kukri_c12151_467	0	0	0	0	0	0	2	2	2	2	2	0	0	2	0	0	2	0	2	2	0	2	0	-1	0	2	2	0	0	-1	2	2	2	2	2	0	2	0	2	0	0	-1	0	2	2	2	0	-1	2
Excalibur_c29446_921	0	0	0	0	0	0	2	2	2	0	2	0	0	2	0	0	2	0	2	2	0	2	0	2	0	2	2	0	0	2	2	2	2	2	2	0	2	0	2	0	0	2	0	2	2	2	0	0	2
BS00093841_51	0	0	0	0	0	0	2	2	-1	0	2	0	0	2	0	0	-1	0	-1	2	0	2	0	2	0	2	2	0	0	2	2	2	2	2	2	-1	2	0	2	0	0	2	0	2	2	2	0	0	2
RAC875_c30569_210	0	0	0	0	0	0	2	2	2	2	2	0	0	2	0	0	2	0	0	2	0	2	0	2	0	2	2	0	0	2	2	2	2	2	2	0	2	0	2	0	0	2	0	2	2	2	0	0	2
GENE-3626_308	2	2	2	2	2	0	2	2	2	2	2	0	-1	2	0	0	2	0	2	2	0	2	0	2	0	2	2	0	0	2	2	2	2	2	2	-1	2	0	2	0	0	2	0	2	2	2	0	-1	2
wsnp_Ex_rep_c69986_68942866	2	2	2	2	2	0	2	2	2	2	2	0	0	2	0	0	2	0	2	2	0	2	0	2	0	2	2	0	0	2	2	2	2	2	2	0	2	0	2	0	0	2	0	2	2	2	0	0	2
BS00110052_51	2	2	2	2	2	0	2	2	2	2	2	0	0	2	0	0	2	0	2	2	0	2	0	2	0	2	2	0	0	2	2	2	2	2	2	0	2	0	2	0	0	2	0	2	2	2	0	0	2
wsnp_Ex_c34966_43196962	2	2	2	2	2	0	2	2	2	2	2	0	0	2	0	0	2	0	2	2	0	2	0	2	0	2	2	0	0	2	2	2	2	2	2	0	2	0	2	0	0	2	0	2	2	2	0	0	2
wsnp_Ra_c21032_30370234	0	0	0	0	0	0	2	2	2	2	2	0	0	2	0	0	2	0	2	2	0	2	0	2	0	2	2	0	0	2	2	2	2	2	2	0	2	0	2	0	0	2	0	2	2	2	0	0	2
BS00038418_51	2	2	2	2	2	0	2	0	2	2	2	2	2	0	0	2	2	2	-1	2	0	0	0	0	2	0	-1	0	2	0	2	2	2	2	0	-1	-1	2	2	2	0	0	2	2	0	2	2	2	2
Excalibur_rep_c67541_1585	0	0	0	0	0	0	2	2	2	2	2	2	0	2	-1	0	2	-1	2	2	0	2	0	2	0	2	2	0	0	2	2	2	2	2	2	0	2	0	2	0	0	2	0	2	0	2	0	0	2
GENE-0112_64	2	2	2	2	2	2	0	0	0	2	0	0	0	0	0	2	0	2	0	2	2	2	0	0	2	2	2	2	0	2	2	0	2	2	2	2	0	2	2	2	2	2	0	2	0	0	0	2	2
RAC875_c37780_94	2	2	2	2	2	-1	2	2	2	2	2	2	-1	2	0	0	2	0	2	2	0	2	0	2	0	2	2	0	0	2	0	2	2	2	2	0	2	0	2	0	0	2	0	2	0	2	0	0	2
RAC875_c10497_231	2	2	2	2	2	0	2	2	2	2	2	-1	0	2	0	0	2	0	2	2	0	2	0	2	0	2	2	0	0	2	0	2	2	2	2	0	2	0	2	0	0	2	0	2	0	2	0	0	2
BS00021889_51	2	2	-1	-1	2	2	0	0	0	2	0	0	-1	0	0	2	0	2	-1	2	2	2	0	0	2	2	2	2	0	2	2	0	0	2	2	2	0	-1	2	2	2	2	0	2	0	0	0	2	2
IAAV3049	0	0	0	0	2	2	0	0	0	2	0	0	0	0	0	2	0	2	0	2	2	2	0	0	2	2	2	2	0	2	2	0	0	2	2	2	0	0	2	2	2	2	0	2	0	0	0	-1	2
D_contig35755_111	2	2	2	2	2	2	2	0	0	2	0	0	0	0	2	0	0	2	-1	2	2	2	0	0	2	2	2	2	0	2	2	0	2	2	2	0	2	2	2	0	2	2	0	2	0	0	0	2	2
Ra_c6701_506	0	0	0	0	0	0	2	2	2	2	2	2	0	2	0	0	2	0	2	2	0	2	0	2	0	2	2	0	0	2	0	2	2	2	2	0	2	0	2	0	0	2	0	2	0	2	0	0	2
BobWhite_c18881_338	0	0	0	0	2	2	0	0	0	2	0	0	0	0	0	2	0	2	0	2	2	2	0	0	2	2	2	2	0	2	2	0	0	2	2	2	0	2	2	2	2	2	0	2	0	0	0	2	2
Excalibur_c34697_831	2	2	2	2	2	2	0	0	0	2	0	-1	2	0	0	2	0	2	2	2	2	2	0	0	2	2	2	2	0	2	2	0	0	2	2	2	2	2	2	2	2	2	0	2	0	0	0	2	2
Kukri_c25215_124	2	2	2	2	2	2	0	0	0	2	0	-1	-1	0	0	2	0	2	2	2	2	2	0	0	2	2	2	2	0	2	2	0	0	2	2	2	2	-1	2	2	2	2	0	2	0	0	0	2	2
GENE-3454_74	2	2	2	2	0	2	0	2	0	2	0	0	2	0	0	2	0	2	2	2	2	2	0	0	2	2	2	0	0	2	2	0	0	2	2	2	2	2	2	0	2	0	0	0	2	0	0	2	2
IAAV3802	2	2	2	2	0	-1	2	2	2	2	2	2	0	2	0	0	2	2	-1	0	0	2	2	2	0	2	2	0	0	2	2	2	0	2	2	0	2	0	2	0	0	0	0	2	0	2	0	0	2
BobWhite_c34267_459	2	2	2	2	0	0	2	2	-1	2	2	-1	-1	2	0	0	2	2	2	0	0	2	2	-1	0	2	2	0	0	2	2	2	0	2	2	0	2	0	2	0	0	-1	0	2	0	2	0	-1	2
IAAV5588	2	2	2	2	0	0	2	2	-1	2	2	2	-1	2	0	0	-1	2	-1	0	0	2	2	2	0	2	2	0	0	2	2	2	-1	2	2	0	2	0	2	0	0	-1	0	2	0	2	0	0	2
BS00089031_51	2	2	2	2	0	0	2	2	2	2	2	2	-1	2	0	0	2	2	-1	0	0	2	2	2	0	2	2	0	0	2	2	2	0	2	2	-1	2	0	2	0	0	-1	0	2	0	2	0	0	2
RAC875_c103613_441	2	2	2	2	0	0	2	2	2	2	2	2	0	2	0	0	2	2	0	0	0	2	2	2	0	2	2	0	0	2	2	2	0	2	2	0	2	0	2	0	0	0	0	2	0	2	0	0	2
GENE-0487_644	0	0	-1	0	0	0	2	2	2	2	2	2	0	2	0	0	2	2	0	0	0	2	2	2	0	2	2	0	0	2	2	2	0	2	2	0	2	0	2	0	0	0	0	2	0	2	0	0	2
CAP7_c12113_171	2	2	2	2	-1	0	2	2	2	2	2	2	0	2	0	0	2	2	0	0	0	2	2	-1	0	2	2	0	0	2	2	2	0	2	2	-1	2	0	2	0	0	0	0	2	0	2	0	0	2
Kukri_c7948_86	0	0	0	0	0	0	2	2	-1	2	2	2	0	2	0	0	-1	2	0	0	0	2	2	2	0	2	2	0	0	2	2	2	0	2	2	-1	2	0	2	0	0	0	0	2	0	2	0	0	2
RAC875_c13877_1015	2	2	2	2	0	-1	2	2	2	2	2	-1	0	2	0	0	2	2	0	0	0	2	2	2	0	2	2	0	0	2	2	2	0	2	2	0	2	0	2	0	0	0	0	2	0	2	0	0	2
RAC875_c31031_387	2	2	2	2	0	2	2	2	-1	2	2	2	2	2	0	0	2	2	0	0	0	2	2	2	0	2	2	0	0	2	2	2	0	2	2	0	2	0	2	0	0	0	0	2	0	2	0	0	2
wsnp_Ra_c193_406396	2	2	2	2	2	0	0	2	2	0	2	0	2	0	0	2	2	2	-1	2	0	0	2	0	2	0	2	2	2	-1	2	-1	2	0	0	2	0	2	0	2	0	0	2	0	0	2	2	0	2
Excalibur_c23906_303	2	2	2	2	2	0	0	2	2	0	2	0	2	0	0	2	2	2	-1	2	0	0	2	0	2	0	2	2	2	-1	2	0	2	0	0	2	0	2	0	2	0	0	2	0	0	2	2	0	2
GENE-0559_171	2	0	0	-1	2	0	2	2	2	2	0	2	0	0	0	0	2	0	0	2	2	0	0	0	0	0	0	2	2	0	0	0	-1	0	0	-1	0	2	0	2	0	2	0	0	0	0	2	-1	0
Excalibur_c97157_137	2	2	2	0	0	2	2	2	0	2	0	2	0	0	2	2	0	0	0	0	0	2	0	0	-1	2	0	0	0	2	2	0	0	2	2	-1	0	2	0	2	2	2	0	2	0	2	0	2	2
Kukri_rep_c115111_251	2	2	2	2	2	2	2	2	0	2	0	2	0	0	2	2	0	0	0	0	0	2	0	0	0	2	0	0	0	2	2	0	0	2	2	2	0	2	0	2	2	2	0	2	0	2	0	2	2
Tdurum_contig10005_658	2	2	2	2	2	-1	2	2	0	2	-1	2	2	0	2	2	0	0	0	0	-1	2	0	0	2	2	0	0	0	2	2	0	0	2	2	2	2	2	0	2	2	2	0	2	0	2	0	-1	2
BS00085821_51	0	0	0	2	2	2	2	2	0	2	0	2	0	0	2	2	0	0	0	0	0	2	0	0	2	2	0	0	0	2	2	0	0	2	2	2	0	2	0	2	2	2	0	2	0	2	0	2	2
Kukri_c13463_728	0	0	0	2	0	2	2	2	0	2	0	2	0	0	2	2	0	0	0	0	0	2	0	0	2	2	0	0	0	2	2	0	0	2	2	2	0	2	0	2	2	2	0	2	0	2	0	2	2
Kukri_c47202_601	2	2	2	2	2	2	0	0	0	2	2	2	0	0	0	0	2	2	0	0	2	2	2	0	0	2	0	0	2	2	2	2	0	2	2	0	0	0	2	0	0	0	0	2	0	0	0	0	2
Kukri_c82086_387	2	2	2	2	2	2	2	2	-1	2	0	2	-1	0	2	2	-1	0	-1	0	0	2	0	0	-1	2	-1	0	0	2	2	0	0	2	2	-1	0	2	0	2	2	2	0	2	0	2	0	2	2
Excalibur_c21534_1436	2	2	2	2	2	2	2	2	-1	2	0	2	-1	0	2	2	-1	0	-1	0	0	2	0	0	-1	2	-1	0	0	2	2	0	0	2	2	2	0	2	0	2	2	2	0	2	0	2	0	2	2
D_GBUVHFX01API9H_416	2	2	2	2	2	2	0	0	-1	2	2	2	0	0	0	0	2	0	0	0	2	2	2	0	0	2	0	0	2	2	2	2	0	2	2	0	0	0	2	2	0	0	0	2	2	0	0	0	2
RAC875_c30203_57	2	-1	2	0	0	0	-1	0	2	2	2	0	-1	0	0	2	2	2	2	2	0	0	2	0	2	0	2	2	0	0	2	0	2	2	0	0	0	2	0	2	-1	0	2	0	0	2	2	0	2
CAP12_c544_164	-1	-1	-1	-1	-1	2	0	0	0	2	2	2	0	0	0	0	2	0	-1	0	2	0	2	0	0	2	0	0	2	2	2	2	0	2	0	0	0	0	2	2	0	0	0	2	2	0	0	0	2
RAC875_c30786_411	0	0	0	0	0	2	0	0	0	2	2	2	0	0	0	0	2	0	-1	-1	2	2	2	0	0	2	0	0	2	2	2	2	-1	2	2	0	0	0	2	2	0	-1	0	2	2	0	0	0	2
BS00087544_51	2	0	2	2	0	2	0	0	-1	2	2	2	2	0	0	0	2	0	-1	-1	2	2	2	-1	0	2	0	0	2	2	2	2	0	2	-1	0	0	0	2	2	0	-1	0	2	2	0	0	-1	2
tplb0034e16_1165	2	0	2	2	0	2	0	0	0	2	2	2	-1	0	0	0	2	0	-1	-1	2	2	2	0	0	2	0	0	2	2	2	2	0	2	-1	0	0	0	2	2	0	-1	0	2	2	0	0	0	2
Tdurum_contig10036_1057	0	0	0	0	0	2	0	0	0	2	2	2	-1	0	0	0	2	0	0	-1	2	-1	2	0	0	2	0	0	2	2	2	2	0	2	2	0	0	0	2	2	0	-1	0	2	2	-1	0	0	2
Tdurum_contig10036_977	0	0	0	0	0	2	0	0	0	2	2	-1	2	0	0	0	2	0	0	-1	2	2	2	0	0	2	0	0	2	2	2	2	0	2	2	0	0	0	2	2	0	0	0	2	2	2	0	0	2
Kukri_c30159_573	0	0	0	0	0	2	0	0	0	2	2	2	0	0	0	0	2	0	0	0	2	-1	2	0	0	2	0	0	2	2	2	2	0	2	0	0	0	0	2	2	0	0	0	2	2	0	0	0	2
BobWhite_c2027_215	2	0	2	2	0	2	0	0	2	2	2	2	2	0	0	0	2	0	0	0	2	2	2	0	0	2	0	0	2	2	2	2	0	2	-1	0	0	0	2	2	0	0	0	2	2	0	0	0	2
IAAV1167	-1	0	0	-1	0	2	0	0	0	2	2	2	0	0	0	0	-1	0	0	0	2	0	2	0	0	2	0	0	2	2	2	2	0	2	-1	0	0	0	2	2	0	0	0	2	2	0	0	0	2
IAAV1549	0	0	0	0	0	2	0	0	0	2	2	2	-1	0	0	0	-1	0	0	-1	2	-1	2	0	0	2	0	0	2	2	2	2	0	2	-1	0	0	0	2	2	0	0	0	2	2	0	0	0	2
Tdurum_contig32775_78	2	0	2	2	0	2	0	0	0	2	2	2	2	0	0	0	2	0	0	0	2	2	2	0	0	2	0	0	2	2	2	2	0	2	2	0	0	0	2	2	0	0	0	2	2	0	0	0	2
JD_c13935_85	0	0	0	0	0	2	-1	2	2	2	2	0	0	0	0	2	0	2	2	2	0	0	2	0	2	0	2	2	0	0	2	0	2	-1	0	0	-1	2	0	2	2	0	2	0	0	2	2	0	2
BS00094562_51	0	0	0	0	0	2	2	0	-1	2	0	2	0	0	0	0	0	0	2	2	2	2	0	0	0	2	0	0	2	2	2	2	-1	2	2	0	0	0	2	2	2	-1	0	2	2	2	2	0	2
RAC875_c36980_161	0	2	0	2	2	2	2	2	-1	2	0	2	2	0	2	2	-1	0	2	0	0	2	0	0	2	2	-1	0	0	2	2	0	0	2	2	2	0	2	0	2	2	2	0	2	0	2	0	2	2
Kukri_c24753_460	2	0	2	0	0	2	2	2	0	2	0	2	0	0	2	2	0	0	0	0	0	2	0	0	0	2	0	0	0	2	2	0	0	2	2	2	0	2	0	2	2	2	0	2	0	2	0	2	2
GENE-3098_53	0	2	0	2	2	2	2	2	0	2	0	2	-1	0	2	2	0	0	-1	0	0	2	0	0	-1	2	0	0	0	2	2	0	0	2	2	2	0	2	0	2	2	2	0	2	0	2	0	2	2
CAP8_c3752_330	2	2	2	2	2	2	0	2	0	2	0	0	2	0	0	0	0	0	-1	0	2	0	2	0	0	2	2	2	2	0	2	0	2	2	2	0	0	0	2	-1	2	0	2	2	2	2	2	0	0
Kukri_c65610_551	2	2	2	2	2	2	2	2	0	2	0	2	-1	0	2	2	2	0	0	0	0	2	-1	0	-1	2	-1	0	2	2	0	0	0	2	2	2	2	2	2	2	2	2	0	2	0	2	0	2	2
BS00009377_51	2	0	0	0	0	2	-1	2	-1	2	2	0	-1	0	0	0	0	2	2	2	0	0	2	0	2	0	2	0	0	0	-1	2	0	0	2	0	2	2	-1	2	0	-1	2	0	0	0	2	2	2
Kukri_c15846_197	2	0	0	0	0	2	2	2	2	2	2	0	-1	0	0	0	0	2	2	2	0	0	2	0	2	0	2	0	0	0	2	2	0	0	2	0	2	2	2	2	0	2	2	0	0	0	2	2	2
BS00092888_51	2	0	0	0	0	2	0	2	2	2	2	0	0	0	0	0	0	2	2	2	0	0	2	0	2	0	2	0	0	0	2	2	0	0	2	-1	2	2	-1	2	0	2	2	0	0	0	2	2	2
RAC875_rep_c118984_119	2	0	0	0	0	2	2	2	2	2	2	0	0	0	0	0	0	2	2	2	0	0	2	0	2	0	2	0	0	0	2	2	0	0	2	0	2	2	2	2	0	2	2	0	0	0	2	2	2
wsnp_Ex_rep_c68020_66765273	2	0	0	0	0	2	2	2	2	2	2	0	2	0	0	0	0	2	2	2	0	0	2	0	2	0	2	0	0	0	2	2	0	0	2	0	2	2	2	2	0	2	2	0	0	0	2	2	2
RAC875_c40434_373	2	0	0	-1	0	-1	2	2	2	2	2	0	-1	0	0	0	0	2	2	2	0	0	2	0	2	0	2	0	0	0	2	2	0	0	2	-1	2	2	2	2	0	2	2	0	0	0	2	2	2
wsnp_Ex_rep_c69932_68893867	2	2	2	2	2	2	2	2	0	2	0	2	-1	0	2	2	2	0	-1	0	0	2	0	0	-1	2	-1	0	2	2	0	0	-1	2	2	2	2	2	2	2	2	2	0	-1	0	2	0	2	2
BS00063255_51	2	0	0	0	0	-1	2	2	2	2	2	0	0	0	0	0	0	2	2	2	0	0	2	0	2	0	2	0	0	0	2	2	0	0	2	0	2	2	2	2	0	2	2	0	0	0	2	-1	2
Kukri_c14292_157	2	0	0	0	0	2	-1	2	2	2	2	0	-1	0	0	0	0	2	2	2	0	0	2	0	2	0	2	0	0	0	-1	2	0	0	2	-1	2	2	-1	2	0	2	2	0	0	0	2	2	2
Excalibur_rep_c102637_58	2	0	0	0	0	2	0	2	-1	2	2	0	0	0	0	0	0	2	2	2	0	0	2	0	2	0	2	0	0	0	0	2	0	0	2	0	2	2	-1	2	0	2	2	0	0	0	2	2	2
Kukri_c67675_174	2	0	0	0	0	2	-1	2	2	2	2	0	0	0	0	0	0	2	2	2	0	0	2	0	-1	0	2	0	0	0	-1	2	0	0	2	0	2	2	-1	2	0	2	2	0	0	0	2	2	2
BobWhite_rep_c63889_327	2	0	0	0	0	2	2	2	2	2	2	0	0	0	0	0	0	2	2	2	0	0	2	0	2	0	2	0	0	0	-1	2	0	0	2	0	2	2	0	2	0	2	2	0	0	0	2	2	2
wsnp_Ra_rep_c97840_85062404	2	0	0	0	0	2	-1	2	2	2	2	0	2	0	0	0	0	2	2	2	0	0	2	0	2	0	2	0	0	0	2	2	0	0	2	0	2	2	2	2	0	2	2	0	0	0	2	2	2
wsnp_Ra_rep_c97840_85062318	2	0	0	0	0	2	2	2	2	2	2	0	2	0	0	0	0	2	2	2	0	0	2	0	2	0	2	0	0	0	2	2	0	0	2	0	2	2	2	2	0	2	2	0	0	0	2	2	2
RAC875_c14613_112	2	0	0	0	0	2	0	2	2	2	2	0	0	0	0	0	0	2	2	2	0	0	2	0	2	0	2	0	0	0	0	2	0	0	2	0	2	2	0	2	0	2	2	0	0	0	2	2	2
wsnp_Ex_rep_c103474_88421290	2	2	2	2	2	2	2	2	0	2	0	2	-1	0	2	2	2	0	0	0	0	2	0	0	-1	2	0	0	2	2	0	0	-1	2	2	2	2	2	2	2	2	2	0	-1	0	2	0	2	2
wsnp_Ku_c40759_48907151	2	0	0	0	0	2	2	2	2	2	2	0	2	0	0	0	0	2	2	2	0	0	2	0	2	0	2	0	0	0	2	2	0	0	2	0	2	2	2	2	0	2	2	0	0	0	2	2	2
Kukri_c20495_1745	2	0	0	0	0	2	-1	2	2	2	2	0	0	0	0	0	0	2	2	2	0	0	2	0	2	0	2	0	0	0	-1	2	0	0	2	0	2	2	-1	2	0	2	2	0	0	0	2	2	2
RAC875_c24317_268	2	0	0	0	0	2	2	2	2	2	2	0	0	0	0	0	0	2	2	2	0	0	2	0	2	0	2	0	0	0	-1	2	0	0	2	0	2	2	-1	2	0	2	2	0	0	0	2	2	2
BS00009828_51	2	0	0	0	0	2	-1	2	2	2	2	0	-1	0	0	0	0	2	2	2	0	0	2	0	2	0	2	-1	0	0	-1	2	0	0	2	0	2	2	-1	2	0	2	2	0	0	0	2	2	2
Excalibur_c33742_419	2	0	0	0	0	2	-1	2	2	2	2	0	-1	0	0	0	0	2	2	2	0	0	2	0	2	0	2	0	0	0	-1	2	0	0	2	0	2	2	-1	2	0	2	2	0	0	0	2	2	2
Excalibur_c8161_1443	2	0	0	0	0	2	-1	2	2	2	2	0	-1	0	0	0	0	2	2	2	0	0	2	0	2	0	2	0	0	0	-1	2	0	0	2	-1	2	2	-1	2	0	2	2	0	0	0	2	2	2
BobWhite_c8375_71	2	0	0	0	0	2	-1	2	-1	2	2	0	0	0	0	0	0	2	2	2	0	0	2	0	2	0	2	0	0	0	-1	2	0	0	2	0	2	2	-1	2	0	-1	2	0	0	0	2	2	2
BobWhite_c45204_251	2	0	0	0	0	2	-1	2	2	2	2	0	-1	0	0	0	0	2	2	2	0	0	2	0	2	0	2	0	0	0	-1	2	-1	0	2	0	2	2	-1	2	0	2	2	0	0	0	2	2	2
D_contig03023_692	2	2	2	2	2	2	2	2	2	2	0	0	2	0	0	0	0	2	-1	0	0	0	2	0	0	0	2	2	2	0	2	0	2	2	2	0	-1	2	2	2	-1	0	2	2	2	2	2	0	0
Kukri_c9249_700	2	0	0	0	0	2	-1	2	-1	2	2	0	0	0	0	0	0	2	2	2	0	0	2	0	2	0	2	0	0	0	-1	2	0	0	2	0	2	2	-1	2	0	-1	2	0	0	0	2	2	2
BS00063537_51	2	2	2	2	2	2	2	2	2	2	0	0	2	0	0	0	0	2	-1	0	0	0	2	0	0	0	2	2	2	0	2	0	2	2	2	0	0	-1	2	2	2	0	2	2	2	2	2	0	0
Kukri_c59535_393	2	0	0	0	0	2	-1	2	-1	2	2	0	0	0	0	0	0	2	2	2	0	0	2	0	2	0	2	0	0	0	-1	2	0	0	2	0	2	2	-1	2	0	2	2	0	0	0	2	2	2
RAC875_c48884_374	2	0	0	0	0	2	-1	2	2	2	2	0	-1	0	0	0	0	2	2	2	0	0	2	0	2	0	2	0	0	0	-1	2	0	0	2	0	2	2	-1	2	0	2	2	0	0	0	2	2	2
Kukri_c59535_127	2	0	0	0	0	2	-1	2	2	2	2	0	0	0	0	0	0	2	2	2	0	0	2	0	2	0	2	0	0	0	-1	2	0	0	2	0	2	2	-1	2	0	2	2	0	0	0	2	2	2
BS00089094_51	2	0	0	0	0	2	-1	2	2	2	2	0	0	0	0	0	0	2	2	2	0	0	2	0	2	0	2	0	0	0	-1	2	0	0	2	0	2	2	-1	2	0	2	2	0	0	0	2	2	2
Excalibur_c46365_463	2	0	0	0	0	-1	-1	2	2	2	2	0	-1	0	0	0	0	2	2	2	0	0	2	0	2	0	2	0	0	0	-1	2	0	0	2	0	2	2	-1	2	0	2	2	0	0	0	2	2	2
Kukri_rep_c69829_150	2	-1	0	-1	-1	2	-1	2	2	2	2	0	-1	0	0	0	0	2	2	2	0	0	2	0	2	0	2	0	0	0	2	2	0	0	2	0	2	2	2	2	0	2	2	0	0	0	2	2	2
Kukri_rep_c69829_307	2	0	0	0	0	2	0	2	-1	2	2	0	0	0	0	0	0	2	2	2	0	0	2	0	2	0	2	0	0	0	0	2	0	0	2	0	2	2	0	2	0	-1	2	0	0	0	2	-1	2
Excalibur_c32722_690	2	0	0	0	0	2	-1	2	2	2	2	0	0	0	0	0	0	2	2	2	0	0	2	0	2	0	2	0	0	0	-1	2	0	0	2	0	2	2	-1	2	0	2	2	0	0	0	2	2	2
BS00010669_51	2	0	0	0	0	2	2	2	2	2	2	0	2	0	0	0	0	2	2	2	0	0	2	0	2	0	2	0	0	0	2	2	0	0	2	0	2	2	2	2	0	2	2	0	0	0	2	2	2
Kukri_rep_c115657_255	2	-1	0	-1	-1	2	2	2	2	2	2	0	0	0	0	0	0	2	2	2	0	0	2	-1	2	0	2	0	0	0	2	2	0	0	2	-1	2	2	2	2	0	2	2	0	0	0	2	2	2
wsnp_RFL_Contig2760_2505824	2	-1	0	-1	-1	-1	-1	2	2	2	2	0	-1	0	0	0	0	2	-1	2	0	0	2	0	2	0	2	0	0	0	0	2	0	0	2	0	2	2	0	2	0	2	2	0	0	0	2	2	2
wsnp_Ku_c26281_36243489	2	0	0	0	0	2	0	2	2	2	2	0	0	0	0	0	0	2	2	2	0	0	2	0	2	0	2	0	0	0	0	2	0	0	2	0	2	2	0	2	0	2	2	0	0	0	2	2	2
Kukri_c15231_166	2	0	0	0	0	2	-1	2	-1	2	2	0	0	0	0	0	0	2	2	2	0	0	2	0	2	0	2	0	0	0	-1	2	0	0	2	0	2	2	0	2	0	-1	2	0	0	0	2	2	2
Ex_c70834_198	2	0	0	0	0	2	-1	2	-1	2	2	0	0	0	0	0	0	2	2	2	0	0	2	0	2	0	2	0	0	0	-1	2	0	0	2	-1	2	2	-1	2	0	-1	2	0	0	0	2	2	2
Excalibur_rep_c104128_176	2	0	0	0	0	2	-1	2	2	2	2	0	0	0	0	0	0	2	2	2	0	0	2	0	2	0	2	0	0	0	-1	2	0	0	2	0	2	2	-1	2	0	2	2	0	0	0	2	2	2
Kukri_c26281_116	2	0	0	0	0	2	0	2	2	2	2	0	0	0	0	0	0	2	2	2	0	0	2	0	2	0	2	0	0	0	-1	2	0	0	2	-1	2	2	2	2	0	2	2	0	0	0	2	2	2
BS00010946_51	2	0	0	0	0	2	0	2	2	2	2	0	0	0	0	0	0	2	2	2	0	0	2	0	2	0	2	0	0	0	0	2	0	0	2	0	2	2	0	2	0	2	2	0	0	0	2	2	2
Kukri_rep_c110487_219	2	0	0	0	0	2	-1	2	-1	2	2	0	0	0	0	0	0	2	2	2	0	0	2	0	2	0	2	0	0	0	-1	2	0	0	2	0	2	2	-1	2	0	-1	2	0	0	0	2	2	2
RAC875_c19174_645	2	0	0	0	0	2	-1	2	2	2	2	0	0	0	0	0	0	2	2	2	0	0	2	0	2	0	2	0	0	0	0	2	0	0	2	0	2	2	-1	2	0	2	2	0	0	0	2	-1	2
Tdurum_contig97527_318	2	0	0	0	0	2	2	2	2	2	2	0	-1	0	0	0	0	2	2	2	0	0	2	0	2	0	2	0	0	0	0	2	0	0	2	-1	-1	2	0	2	0	2	2	0	0	0	2	-1	2
Excalibur_rep_c103373_763	2	0	0	0	0	2	0	2	2	2	2	0	0	0	0	0	0	2	2	2	0	0	2	0	2	0	2	0	0	0	0	2	0	0	2	0	2	2	0	2	0	2	2	0	0	0	2	2	2
Kukri_rep_c106578_178	2	0	0	0	0	2	0	2	-1	2	2	0	0	0	0	0	0	2	2	2	0	0	2	0	2	0	2	0	0	0	0	2	0	0	2	0	2	2	-1	2	0	-1	2	0	0	0	2	2	2
Kukri_rep_c106578_67	2	0	0	0	0	2	-1	2	-1	2	2	0	0	0	0	0	0	2	2	2	0	0	2	0	2	0	2	0	0	0	0	2	0	0	2	0	2	2	-1	2	0	-1	2	0	0	0	2	2	2
D_F5XZDLF02GY0X2_81	-1	-1	0	-1	0	2	0	2	-1	2	2	0	-1	0	0	0	0	2	2	2	0	0	2	0	2	0	2	0	0	0	0	2	0	0	2	0	2	2	0	2	0	-1	2	0	0	0	2	2	2
Excalibur_c6476_811	2	0	0	0	0	2	0	2	2	2	2	0	0	0	0	0	0	2	2	2	0	0	2	0	2	0	2	0	0	0	2	2	0	0	2	0	2	2	2	2	0	2	2	0	0	0	2	2	2
wsnp_Ex_c6476_11246531	2	2	2	2	2	2	2	0	0	2	0	2	-1	2	2	2	0	0	-1	0	0	2	0	2	-1	2	0	0	2	2	0	0	0	0	-1	2	2	2	0	0	2	2	0	0	0	2	0	2	2
wsnp_RFL_Contig3850_4199825	2	2	2	2	2	2	2	0	0	2	0	2	2	2	2	2	0	0	0	0	0	2	0	2	0	2	0	0	2	2	0	0	0	0	0	-1	2	2	0	0	2	2	0	0	0	2	0	2	2
BS00011168_51	2	0	0	0	0	2	0	2	2	2	2	0	-1	0	0	0	0	2	2	2	0	0	2	0	2	0	2	0	0	0	2	2	0	0	2	0	2	2	2	2	0	2	2	0	0	0	2	2	2
BS00094897_51	2	0	0	0	0	2	0	2	2	2	2	0	0	0	0	0	0	2	2	2	0	0	2	0	2	0	2	0	0	0	-1	2	0	0	2	0	2	2	0	2	0	2	2	0	0	0	2	2	2
Excalibur_c981_294	2	0	0	0	0	2	-1	2	2	2	2	0	-1	0	0	0	0	2	2	2	0	0	2	0	2	0	2	0	0	0	-1	2	0	0	2	0	2	2	-1	2	0	2	2	0	0	0	2	2	2
wsnp_Ex_c1861_3506202	2	0	0	0	0	2	0	2	2	2	2	0	0	0	0	0	0	2	2	2	0	0	2	0	2	0	2	0	0	0	2	2	0	0	2	0	2	2	2	2	0	2	2	0	0	0	2	2	2
wsnp_Ex_c1861_3506449	2	0	0	0	0	2	2	2	2	2	2	0	2	0	0	0	0	2	2	2	0	0	2	0	2	0	2	0	0	0	2	2	0	0	2	0	2	2	2	2	0	2	2	0	0	0	2	2	2
RAC875_rep_c107383_166	2	0	0	0	0	2	2	2	2	2	2	0	-1	0	0	0	0	2	2	2	0	0	2	0	2	0	2	0	0	0	-1	2	-1	0	2	0	2	2	2	2	0	2	2	0	0	0	2	2	2
BS00003573_51	2	0	0	0	0	2	0	2	-1	2	2	0	0	0	0	0	0	2	2	2	0	0	2	0	2	0	2	0	0	0	-1	2	0	0	2	0	2	2	-1	2	0	-1	2	0	0	0	2	2	2
D_contig12592_200	2	0	0	0	0	2	2	2	2	2	2	0	-1	0	0	0	0	2	2	2	0	0	2	0	2	0	2	0	0	0	2	2	0	0	2	0	2	2	2	2	0	2	2	0	0	0	2	2	2
BS00011913_51	2	0	0	0	0	2	0	2	-1	2	2	-1	0	0	0	0	0	2	2	2	0	0	2	0	2	0	2	0	0	0	0	2	0	0	2	-1	2	2	0	2	0	2	2	0	0	0	2	2	2
BS00009738_51	2	0	0	0	0	2	-1	2	2	2	2	0	-1	0	0	0	0	2	2	2	0	0	2	-1	2	0	2	0	0	0	-1	2	-1	0	2	0	2	2	-1	2	0	2	2	0	0	0	2	2	2
BS00004769_51	2	0	0	0	0	2	-1	2	2	2	2	0	0	0	0	0	0	2	2	2	0	0	2	0	2	0	2	0	0	0	-1	2	0	0	2	0	2	2	2	2	0	2	2	0	0	0	2	2	2
wsnp_Ex_c412_814247	-1	-1	-1	-1	-1	2	0	2	2	2	2	0	-1	0	0	0	-1	2	-1	2	0	0	2	0	2	0	2	0	0	0	0	2	0	0	2	0	2	2	0	2	0	2	2	0	0	0	2	2	2
wsnp_Ku_rep_c70564_70182765	2	0	0	0	0	2	2	2	2	2	2	0	0	0	0	0	0	2	2	2	0	0	2	0	2	-1	2	0	0	0	-1	2	0	0	2	0	2	2	-1	2	0	2	2	0	0	0	2	2	2
wsnp_Ku_rep_c71113_70810693	2	0	0	0	0	2	0	2	2	2	2	0	0	0	0	0	0	2	2	2	0	0	2	0	2	0	2	0	0	0	-1	2	0	0	2	0	2	2	-1	2	0	2	2	0	0	0	2	-1	2
Kukri_c12190_1080	2	0	0	0	0	2	2	2	2	2	2	0	-1	0	0	0	0	2	2	2	0	0	2	0	2	0	2	0	0	0	2	2	0	0	2	0	2	2	2	2	0	2	2	0	0	0	2	2	2
Ra_c50996_468	2	0	0	0	0	2	2	2	2	2	2	0	-1	0	0	0	0	2	2	2	0	0	2	0	2	0	2	0	0	0	2	2	0	0	2	0	2	2	2	2	0	2	2	0	0	0	2	2	2
tplb0049l16_1327	2	0	0	0	0	2	-1	2	2	2	2	0	0	0	0	0	0	2	2	2	0	0	2	0	2	0	2	0	0	0	2	2	0	0	2	0	2	2	-1	2	0	2	2	0	0	0	2	2	2
GENE-0036_199	2	0	0	0	0	2	0	2	-1	2	2	0	0	0	0	0	0	2	2	2	0	0	2	0	2	0	2	0	0	0	0	2	0	0	2	0	2	2	0	2	0	-1	2	0	0	0	2	2	2
CAP11_c1157_168	2	0	0	0	0	2	-1	2	2	2	2	0	0	0	0	0	0	2	2	2	0	0	2	0	2	0	2	0	0	0	-1	2	0	0	2	0	2	2	-1	2	0	2	2	0	0	0	2	2	2
D_GDEEGVY01DD44S_389	2	0	0	0	0	2	-1	2	-1	2	2	-1	-1	0	0	0	0	2	2	2	0	0	2	-1	2	0	2	0	0	0	-1	2	0	0	2	0	2	2	-1	2	0	-1	2	0	0	0	2	2	2
Kukri_c29687_369	2	0	0	0	0	2	2	2	-1	2	2	0	0	0	0	0	0	2	2	2	0	0	2	0	2	0	2	0	0	0	2	2	0	0	2	0	2	2	2	2	0	2	2	0	0	0	2	2	2
Kukri_c38809_219	2	0	0	0	0	2	2	2	2	2	2	0	0	0	0	0	0	2	2	2	0	0	2	0	2	0	2	0	0	0	2	2	0	0	2	0	2	2	2	2	0	2	2	0	0	0	2	2	2
Kukri_c38809_309	2	0	0	0	0	2	-1	2	2	2	2	0	-1	0	0	0	0	2	2	2	0	0	2	0	2	0	2	0	0	0	-1	2	0	0	2	0	2	2	-1	2	0	2	2	0	0	0	2	2	2
RFL_Contig2961_2082	2	0	0	0	0	2	-1	2	2	2	2	0	-1	0	0	0	0	2	2	2	0	0	2	0	2	0	2	0	0	0	-1	2	0	0	2	0	2	2	2	2	0	2	2	0	0	0	2	2	2
RFL_Contig2961_2046	2	0	0	0	0	2	2	2	2	2	2	0	2	0	0	0	0	2	2	2	0	0	2	0	2	0	-1	0	0	0	2	2	0	0	2	0	2	2	2	2	0	2	2	0	0	0	2	2	2
RFL_Contig2961_1806	0	-1	-1	-1	-1	2	2	2	2	2	2	0	-1	0	0	0	0	2	2	2	0	0	2	0	2	0	2	0	0	0	-1	2	0	0	2	0	2	2	2	2	0	2	2	0	0	0	2	2	2
RFL_Contig2961_1695	2	0	0	0	0	2	2	2	2	2	2	0	-1	0	0	0	0	2	2	2	0	0	2	0	2	0	2	0	0	0	2	2	0	0	2	0	2	2	2	2	0	2	2	0	0	0	2	2	2
Excalibur_c6704_191	2	0	0	0	0	2	2	2	2	2	2	0	2	0	0	0	0	2	2	2	0	0	2	0	2	0	2	0	0	0	2	2	0	0	2	0	2	2	2	2	0	2	2	0	0	0	2	2	2
Excalibur_c6704_716	2	0	0	0	0	2	0	2	2	2	2	0	2	0	0	0	0	2	2	2	0	0	2	0	2	0	2	0	0	0	0	2	0	0	2	-1	2	2	0	2	0	2	2	0	0	0	2	2	2
Excalibur_c6704_782	2	0	0	0	0	2	-1	2	-1	2	2	0	0	0	0	0	0	2	2	2	0	0	2	0	2	0	2	0	0	0	-1	2	0	0	2	-1	2	2	-1	2	0	-1	2	0	0	0	2	2	2
Excalibur_c36269_513	2	0	0	0	0	2	0	2	2	2	2	0	0	0	0	0	0	2	2	2	0	0	2	0	2	0	2	0	0	0	0	2	0	0	2	0	2	2	0	2	0	2	2	0	0	0	2	2	2
RAC875_c298_338	2	0	0	0	0	2	0	2	2	2	2	0	2	0	0	0	0	2	2	2	0	0	2	-1	2	-1	2	0	0	0	0	2	0	0	2	0	2	2	0	2	0	2	2	0	0	0	2	2	2
IAAV7181	2	0	0	0	0	2	0	2	2	2	2	0	0	0	0	0	0	2	2	2	0	0	2	0	2	0	2	0	0	0	0	2	0	0	2	-1	2	2	0	2	0	2	2	0	0	0	2	2	2
wsnp_Ku_c11807_19204597	2	-1	0	-1	0	2	2	2	-1	2	2	0	0	0	0	0	0	2	-1	2	0	-1	2	0	2	0	2	-1	0	0	2	2	0	0	2	0	2	2	0	2	0	2	2	0	0	0	2	2	2
RFL_Contig4538_484	-1	0	-1	0	0	2	2	0	0	2	2	0	0	0	2	2	0	0	-1	0	0	2	0	0	0	2	0	0	2	2	0	0	0	0	0	2	2	2	0	2	2	2	0	0	-1	2	0	-1	2
RFL_Contig4538_657	2	0	0	0	0	2	-1	2	2	2	2	0	-1	0	0	0	0	2	2	2	0	0	2	0	2	0	2	0	0	0	-1	2	0	0	2	0	2	2	-1	2	0	2	2	0	0	0	2	2	2
IACX9130	2	0	0	0	-1	2	-1	2	2	2	2	0	0	0	0	0	0	2	2	-1	0	0	2	0	2	0	2	0	0	0	-1	2	0	0	2	0	2	2	0	2	0	2	2	0	0	0	2	2	2
Excalibur_c10063_189	2	0	0	0	0	2	2	2	2	2	2	0	-1	0	0	0	0	2	2	2	0	0	2	0	2	0	2	0	0	0	2	2	0	0	2	0	2	2	-1	2	0	2	2	0	0	0	2	2	2
Excalibur_c55140_64	2	0	0	0	0	2	0	2	2	2	2	0	0	0	0	0	0	2	2	2	0	0	2	0	2	0	2	0	0	0	2	2	0	0	2	0	2	2	2	2	0	2	2	0	0	0	2	2	2
Excalibur_c10063_93	2	0	0	0	0	2	-1	2	2	2	2	0	0	0	0	0	0	2	2	2	0	0	2	0	2	0	2	0	0	0	-1	2	0	0	2	0	2	2	-1	2	0	2	2	0	0	0	2	2	2
Excalibur_c10063_54	2	0	0	0	0	2	2	2	-1	2	2	0	2	0	0	0	0	2	2	2	0	0	2	0	2	0	2	0	0	0	2	2	0	0	2	0	2	2	2	2	0	2	2	0	0	0	2	2	2
D_contig31128_325	2	0	0	0	0	2	0	2	2	2	2	0	0	0	0	0	0	2	2	2	0	0	2	0	2	0	2	0	0	0	2	2	0	0	2	0	2	2	0	2	0	2	2	0	0	0	2	2	2
BS00010851_51	2	0	0	0	0	2	2	2	2	2	2	0	2	0	0	0	0	2	2	2	0	0	2	0	2	0	2	0	0	0	2	2	0	0	2	0	2	2	2	2	0	2	2	0	0	0	2	2	2
Excalibur_c43086_237	2	0	0	0	0	2	-1	2	2	2	2	0	0	0	0	0	0	2	2	2	0	0	2	0	2	0	2	0	0	0	-1	2	0	0	2	0	2	2	-1	2	0	2	2	0	0	0	2	2	2
Excalibur_c20532_785	2	0	0	0	0	2	-1	2	2	2	2	0	0	0	0	0	0	2	2	2	0	0	2	0	2	0	2	0	0	0	-1	2	0	0	2	0	2	2	-1	2	0	2	2	0	0	0	2	2	2
Kukri_rep_c103800_479	2	0	0	0	0	2	-1	2	-1	2	2	0	0	0	0	0	0	2	2	2	0	0	2	0	2	0	2	0	0	0	-1	2	0	0	2	0	2	2	-1	2	0	-1	2	0	0	0	2	2	2
RFL_Contig4906_2733	2	0	0	0	0	2	-1	2	2	2	2	0	-1	0	0	0	0	2	2	2	0	0	2	0	2	0	2	0	0	0	-1	2	0	0	2	0	2	2	-1	2	0	2	2	0	0	0	2	2	2
BobWhite_c20591_89	2	0	0	0	0	2	2	2	2	2	2	-1	-1	0	0	0	0	2	2	2	0	0	2	0	2	0	2	0	0	0	-1	2	0	0	2	-1	2	2	-1	2	0	2	2	0	0	0	2	2	2
BS00094421_51	2	0	0	0	0	-1	-1	2	2	2	2	-1	-1	0	0	0	0	2	2	2	0	0	2	0	2	0	2	0	0	0	-1	2	0	0	2	-1	2	2	-1	2	0	2	2	0	0	0	2	-1	2
BobWhite_c1897_1010	-1	0	0	0	0	2	2	2	2	2	2	0	-1	0	0	0	0	2	2	2	0	0	2	0	2	0	2	0	0	0	2	2	0	0	2	0	2	2	2	2	0	-1	2	0	0	0	2	2	2
wsnp_Ex_c2772_5130007	2	2	2	2	2	2	2	0	2	0	2	0	0	2	2	0	2	0	2	0	0	2	0	2	0	0	0	0	2	0	0	0	2	0	2	2	2	0	0	2	2	2	2	2	2	2	2	2	0
RAC875_c44680_90	2	2	2	2	2	2	2	0	2	0	2	0	2	2	2	0	2	0	2	0	0	2	0	2	0	0	0	0	-1	0	-1	0	-1	0	2	2	2	0	0	2	2	2	2	2	2	2	2	2	0
BS00105593_51	2	2	2	2	2	2	2	0	2	0	0	0	2	2	2	0	0	0	2	0	0	2	0	2	0	0	0	2	2	0	0	0	2	0	2	2	2	0	0	2	2	2	2	2	2	2	2	-1	2
wsnp_Ex_c19516_28480964	0	0	0	0	0	0	2	2	2	2	2	2	2	0	2	0	2	0	-1	2	2	-1	0	0	0	0	0	2	2	0	0	0	2	0	0	0	-1	2	0	2	0	2	2	0	0	2	2	2	0
RAC875_rep_c120999_222	0	0	0	0	0	0	2	2	2	2	2	2	2	0	2	0	2	0	0	2	2	0	0	0	0	0	0	2	2	0	0	0	2	0	0	0	0	2	0	2	0	2	2	0	0	2	2	2	0
Excalibur_c386_894	2	2	2	2	2	2	2	0	2	0	0	-1	-1	2	2	0	0	0	2	0	0	2	0	2	0	0	0	2	2	0	-1	0	2	0	2	2	2	0	0	2	2	2	2	2	2	2	2	2	2
RAC875_c34512_493	0	0	0	0	0	0	2	2	2	2	2	2	2	0	2	0	2	0	0	2	2	-1	0	0	0	0	0	2	2	0	0	0	2	0	0	0	-1	2	0	2	0	2	2	0	0	2	2	2	0
Kukri_c38985_537	2	2	0	0	2	-1	2	2	2	2	2	2	-1	0	2	0	2	0	0	2	2	0	0	-1	0	0	0	2	2	0	0	0	2	0	0	-1	0	2	0	2	0	2	2	0	0	2	2	-1	0
wsnp_Ex_c997_1906900	2	2	2	2	2	2	2	0	2	0	0	0	-1	2	2	0	0	2	2	0	0	2	0	2	0	0	0	2	2	0	-1	0	2	0	2	-1	2	0	0	2	2	2	2	2	2	2	2	2	2
wsnp_Ku_c33374_42877546	2	2	2	2	2	-1	2	0	2	0	0	0	2	2	2	0	0	2	2	0	0	2	0	2	0	0	0	2	-1	0	-1	0	-1	0	2	2	2	0	0	2	2	2	2	2	2	2	2	-1	2
Kukri_c33374_1048	2	2	2	2	2	-1	2	0	2	0	0	0	2	2	2	0	0	2	2	0	0	2	0	2	0	0	0	2	2	0	0	0	2	0	2	-1	2	0	0	2	2	2	2	2	2	2	2	2	2
TA002254-0660	2	2	2	2	2	2	2	0	2	0	0	0	2	2	2	0	-1	2	2	0	0	2	0	2	0	0	0	2	2	0	-1	0	2	0	2	2	2	0	0	2	2	2	2	2	2	2	2	2	2
TA002095-0637	2	2	2	2	2	2	2	0	2	0	0	0	2	2	2	0	0	2	2	0	0	2	0	2	0	0	0	2	2	0	0	0	2	0	2	2	2	0	0	2	2	2	2	2	2	2	2	2	2
tplb0032i02_1127	0	0	0	2	0	0	2	2	2	2	2	2	-1	0	2	0	2	0	0	2	2	0	0	0	2	0	0	2	2	0	0	0	2	0	0	0	0	2	0	2	0	2	2	0	0	2	2	2	0
tplb0032i02_1435	2	2	2	2	2	2	2	0	2	0	0	0	2	2	2	0	0	2	2	0	0	2	0	2	0	0	0	2	2	0	0	0	2	0	2	2	2	0	0	2	2	2	2	2	2	2	2	2	2
wsnp_Ra_c21104_30458226	2	2	2	2	2	2	2	0	2	0	0	0	2	2	2	0	0	2	2	0	0	2	0	2	0	0	0	2	2	0	0	0	2	0	2	2	2	0	0	2	2	2	2	2	2	2	2	2	2
Ex_c12425_506	2	2	2	2	2	2	2	0	2	0	0	0	2	2	2	0	0	2	2	0	0	2	0	2	0	0	0	2	2	0	-1	0	2	0	2	2	2	0	0	2	2	2	2	2	2	2	2	2	2
RAC875_c63018_348	2	2	2	2	2	2	2	0	2	0	0	0	2	2	2	0	0	2	2	0	0	2	0	-1	0	0	0	2	2	0	0	0	2	0	2	2	2	0	0	2	2	2	2	2	2	2	2	2	2
RAC875_c510_923	2	2	2	2	2	2	2	0	2	0	0	0	-1	2	2	0	0	2	2	0	0	2	0	-1	0	0	0	2	2	0	-1	0	2	0	2	2	2	0	0	2	2	-1	2	2	2	2	2	-1	2
wsnp_Ex_c342_670243	2	2	2	2	2	2	2	0	2	0	0	0	-1	2	2	0	-1	2	2	0	0	2	0	2	0	0	0	2	2	0	-1	0	2	0	2	2	2	0	0	2	2	2	2	2	2	2	2	2	2
wsnp_Ex_c342_670415	2	2	2	2	2	2	2	0	2	0	0	0	-1	2	2	0	-1	2	2	0	0	2	0	2	0	0	0	2	2	0	-1	0	2	0	2	2	2	0	0	2	2	2	2	2	2	2	2	2	2
Ra_c510_171	2	2	2	2	2	2	2	0	2	0	0	0	-1	2	2	0	-1	2	2	0	0	2	0	2	0	0	0	2	-1	0	0	0	-1	0	2	-1	2	0	0	2	2	2	2	2	2	2	2	-1	2
Kukri_c3249_263	0	0	-1	2	0	0	2	2	2	2	2	-1	0	0	2	0	2	0	0	2	2	0	0	0	2	0	0	2	2	0	0	0	2	0	0	0	0	2	0	2	0	2	2	0	0	2	2	2	0
Kukri_c3249_806	0	0	2	2	0	0	2	2	2	2	2	-1	-1	0	2	0	2	0	0	2	2	0	0	0	2	0	0	2	2	0	0	0	-1	0	0	0	0	2	0	2	0	-1	2	0	0	2	2	-1	0
Kukri_rep_c68159_218	0	0	2	2	0	0	2	2	2	2	2	2	0	0	2	0	2	0	0	2	2	0	0	0	2	0	0	2	2	0	0	0	-1	0	0	0	0	2	0	2	0	2	2	0	0	2	2	2	0
Excalibur_c29231_905	2	2	2	2	2	2	2	0	2	0	0	0	2	2	2	0	0	2	2	0	0	2	0	2	0	0	0	2	2	0	-1	0	2	0	2	2	2	0	0	2	2	2	2	2	2	2	2	2	2
Excalibur_c29231_932	0	0	2	2	0	0	2	2	2	2	2	2	0	0	2	0	2	0	0	2	2	0	0	0	2	0	0	2	2	0	0	0	-1	0	0	0	0	2	0	2	0	2	2	0	0	2	2	2	0
IAAV1297	2	2	2	2	2	2	2	0	2	0	0	0	-1	2	2	0	0	2	2	0	0	2	0	2	0	0	0	2	2	0	0	0	2	0	2	2	2	0	0	2	2	2	2	2	2	2	2	2	2
Kukri_c40204_141	2	2	2	2	2	2	2	0	2	0	0	-1	2	2	2	0	0	2	2	0	0	2	0	-1	0	0	0	2	2	0	-1	0	2	0	2	-1	2	0	0	2	2	2	2	2	2	2	2	-1	2
Excalibur_c12980_2621	2	2	2	2	2	2	2	0	2	0	0	0	-1	2	2	0	0	2	2	0	0	2	0	2	0	0	0	2	-1	0	-1	0	-1	0	2	2	2	0	0	2	2	2	2	2	2	2	2	2	2
Excalibur_c12980_2392	2	2	2	2	2	2	2	0	2	0	0	0	-1	2	2	0	-1	2	2	0	0	2	0	2	0	0	0	2	2	0	-1	0	2	0	2	2	2	0	0	2	2	2	2	2	2	2	2	2	2
RAC875_c42847_141	2	2	2	2	2	2	2	0	2	0	0	0	-1	2	2	0	-1	2	2	0	0	2	0	-1	0	0	0	2	-1	0	-1	0	2	0	2	2	2	0	0	2	2	2	2	2	2	2	2	2	2
BobWhite_c10673_330	2	2	2	2	2	2	2	0	2	0	0	0	-1	2	2	0	0	2	0	0	0	2	0	2	0	0	0	0	2	0	-1	0	2	0	2	2	2	0	0	2	2	2	2	2	0	2	2	0	2
BobWhite_c10673_138	2	2	2	2	2	2	2	0	2	0	0	0	-1	2	2	0	0	2	0	0	0	2	0	2	0	0	0	0	2	0	-1	0	2	0	2	2	2	0	0	2	2	2	2	2	0	2	2	0	2
RAC875_c39634_370	2	2	2	2	2	2	2	0	2	0	0	0	2	2	2	0	0	2	0	0	0	2	0	2	0	0	0	0	2	0	0	0	2	0	2	2	2	0	0	2	2	2	2	2	0	2	2	0	2
Tdurum_contig48835_437	2	2	-1	2	2	2	2	0	2	0	0	0	2	2	2	0	0	2	0	0	0	2	0	-1	0	0	0	0	2	0	-1	0	2	0	2	-1	2	0	0	2	2	2	2	2	0	2	2	0	2
Kukri_c2912_2029	0	2	-1	2	2	0	0	0	0	0	2	2	-1	0	0	0	0	2	2	2	0	0	2	-1	2	2	0	2	2	2	2	0	0	2	0	0	-1	0	2	2	0	2	2	2	0	-1	2	2	0
RAC875_c2300_1021	2	2	2	2	2	0	2	2	2	2	2	2	2	0	2	0	2	2	0	2	0	-1	0	0	2	0	0	2	2	0	0	0	0	0	0	0	-1	2	0	0	0	2	2	0	0	2	2	2	0
BobWhite_c48552_673	0	2	2	2	2	0	2	2	2	2	2	-1	-1	0	2	0	2	-1	0	2	0	0	0	0	2	0	0	2	2	0	0	0	0	0	0	0	0	2	0	0	0	2	2	0	0	2	2	-1	0
Tdurum_contig48009_99	2	2	-1	-1	-1	2	2	0	2	0	0	0	-1	2	2	0	0	2	2	0	0	2	0	2	0	0	0	0	2	2	0	0	2	2	2	2	2	0	0	2	2	2	2	2	2	2	2	0	2
CAP12_c2436_132	0	-1	0	0	-1	0	0	0	2	0	2	2	-1	0	0	0	0	0	2	2	0	0	2	0	2	2	0	2	2	2	-1	0	2	2	2	0	2	0	2	2	0	2	2	2	0	2	2	0	2
Kukri_c10525_100	0	-1	0	0	2	2	0	2	2	2	2	0	2	2	0	0	0	2	0	2	0	0	0	2	0	2	0	2	0	2	2	2	0	2	0	2	2	0	2	0	0	0	2	2	0	2	2	2	2
Kukri_c81650_446	2	2	0	0	0	0	2	2	0	2	2	2	2	0	0	0	2	2	2	0	0	0	0	0	2	0	0	2	0	0	2	0	0	0	0	2	0	2	0	0	2	2	2	0	0	2	0	2	0
Kukri_c13187_556	2	2	2	2	2	0	2	2	2	2	2	2	2	2	0	2	2	2	-1	0	0	2	0	2	2	-1	2	2	2	0	0	2	0	2	0	0	2	2	0	0	2	0	0	2	0	2	2	2	2
BS00063295_51	2	2	2	2	2	0	2	2	2	2	2	2	-1	2	0	2	2	2	-1	0	0	2	0	2	2	0	2	2	2	0	0	2	0	2	0	-1	2	2	0	0	2	0	0	2	0	2	2	2	2
IACX15927	0	0	0	0	0	0	2	2	0	2	2	2	2	0	0	0	2	2	0	0	0	0	0	0	2	0	0	2	0	0	2	0	0	0	0	-1	0	2	0	0	2	2	2	0	0	2	0	2	0
BobWhite_rep_c64649_109	0	2	2	2	2	0	2	2	0	2	2	2	2	0	0	0	2	2	0	0	0	0	0	0	2	0	0	0	0	0	2	0	0	0	0	2	0	2	0	0	2	2	2	0	0	2	0	2	0
Kukri_c14598_614	2	2	0	0	2	2	2	0	2	0	2	0	2	2	2	2	0	0	2	0	2	2	0	2	0	0	2	0	0	0	0	0	2	2	2	2	2	0	0	0	2	0	2	0	0	2	2	2	2
BS00021706_51	2	2	0	0	2	2	2	0	2	0	2	0	2	2	2	2	0	0	2	0	2	2	0	2	0	0	2	0	0	0	0	0	2	2	2	-1	2	0	0	0	2	0	2	0	0	2	2	2	2
BS00111069_51	2	2	2	2	2	2	2	0	2	0	2	0	2	2	2	2	-1	0	-1	0	2	2	0	2	0	0	2	0	0	0	0	0	2	2	2	2	2	0	0	0	2	0	2	0	0	2	2	2	2
GENE-3260_378	2	2	2	2	2	0	2	2	0	2	2	2	2	0	0	0	2	2	2	2	0	0	0	0	2	2	0	0	0	2	2	0	0	0	0	2	2	2	0	0	2	0	2	0	2	2	0	2	0
BS00079036_51	2	2	0	0	2	2	2	0	2	0	2	0	2	2	2	2	2	0	0	0	0	2	0	2	0	0	2	0	2	2	0	0	2	2	2	2	0	2	0	0	2	0	0	0	0	2	2	2	2
BS00079035_51	2	2	0	0	2	2	2	0	2	0	2	0	2	2	2	2	2	0	0	0	0	2	0	2	0	0	2	0	2	2	0	0	2	2	2	2	0	2	0	0	2	0	0	0	0	2	2	2	2
RAC875_c31045_882	2	2	0	0	2	2	2	0	2	0	2	0	2	2	2	2	2	0	0	0	0	2	0	2	0	0	2	0	2	2	0	0	2	2	2	2	0	2	0	0	2	0	0	0	0	2	2	2	2
RAC875_rep_c78744_228	2	2	0	0	2	2	2	0	2	0	2	-1	2	2	2	2	2	0	0	0	0	2	0	2	0	0	2	0	2	2	0	0	2	2	2	2	0	2	0	0	2	0	0	0	0	2	2	-1	2
Excalibur_c18630_268	-1	2	0	0	0	0	2	2	0	2	2	2	0	0	0	0	2	2	0	2	0	0	0	0	0	2	0	0	0	0	2	0	0	0	0	2	2	2	0	0	2	0	2	0	2	2	0	0	0
Excalibur_c18630_283	-1	2	0	0	0	0	2	2	0	2	2	2	2	0	0	0	2	2	2	2	0	0	0	0	2	2	0	0	0	2	2	0	0	0	0	2	2	2	0	0	2	0	2	0	2	2	0	0	0
wsnp_Ex_rep_c103167_88181968	2	2	2	2	2	2	2	0	2	0	2	0	2	2	2	2	2	0	0	0	0	2	0	2	0	0	2	0	2	2	0	0	-1	2	2	2	-1	2	0	0	2	0	0	0	0	2	2	2	2
wsnp_Ex_rep_c103167_88182254	2	2	2	2	2	2	2	0	2	0	2	0	2	2	2	2	2	0	0	0	0	2	0	-1	0	0	2	0	2	2	0	0	2	2	2	2	0	2	0	0	2	0	0	0	0	2	2	2	2
CAP12_rep_c4192_354	2	2	2	2	2	2	2	0	2	0	2	0	2	2	2	2	2	0	2	0	0	2	0	-1	0	0	2	0	2	2	0	0	2	2	2	-1	0	2	0	0	2	0	0	0	0	2	2	-1	2
wsnp_CAP8_c1580_908907	2	2	2	2	2	-1	2	0	2	0	2	0	2	2	2	2	2	0	2	0	0	2	0	-1	0	0	2	0	2	2	0	0	2	2	2	2	0	2	0	0	2	0	0	0	0	2	2	2	2
BS00076693_51	2	2	2	2	2	2	2	0	2	0	0	0	-1	2	2	2	2	0	-1	0	-1	2	0	2	0	0	2	0	2	2	0	0	-1	2	2	2	-1	2	0	0	2	0	0	2	0	2	2	2	2
wsnp_Ex_c5412_9565527	0	2	0	0	2	0	2	0	2	0	2	0	2	2	2	2	2	0	0	0	0	2	0	2	2	0	2	0	2	2	0	0	2	0	2	2	0	2	2	0	2	0	0	0	0	2	0	2	2
Ra_c58279_702	0	2	0	0	2	0	2	0	2	0	2	0	2	2	2	2	2	0	0	0	0	2	0	2	2	0	2	0	2	-1	0	0	2	0	2	2	0	2	2	0	2	0	0	0	0	2	0	2	2
wsnp_Ex_c5412_9564478	0	2	0	0	2	0	2	0	2	0	2	0	2	2	2	2	2	0	-1	0	0	2	0	2	2	0	2	0	2	2	0	0	2	-1	2	2	-1	2	2	0	2	0	0	0	0	2	0	2	2
Ku_c972_560	0	2	0	0	2	0	2	0	2	0	2	0	2	2	2	2	-1	0	0	0	0	2	0	-1	2	0	2	0	2	-1	0	0	0	-1	2	-1	-1	2	2	0	2	0	0	0	0	2	0	-1	2
Excalibur_c32875_78	0	2	0	0	2	0	2	0	2	0	2	0	2	2	2	2	-1	0	0	0	0	2	0	2	2	0	2	0	2	-1	0	0	0	-1	2	2	-1	2	2	0	2	0	0	0	0	2	0	2	2
Kukri_c17269_1349	0	2	0	0	2	0	2	0	2	0	2	0	2	2	2	2	2	0	0	0	0	2	0	2	2	0	2	0	2	2	0	0	0	0	2	2	0	2	2	0	2	0	0	0	0	2	0	2	2
Tdurum_contig55610_742	0	2	0	0	2	0	2	0	2	0	2	0	2	2	2	-1	2	0	0	0	0	2	0	2	2	0	2	0	2	2	0	0	0	0	2	2	0	2	2	0	2	0	0	0	0	2	0	2	2
Tdurum_contig55610_784	0	2	0	0	2	0	2	0	2	0	2	0	2	2	2	2	2	0	0	0	0	2	0	2	2	0	2	0	2	-1	0	0	0	-1	2	2	-1	2	2	0	2	0	0	0	0	2	0	2	2
BobWhite_c18852_91	0	2	2	2	2	0	2	0	2	0	2	0	2	2	2	2	2	0	0	0	0	-1	0	2	2	0	2	0	2	-1	0	0	0	-1	2	2	0	2	2	0	2	0	0	0	0	2	0	2	2
wsnp_Ku_c1292_2572110	0	2	2	2	2	0	2	0	2	0	2	0	2	2	2	2	2	0	0	0	0	-1	0	2	2	0	2	0	2	-1	0	0	0	-1	2	2	0	2	2	0	2	0	0	0	0	2	0	2	2
wsnp_Ku_c1292_2572053	0	2	2	2	2	0	2	0	2	0	2	0	2	2	2	2	2	0	0	0	0	2	0	2	2	0	2	0	2	2	0	0	0	0	2	2	0	2	2	0	2	0	0	0	0	2	0	2	2
BS00044274_51	0	2	2	2	2	0	2	0	2	0	2	0	2	2	2	2	2	0	0	0	0	0	0	2	2	0	2	0	2	0	0	0	0	0	2	2	0	2	2	0	2	0	0	0	0	2	0	2	2
BS00091830_51	0	2	2	2	2	0	2	0	2	2	2	0	2	2	2	2	2	0	-1	0	0	-1	0	2	2	0	2	0	2	2	0	0	0	-1	2	2	-1	2	2	0	2	0	0	0	0	2	0	2	2
Kukri_c56203_965	0	2	2	2	2	0	2	0	2	2	2	0	2	2	2	2	2	0	0	0	0	2	0	2	2	0	2	0	2	2	0	0	0	0	2	2	0	2	2	0	2	0	0	0	0	2	0	2	2
wsnp_Ex_c35331_43499339	0	2	2	2	2	0	2	0	2	2	2	0	2	2	2	2	2	0	-1	0	0	-1	0	2	2	0	2	0	2	-1	0	0	0	-1	2	2	-1	2	2	0	2	0	0	0	0	2	0	2	2
RAC875_c10357_732	0	2	2	2	2	0	-1	0	2	2	2	0	2	2	2	2	2	0	0	0	0	2	0	2	2	0	2	0	2	2	0	0	0	-1	2	2	-1	2	2	0	2	0	0	0	0	2	0	2	2
wsnp_Ex_c59373_60260876	2	2	2	2	2	0	2	0	2	2	2	0	2	2	2	2	2	0	0	0	0	2	0	2	2	0	2	0	2	0	0	0	0	0	2	2	0	2	2	0	2	0	0	0	0	2	0	2	2
BS00022013_51	0	2	0	0	2	0	2	0	2	2	2	0	2	2	2	2	2	0	0	0	0	2	0	2	2	0	2	0	2	-1	0	0	0	-1	2	2	-1	2	2	0	2	0	0	0	0	2	0	2	2
Excalibur_c51876_189	2	2	2	2	2	0	2	0	2	2	2	0	2	2	2	2	2	0	0	0	0	2	0	-1	2	0	2	0	2	2	0	0	0	0	2	-1	0	2	2	0	2	0	0	0	0	2	0	-1	2
BS00068196_51	2	2	2	2	2	0	2	0	2	2	2	0	2	2	2	2	2	0	-1	0	0	2	0	2	2	0	2	0	2	-1	0	0	0	-1	2	2	-1	2	2	0	2	0	0	0	0	2	0	2	2
RAC875_rep_c115152_90	0	0	0	0	0	0	2	2	0	2	2	2	2	2	0	0	2	2	0	2	0	0	0	2	0	2	0	0	0	-1	2	0	0	-1	2	-1	0	2	0	0	2	0	2	0	2	2	0	-1	0
BobWhite_c1611_1685	0	2	0	0	0	0	0	0	2	0	2	0	2	2	2	2	2	0	0	0	0	2	0	2	0	0	2	0	0	0	0	0	0	2	2	2	0	2	2	0	2	0	0	0	2	0	0	2	2
BS00070692_51	2	2	0	0	0	0	0	0	2	0	2	0	2	2	2	2	2	0	0	0	0	2	0	-1	0	0	2	0	0	0	0	0	0	2	2	-1	0	2	2	0	2	0	0	0	2	0	0	-1	2
Tdurum_contig28227_304	0	0	-1	0	0	0	2	2	0	2	2	-1	0	2	0	0	2	2	0	2	0	0	0	2	0	2	0	0	0	0	2	0	0	0	2	-1	0	2	0	0	2	0	2	0	2	2	0	0	0
IACX9380	2	2	0	2	2	2	0	0	2	2	0	2	-1	0	0	0	2	0	-1	2	2	2	2	-1	0	2	2	2	2	2	2	0	2	0	2	-1	0	0	-1	0	2	2	0	2	-1	2	0	-1	2
JG_c883_445	2	2	0	0	0	0	0	0	2	0	2	0	2	2	2	2	2	0	0	0	0	2	0	2	0	0	2	0	0	0	0	0	0	2	2	2	0	2	2	0	2	0	0	0	2	0	0	2	2
Kukri_c5904_80	2	0	2	0	0	0	2	2	0	2	2	2	0	2	0	0	2	2	0	2	0	0	0	2	0	2	0	0	0	0	2	0	0	0	2	2	0	2	0	0	2	0	2	0	2	2	0	0	0
BS00011740_51	2	0	0	0	0	2	0	0	2	2	0	2	0	0	0	0	2	0	0	2	2	2	2	0	0	2	2	2	2	2	2	0	2	0	2	2	0	0	-1	0	2	2	0	2	0	2	0	2	2
BobWhite_c45029_145	0	2	-1	-1	-1	0	0	0	2	0	2	0	2	2	2	2	2	0	0	0	0	2	0	2	0	0	2	0	0	0	0	0	0	2	2	-1	0	2	2	0	2	0	0	0	2	0	0	2	2
GENE-1246_393	2	2	0	0	0	0	0	0	2	0	2	0	2	2	2	2	2	0	0	0	0	2	0	2	0	0	2	0	0	0	0	0	0	2	2	2	0	2	2	0	2	0	0	0	2	0	0	2	2
BS00032252_51	2	0	0	0	0	2	-1	0	2	2	0	2	0	0	0	0	2	0	-1	2	2	2	2	0	0	2	2	2	2	2	2	0	2	0	2	2	0	0	2	0	2	2	0	2	-1	2	0	2	2
Kukri_c4790_1137	2	0	0	0	0	2	0	0	2	2	0	2	0	0	0	0	-1	0	0	2	2	2	2	0	0	2	2	2	2	2	2	0	-1	0	2	-1	0	0	0	0	2	2	0	2	0	2	0	2	2
Tdurum_contig32621_437	2	0	0	0	0	2	0	0	2	2	0	2	0	0	0	0	-1	0	0	2	2	2	2	0	0	2	2	2	2	2	2	0	2	0	2	2	0	0	-1	0	2	2	0	2	-1	2	0	2	2
Jagger_c2047_362	0	2	0	0	0	0	0	0	2	0	2	0	2	2	2	2	2	0	0	0	0	2	0	2	0	0	2	0	0	0	0	0	0	2	2	-1	0	2	2	0	2	0	0	0	2	0	0	2	2
RAC875_rep_c105312_95	0	2	0	0	0	0	0	0	2	0	2	0	2	2	2	2	2	0	0	0	0	2	0	2	0	0	2	0	0	0	0	0	0	2	2	2	0	2	2	0	2	0	0	0	2	0	0	2	2
wsnp_Ex_c2887_5330426	0	2	0	0	0	0	0	0	2	0	2	0	2	2	2	2	2	0	0	0	0	2	0	2	0	0	2	0	0	0	0	0	0	2	2	2	0	2	2	0	2	0	0	0	2	0	0	2	2
Tdurum_contig560_297	-1	2	0	0	0	0	0	0	-1	0	2	0	2	2	2	2	2	0	0	0	0	2	0	2	0	0	2	0	0	0	0	0	0	2	2	2	0	2	2	0	2	0	0	0	2	0	0	2	2
Tdurum_contig560_239	-1	2	0	0	0	0	0	0	-1	0	2	0	2	2	2	2	2	0	0	0	0	2	0	2	0	0	2	0	0	0	0	0	0	2	2	-1	0	2	2	0	2	0	0	0	2	0	0	2	2
CAP8_c4813_252	0	2	0	0	0	0	0	0	2	0	2	0	2	2	2	2	2	0	0	0	0	2	0	-1	0	0	2	0	0	0	0	0	0	2	2	2	0	2	2	0	2	0	0	0	2	0	0	2	2
BS00078612_51	0	2	0	0	0	0	0	0	-1	0	2	0	2	2	2	2	2	0	0	0	0	2	0	2	0	0	2	0	0	0	0	0	0	2	2	2	0	2	2	0	2	0	0	0	2	0	0	2	2
BS00036766_51	0	2	0	0	0	0	0	0	-1	0	2	0	2	2	2	2	2	0	0	0	0	2	0	2	0	0	2	0	0	0	0	0	0	2	2	2	0	2	2	0	2	0	0	0	2	0	0	2	2
BS00036767_51	0	2	0	0	0	-1	0	0	2	0	2	0	2	2	2	2	2	0	0	0	0	2	0	-1	0	0	2	0	0	0	0	0	0	2	2	-1	0	2	2	0	2	0	0	0	2	0	0	2	2
Kukri_rep_c83485_398	0	2	0	0	0	0	0	0	2	0	2	0	2	2	2	2	2	0	0	0	0	2	0	2	0	0	2	0	0	0	0	0	0	2	2	2	0	2	2	0	2	0	0	0	2	-1	0	2	2
BS00039209_51	0	-1	0	0	-1	0	0	0	2	0	2	0	-1	2	2	2	2	0	0	0	0	2	0	2	0	0	2	0	0	0	0	0	0	2	2	2	0	2	2	0	2	0	0	0	2	0	0	2	2
Tdurum_contig9731_121	0	-1	0	-1	-1	0	0	0	2	0	2	0	-1	2	2	2	2	0	0	0	0	2	0	2	0	0	2	0	0	0	0	0	0	2	2	2	0	2	2	0	2	0	0	0	2	0	0	2	2
Tdurum_contig48302_532	0	2	0	0	0	0	0	0	2	0	2	0	2	2	2	2	2	0	0	0	0	2	0	2	0	0	2	0	0	0	0	0	0	2	2	2	0	2	2	0	2	0	0	0	2	0	0	2	2
BS00066978_51	0	2	0	0	0	0	0	0	2	0	2	0	2	2	2	2	2	0	0	0	0	2	0	2	0	0	2	0	0	0	0	0	0	2	2	-1	0	2	2	0	2	0	0	0	2	0	0	2	2
Tdurum_contig48302_539	0	2	0	0	0	0	0	0	2	0	2	0	2	2	2	2	2	0	0	0	0	2	0	2	0	0	2	0	0	0	0	0	0	2	2	-1	0	2	2	0	2	0	0	0	2	0	0	2	2
Excalibur_c15733_252	0	2	0	0	0	0	0	0	2	0	2	-1	2	2	2	2	2	0	0	0	0	2	0	2	0	0	2	0	0	0	0	0	0	2	2	-1	0	2	2	0	2	0	0	0	2	0	0	2	2
Excalibur_rep_c111743_194	0	2	0	0	0	0	0	0	2	0	2	0	2	2	2	2	2	0	0	0	0	2	0	2	0	0	2	0	0	0	0	0	0	2	2	-1	0	2	2	0	2	0	0	0	2	0	0	2	2
RAC875_c20700_853	0	2	0	0	0	0	0	0	2	0	2	0	2	2	2	2	2	0	0	0	0	2	0	-1	0	0	2	0	0	0	0	0	0	2	2	-1	0	2	2	0	2	0	0	0	2	0	0	-1	2
Excalibur_c3108_5476	0	2	0	-1	0	0	0	0	2	0	2	0	2	2	2	2	2	0	0	0	0	2	0	2	0	0	2	0	0	0	0	0	0	2	2	-1	0	2	2	0	2	0	0	0	2	0	0	2	2
BS00031466_51	0	2	0	0	0	0	0	0	2	0	2	0	2	2	2	2	2	0	0	0	0	2	0	2	0	0	2	0	0	0	0	0	0	2	2	2	0	2	2	0	2	0	0	0	2	0	0	2	2
BS00031467_51	0	2	0	0	0	0	0	0	2	0	2	-1	2	2	2	2	2	0	0	0	0	2	0	2	0	0	2	0	0	0	0	0	0	2	2	2	0	2	2	0	2	0	0	0	2	0	0	2	2
GENE-1365_255	0	2	0	0	0	0	0	0	2	0	2	0	2	2	2	2	2	0	0	0	0	2	0	2	0	0	2	0	0	0	0	0	0	2	2	2	0	2	2	0	2	0	0	0	2	0	0	2	2
IACX1216	0	2	0	0	0	0	0	0	2	0	2	0	2	2	2	2	2	0	0	0	0	2	0	2	0	0	2	0	0	0	0	0	0	2	2	2	0	2	2	0	2	0	0	0	2	0	0	2	2
wsnp_BG314532A_Ta_2_1	0	2	0	0	0	0	0	0	2	0	2	0	2	2	2	2	2	0	0	0	0	2	0	2	0	0	2	0	0	0	0	0	0	2	2	2	0	2	2	0	2	0	0	0	2	0	0	2	2
BS00062843_51	2	0	2	2	2	0	0	0	-1	0	2	0	0	2	2	2	-1	0	0	0	0	2	0	2	0	0	2	0	2	0	0	0	0	2	2	2	0	2	2	0	2	0	0	0	2	0	0	2	2
Kukri_s109348_329	0	0	0	0	0	0	2	2	0	0	2	2	0	2	0	0	2	0	0	0	0	0	0	2	0	2	0	0	0	0	2	0	0	0	2	2	0	2	0	2	2	0	2	0	2	2	0	0	2
wsnp_Ex_rep_c68113_66877517	2	0	2	2	2	0	0	0	-1	0	2	0	0	2	2	2	-1	0	0	0	0	2	0	2	0	0	2	0	2	0	0	0	0	2	2	-1	0	2	2	0	2	0	0	0	2	0	0	-1	2
Kukri_c15308_173	2	0	2	2	2	0	0	0	2	0	2	0	0	2	2	2	2	0	0	0	0	2	0	2	0	0	2	0	2	0	0	0	0	2	2	2	0	2	2	0	2	0	0	0	2	0	0	-1	2
wsnp_JD_c13086_13174510	2	0	2	2	2	0	0	0	2	0	2	0	0	2	2	2	2	0	0	0	0	2	0	2	0	0	2	0	2	0	0	0	0	2	2	2	0	2	2	0	2	0	0	0	2	0	0	2	2
Kukri_rep_c104727_91	2	0	2	2	2	0	0	0	-1	0	2	0	0	2	2	2	-1	0	0	0	0	2	0	2	0	0	2	0	2	0	0	0	0	2	2	2	0	2	2	0	2	0	0	0	2	0	0	2	2
wsnp_CAP12_c901_472535	2	0	2	2	2	0	0	0	2	0	2	0	0	2	2	2	2	0	0	0	0	2	0	2	0	0	2	0	2	0	0	0	0	2	2	2	0	2	2	0	2	0	0	0	2	0	0	2	2
wsnp_Ex_c15325_23565935	2	0	2	2	2	0	0	0	2	0	2	0	0	2	2	2	-1	0	0	0	0	2	0	2	0	0	2	0	2	0	0	0	0	2	2	-1	0	2	2	0	2	0	0	0	2	0	0	-1	2
Kukri_c40035_258	0	2	0	0	0	0	0	0	2	0	2	0	2	2	2	2	2	0	0	0	0	2	0	2	0	0	2	0	2	0	0	0	0	2	2	2	0	2	2	0	2	0	0	0	2	0	0	2	2
RAC875_c24517_558	0	2	0	0	0	0	0	0	2	0	2	0	2	2	2	2	2	0	0	0	0	2	0	2	0	0	2	0	2	0	0	0	0	2	2	2	0	2	2	0	2	0	0	0	2	0	0	2	2
Kukri_c24852_466	0	2	0	0	0	0	0	0	2	0	2	0	2	2	2	2	2	0	0	0	0	2	0	2	0	0	2	0	2	0	0	0	0	2	2	2	0	2	2	0	2	0	0	0	2	0	0	2	2
BS00062774_51	0	2	0	2	2	2	0	0	2	2	0	2	2	0	0	0	0	0	-1	2	2	2	2	0	0	0	2	2	2	2	2	0	2	0	2	2	0	0	0	0	2	2	0	2	2	2	0	2	2
Excalibur_c12169_1088	0	2	2	2	2	0	0	0	2	0	2	0	2	2	2	2	2	0	0	0	0	-1	0	2	0	0	2	0	2	0	0	0	0	2	2	2	0	2	2	0	2	0	0	0	2	0	0	2	2
RAC875_c5933_436	0	2	2	2	2	0	0	0	2	0	2	0	2	2	2	2	2	0	0	0	0	2	0	2	0	0	2	0	2	0	0	0	0	2	2	2	0	2	2	0	2	0	0	0	2	0	0	2	2
RAC875_c2600_188	0	0	0	0	0	0	2	2	0	0	2	2	0	2	0	0	2	0	2	0	0	0	0	2	0	2	0	0	0	2	2	0	0	0	0	2	0	2	0	2	2	0	2	0	2	2	0	-1	2
RFL_Contig1512_1420	0	2	0	0	0	0	0	0	2	0	2	0	2	2	2	2	2	0	0	0	0	0	0	2	0	0	2	0	2	0	0	0	0	2	2	2	0	2	2	0	2	0	0	0	2	0	0	2	2
BS00043083_51	0	2	0	0	0	0	0	0	2	0	2	0	2	2	2	2	2	0	0	0	0	-1	0	2	0	0	2	0	2	0	0	0	0	2	2	2	0	2	2	0	2	0	0	0	2	0	0	2	2
wsnp_Ex_c4847_8646583	0	2	0	0	0	0	0	0	2	0	2	0	2	2	2	2	2	0	0	0	0	-1	0	2	0	0	2	0	2	0	0	0	0	2	2	2	0	2	2	0	2	0	0	0	2	0	0	2	2
D_contig25212_98	-1	0	-1	0	0	0	2	2	0	0	2	2	0	2	0	0	2	0	0	0	0	0	0	2	0	2	0	0	0	0	2	0	0	0	0	2	0	2	0	2	2	0	2	0	2	2	0	0	2
wsnp_Ex_c20370_29434410	0	2	0	0	0	0	0	0	2	0	2	0	2	2	2	2	2	0	0	0	0	0	0	2	0	0	2	0	2	0	0	0	0	2	2	-1	0	2	2	0	2	0	0	0	2	0	0	2	2
BobWhite_c45336_321	0	0	0	0	0	0	2	2	0	0	2	2	0	2	0	0	2	0	0	0	0	0	0	2	0	2	0	0	0	0	2	0	0	0	0	2	0	2	0	2	2	0	2	0	2	2	0	0	2
wsnp_Ex_c41913_48628389	0	2	0	0	0	0	0	0	2	0	2	0	2	2	2	2	2	0	0	0	0	-1	0	2	0	0	2	0	2	0	0	0	0	2	2	2	0	2	2	0	2	0	0	0	2	0	0	2	2
BobWhite_c12252_476	0	2	0	0	0	0	0	0	2	0	2	0	2	2	2	2	2	0	0	0	0	-1	0	2	0	0	2	0	2	0	0	0	0	2	2	2	0	2	2	0	2	0	0	0	2	0	0	2	2
Excalibur_c50934_159	0	2	0	0	0	0	0	0	2	0	2	0	2	2	2	2	2	0	0	0	0	-1	0	2	0	0	2	0	2	0	0	0	0	2	2	2	0	2	2	0	2	0	0	0	2	0	0	2	2
Ra_c2655_504	0	2	0	0	0	0	0	0	2	0	2	0	2	2	2	2	2	0	0	0	0	0	0	2	0	0	2	0	2	0	0	0	0	2	2	2	0	2	2	0	2	0	0	0	2	0	0	2	2
Ex_c721_2127	0	2	0	0	0	0	0	0	2	0	2	0	2	2	2	2	2	0	0	0	0	-1	0	2	0	0	2	0	2	0	0	0	0	2	2	2	0	2	2	0	2	0	0	0	2	0	0	2	2
Kukri_c5375_435	0	2	0	0	0	0	0	0	2	0	2	-1	2	2	2	2	2	0	0	0	0	0	0	-1	0	0	2	0	2	0	0	0	0	2	2	2	0	2	2	0	2	0	0	0	2	0	0	-1	2
Ex_c721_2374	0	2	0	0	0	0	0	0	2	0	2	0	2	2	2	2	2	0	0	0	0	0	0	2	0	0	2	0	2	0	0	0	0	2	2	2	0	2	2	0	2	0	0	0	2	0	0	2	2
Kukri_c42616_467	0	2	2	2	2	0	0	0	2	0	2	0	2	2	2	2	2	0	0	0	0	-1	0	2	0	0	2	0	2	0	0	0	0	2	2	2	0	2	2	0	2	0	0	0	2	0	0	2	2
RAC875_c25986_82	0	2	2	2	2	0	0	0	2	0	2	0	2	2	2	2	2	0	0	0	0	0	0	2	0	0	2	0	2	0	0	0	0	2	2	2	0	2	2	0	2	0	0	0	2	0	0	2	2
GENE-1220_457	0	2	2	2	2	0	0	0	2	0	2	0	2	2	2	2	2	0	0	0	0	0	0	2	0	0	2	0	2	0	0	0	0	2	2	2	0	2	2	0	2	0	0	0	2	0	0	2	2
Kukri_c29034_492	0	2	2	2	2	0	0	0	2	0	2	0	2	2	2	2	2	0	0	0	0	0	0	-1	0	0	2	0	2	0	0	0	0	2	2	-1	0	2	2	0	2	0	0	0	2	0	0	2	2
RAC875_c17628_867	0	-1	0	0	0	0	0	0	2	0	2	0	-1	2	2	2	2	0	0	0	0	2	0	2	0	0	-1	0	2	0	0	0	0	2	-1	-1	0	2	2	0	2	0	0	0	2	0	0	2	2
GENE-1196_146	0	0	0	0	0	0	2	2	0	0	2	2	0	2	0	0	2	0	0	0	0	0	0	2	0	2	0	0	0	0	2	0	0	0	0	2	0	2	0	2	2	0	2	0	2	2	0	-1	2
Tdurum_contig62976_84	0	2	2	2	2	0	0	0	2	0	2	0	2	2	2	2	2	0	0	0	0	0	0	2	0	0	2	0	2	0	0	0	0	2	2	2	0	2	2	0	2	0	0	0	2	0	0	-1	2
tplb0059a15_417	0	2	2	2	2	0	0	0	2	0	2	0	2	2	2	2	2	0	0	0	0	0	0	-1	0	0	2	0	2	0	0	0	0	2	2	-1	0	2	2	0	2	0	0	0	2	0	0	-1	2
Tdurum_contig45580_3981	0	2	2	2	2	0	0	0	2	0	2	0	2	2	2	2	2	0	0	0	0	-1	0	2	0	0	2	0	2	0	0	0	0	2	2	2	0	2	2	0	2	0	0	0	2	0	0	2	2
Tdurum_contig45580_2786	0	2	0	0	0	0	0	0	2	0	2	0	2	2	2	2	2	0	0	0	0	-1	0	2	0	0	2	0	2	0	0	0	0	2	2	-1	0	2	2	0	2	0	0	0	2	0	0	2	2
Tdurum_contig45580_1717	0	2	0	0	0	0	0	0	2	0	2	0	2	2	2	2	2	0	0	0	0	-1	0	2	0	0	2	0	2	0	0	0	0	2	2	2	0	2	2	0	2	0	0	0	2	0	0	2	2
Excalibur_c21269_176	0	2	0	0	0	0	0	0	2	0	2	0	2	2	2	2	2	0	0	0	0	-1	0	2	0	0	2	0	2	0	0	0	0	2	2	2	0	2	2	0	2	0	0	0	2	0	0	2	2
BobWhite_c5562_219	0	2	0	0	0	0	0	0	2	0	2	0	2	2	2	2	2	0	0	0	0	-1	0	2	0	0	2	0	2	0	0	0	0	2	2	2	0	2	2	0	2	0	0	0	2	0	0	2	2
BobWhite_rep_c64680_305	0	2	0	0	0	0	0	0	2	0	2	0	2	2	2	2	2	0	0	0	0	0	0	2	0	0	2	0	2	0	0	0	0	2	2	2	0	2	2	0	2	0	0	0	2	0	0	2	2
RAC875_c58503_182	0	2	0	0	0	0	0	0	2	0	2	0	2	2	2	2	2	0	0	0	0	-1	0	2	0	0	2	0	2	0	0	0	0	2	2	2	0	2	2	0	2	0	0	0	2	0	0	2	2
wsnp_CD453913A_Ta_2_1	0	2	0	0	0	0	0	0	2	0	2	0	2	2	2	2	2	0	0	0	0	-1	0	2	0	0	2	0	2	0	0	0	0	2	2	2	0	2	2	0	2	0	0	0	2	0	0	2	2
BS00090940_51	0	2	0	0	0	0	0	0	2	0	2	0	2	2	2	2	2	0	0	0	0	0	0	2	0	0	2	0	2	0	0	0	0	2	2	2	0	2	2	0	2	0	0	0	2	0	0	2	2
IAAV539	0	0	0	0	0	0	2	2	0	0	2	2	0	2	0	0	2	0	2	0	0	0	0	2	0	2	0	0	0	-1	2	0	0	0	0	2	0	2	0	2	2	0	2	0	2	2	0	0	2
Kukri_c45411_223	0	2	2	2	2	0	0	0	2	0	2	0	2	2	2	2	2	0	0	0	0	-1	0	2	0	0	2	0	2	0	0	0	0	2	2	2	0	2	2	0	2	0	0	0	2	0	0	-1	2
BobWhite_c14530_51	0	2	0	0	0	0	0	0	2	0	2	0	2	2	2	2	2	0	0	0	0	-1	0	2	0	0	2	0	2	0	0	0	0	2	2	2	0	2	2	0	2	0	0	0	2	0	0	2	2
Tdurum_contig93884_223	0	2	0	0	0	0	0	0	2	0	2	0	2	2	2	2	2	0	0	0	0	-1	0	2	0	0	2	0	2	0	0	0	0	2	2	2	0	2	2	0	2	0	0	0	2	0	0	2	2
Excalibur_c34839_187	0	2	2	2	2	0	0	0	2	0	2	0	2	2	2	2	2	0	0	0	0	-1	0	2	0	0	2	0	2	0	0	0	0	2	2	2	0	2	2	0	2	0	0	0	2	0	0	2	2
Tdurum_contig30569_126	0	2	2	2	2	0	0	0	2	0	2	0	2	2	2	2	2	0	0	0	0	-1	0	2	0	0	2	0	2	0	0	0	0	2	2	2	0	2	2	0	2	0	0	0	2	0	0	2	2
Tdurum_contig30569_579	0	2	2	2	2	0	0	0	2	0	2	0	2	2	2	2	2	0	0	0	0	0	0	2	0	0	2	0	2	0	0	0	0	2	2	-1	0	2	2	0	2	0	0	0	2	0	0	2	2
wsnp_BF201533A_Ta_2_3	0	2	2	2	2	0	0	0	2	0	2	0	2	2	2	2	2	0	0	0	0	0	0	2	0	0	2	0	2	0	0	0	0	2	2	2	0	2	2	0	2	0	0	0	2	0	0	2	2
Tdurum_contig28682_120	0	2	2	2	2	0	0	0	2	0	2	0	2	2	2	2	2	0	0	0	0	-1	0	2	0	0	2	0	2	0	0	0	0	2	2	2	0	2	2	0	2	0	0	0	2	0	0	2	2
Excalibur_c21872_135	0	2	2	2	2	0	0	0	2	0	2	0	2	2	2	2	2	0	0	0	0	-1	0	2	0	0	2	0	2	0	0	0	0	2	2	2	0	2	2	0	2	0	0	0	2	0	0	2	2
RAC875_rep_c119471_174	0	2	0	0	0	0	0	0	2	0	2	0	2	2	2	2	2	0	0	0	0	-1	0	2	0	0	2	0	2	0	0	0	0	2	2	2	0	2	2	0	2	0	0	0	2	0	0	2	2
Tdurum_contig62073_376	0	2	0	0	0	-1	0	0	2	0	2	0	2	2	2	2	2	0	0	0	0	-1	0	2	0	0	2	0	2	0	0	0	0	2	2	2	0	2	2	0	2	0	0	0	2	0	0	2	2
GENE-0845_190	0	2	2	2	2	0	0	0	2	0	2	0	2	2	2	2	2	0	0	0	0	0	0	-1	0	0	2	0	2	0	0	0	0	2	2	-1	0	2	2	0	2	0	0	0	2	0	0	-1	2
BobWhite_c35700_56	0	2	2	2	2	0	0	0	2	0	2	0	2	2	2	2	2	0	0	0	0	0	0	2	0	0	2	0	2	0	0	0	0	2	2	2	0	2	2	0	2	0	0	0	2	0	0	2	2
BobWhite_rep_c62964_459	0	2	2	-1	2	0	0	0	2	0	2	0	2	2	2	2	2	0	0	0	0	0	0	2	0	0	2	0	2	0	0	0	0	2	2	-1	0	2	2	0	2	0	0	0	2	0	0	2	2
Kukri_rep_c107604_76	0	2	2	2	2	0	0	0	2	0	2	0	2	2	2	2	2	0	0	0	0	0	0	2	0	0	2	0	2	0	0	0	0	2	2	-1	0	2	2	0	2	0	0	0	2	0	0	2	2
BobWhite_rep_c62964_873	0	2	2	2	2	0	0	0	2	0	2	0	2	2	2	2	2	0	0	0	0	0	0	2	0	0	2	0	2	0	0	0	0	2	2	2	0	2	2	0	2	0	0	0	2	0	0	2	2
Kukri_rep_c100955_214	0	2	2	2	2	0	0	0	2	0	2	0	2	2	2	2	2	0	0	0	0	0	0	2	0	0	2	0	2	0	0	0	0	2	2	2	0	2	2	0	2	0	0	0	2	0	0	2	2
wsnp_Ex_rep_c101866_87158671	0	2	2	2	2	0	0	0	2	0	2	0	2	2	2	2	2	0	0	0	0	0	0	2	0	0	2	0	2	0	0	0	0	2	2	2	0	2	2	0	2	0	0	0	2	0	0	2	2
TA004055-0626	0	2	2	2	2	0	0	0	2	0	2	0	2	2	2	2	2	0	0	0	0	0	0	-1	0	0	2	0	2	0	0	0	0	2	2	2	0	2	2	0	2	0	0	0	2	0	0	2	2
TA003045-1227	0	2	2	2	2	0	0	0	2	0	2	0	2	2	2	2	2	0	0	0	0	-1	0	2	0	0	2	0	2	0	0	0	0	2	2	2	0	2	2	0	2	0	0	0	2	0	0	2	2
wsnp_JD_c6436_7600132	0	2	2	2	2	0	0	0	2	0	2	0	2	2	2	2	2	0	0	0	0	-1	0	2	0	0	2	0	2	0	0	0	0	2	2	2	0	2	2	0	2	0	0	0	2	0	0	2	2
Kukri_c44997_377	0	2	2	2	2	0	0	0	2	0	2	0	2	2	2	2	2	0	0	0	0	0	0	2	0	0	2	0	2	0	0	0	0	2	2	2	0	2	2	0	2	0	0	0	2	0	0	2	2
wsnp_JG_c926_520103	0	2	2	2	2	0	0	0	2	0	2	0	2	2	2	2	2	0	0	0	0	0	0	2	0	0	2	0	2	0	0	0	0	2	2	2	0	2	2	0	2	0	0	0	2	0	0	2	2
wsnp_Ex_c60588_60977198	0	2	2	2	2	0	0	0	2	0	2	0	2	2	2	2	2	0	0	0	0	-1	0	2	0	0	2	0	2	0	0	0	0	2	2	2	0	2	2	0	2	0	0	0	2	0	0	2	2
wsnp_Ex_rep_c69124_68035485	0	2	2	2	2	0	0	0	2	0	2	0	2	2	2	2	2	0	0	0	0	0	0	2	0	0	2	0	2	0	0	0	0	2	2	2	0	2	2	0	2	0	0	0	2	0	0	2	2
wsnp_Ex_rep_c69124_68035904	0	2	2	2	2	0	0	0	2	0	2	0	2	2	2	2	2	0	0	0	0	-1	0	2	0	0	2	0	2	0	0	0	0	2	2	2	0	2	2	0	2	0	0	0	2	0	0	2	2
Excalibur_c11398_971	0	2	2	2	2	0	0	0	2	0	2	0	2	2	2	2	2	0	0	0	0	-1	0	2	0	0	2	0	2	0	0	0	0	2	2	-1	0	2	2	0	2	0	0	0	2	0	0	2	2
IAAV263	0	2	2	2	2	0	0	0	2	0	2	0	2	2	2	2	2	0	0	0	0	0	0	-1	0	0	2	0	2	0	0	0	0	2	2	-1	0	2	2	0	2	0	0	0	2	0	0	-1	2
JD_c2020_434	0	2	2	2	2	0	0	0	2	0	2	0	2	2	2	2	2	0	0	0	0	-1	0	-1	0	0	2	0	2	0	0	0	0	2	2	-1	0	2	2	0	2	0	0	0	2	0	0	-1	2
Kukri_c44442_274	0	2	2	2	2	0	0	0	2	0	2	0	2	2	2	2	2	0	0	0	0	-1	0	2	0	0	2	0	2	0	0	0	0	2	2	2	0	2	2	0	2	0	0	0	2	0	0	2	2
JD_c48963_238	0	2	2	2	2	0	0	0	2	0	2	0	2	2	2	2	2	0	0	0	0	-1	0	2	0	0	2	0	2	0	0	0	0	2	2	2	0	2	2	0	2	0	0	0	2	0	0	2	2
RAC875_c68079_214	0	2	2	2	2	0	0	0	2	0	2	0	2	2	2	2	2	0	0	0	0	-1	0	2	0	0	2	0	2	0	0	0	0	2	2	2	0	2	2	0	2	0	0	0	2	0	0	2	2
CAP12_rep_c4483_327	0	2	2	2	2	0	0	0	2	0	2	0	2	2	2	2	2	0	0	0	0	0	0	2	0	0	2	0	2	0	0	0	0	2	2	2	0	2	2	0	2	0	0	0	2	0	0	2	2
Kukri_c7169_105	0	2	2	2	2	0	0	0	2	0	2	0	2	2	2	2	2	0	0	0	0	-1	0	2	0	0	2	0	2	0	0	0	0	2	2	2	0	2	2	0	2	0	0	0	2	0	0	2	2
Excalibur_c59901_433	0	2	2	2	2	0	0	0	2	0	2	0	2	2	2	2	2	0	0	0	0	-1	0	2	0	0	2	0	2	0	0	0	0	2	2	2	0	2	2	0	2	0	0	0	2	0	0	2	2
GENE-1342_238	0	2	2	2	2	0	0	0	2	0	2	0	2	2	2	2	2	0	0	0	0	0	0	2	0	0	2	0	2	0	0	0	0	2	2	2	0	2	2	0	2	0	0	0	2	0	0	2	2
RAC875_rep_c74200_1415	0	2	2	2	2	0	0	0	2	0	2	0	2	2	2	2	2	0	0	0	0	0	0	-1	0	0	2	0	2	0	0	0	0	2	2	2	0	2	2	0	2	0	0	0	2	0	0	2	2
TA011854-0699	0	2	2	2	2	0	0	0	2	0	2	-1	2	2	2	2	2	0	-1	0	0	-1	0	2	0	0	2	0	2	0	0	0	0	2	2	2	0	2	2	0	2	0	0	0	2	0	0	2	2
wsnp_CAP11_c1787_968410	0	2	2	2	2	0	0	0	2	0	2	0	2	2	2	2	2	0	0	0	0	-1	0	2	0	0	2	0	2	0	0	0	0	2	2	2	0	2	2	0	2	0	0	0	2	0	0	-1	2
Kukri_c14611_315	0	2	2	2	2	0	0	0	2	0	2	0	2	2	2	2	2	0	0	0	0	0	0	2	0	0	2	0	2	0	0	0	0	2	2	2	0	2	2	0	2	0	0	0	2	0	0	2	2
GENE-1319_146	0	2	2	2	2	0	0	0	2	0	2	0	2	2	2	2	2	0	0	0	0	-1	0	2	0	0	2	0	2	0	0	0	0	2	2	2	0	2	2	0	2	0	0	0	2	0	0	2	2
GENE-1181_262	0	2	2	2	2	0	0	0	2	0	2	0	2	2	2	2	2	0	0	0	0	0	0	2	0	0	2	0	2	0	0	0	0	2	2	2	0	2	2	0	2	0	0	0	2	0	0	2	2
BS00024115_51	0	2	2	2	2	0	0	0	2	0	2	-1	2	2	2	2	2	0	0	0	0	-1	0	2	0	0	2	0	2	0	0	0	0	2	2	2	0	2	2	0	2	0	0	0	2	0	0	2	2
BobWhite_c2532_966	0	2	2	2	2	0	0	0	2	0	2	0	2	2	2	2	2	0	0	0	0	0	0	-1	0	0	2	0	2	0	0	0	0	2	2	2	0	2	2	0	2	0	0	0	2	0	0	-1	2
Tdurum_contig11960_209	2	2	-1	2	2	0	2	2	0	2	2	2	2	2	0	0	2	0	2	0	0	0	0	2	0	2	0	0	2	0	0	0	0	2	0	0	0	2	2	2	0	0	2	0	0	2	0	0	2
BobWhite_c5096_156	-1	-1	2	-1	-1	0	0	0	2	0	2	0	2	2	2	2	2	0	0	0	0	0	0	2	0	0	2	0	2	0	0	0	0	2	2	2	0	2	2	0	2	0	0	0	2	0	0	2	2
wsnp_Ex_c22862_32074455	2	2	2	2	2	0	0	0	-1	0	2	0	2	2	2	2	2	0	0	0	0	-1	0	2	0	0	2	0	2	0	0	0	0	2	2	2	0	2	2	0	2	0	0	0	2	0	0	2	2
wsnp_BG263521A_Ta_2_2	2	2	2	2	2	0	0	0	-1	0	2	0	2	2	2	2	2	0	0	0	0	-1	0	2	0	0	2	0	2	0	0	0	0	2	2	2	0	2	2	0	2	0	0	0	2	0	0	2	2
wsnp_BG263521A_Ta_2_1	2	2	2	2	2	0	0	0	-1	0	2	0	2	2	2	2	2	0	0	0	0	-1	0	2	0	0	2	0	2	0	0	0	0	2	2	2	0	2	2	0	2	0	0	0	2	0	0	2	2
Kukri_c66550_167	2	2	0	2	2	0	2	2	2	2	2	2	2	2	0	0	2	0	2	0	0	0	0	2	0	2	0	0	2	0	0	0	0	2	0	-1	0	2	2	2	0	0	2	0	0	2	0	0	2
wsnp_Ex_rep_c67264_65795361	0	2	2	2	2	0	0	0	2	0	2	0	2	2	2	0	2	0	0	0	0	0	0	2	0	0	2	0	2	0	0	0	0	2	2	2	0	0	2	0	2	0	0	0	2	2	0	2	2
wsnp_Ex_c41168_48053629	2	0	0	0	0	0	0	0	2	0	2	0	2	2	2	0	2	0	0	0	0	0	0	0	0	0	2	0	2	0	0	0	0	2	2	-1	0	0	2	0	2	0	0	0	2	2	0	-1	2
Ex_c32172_1677	2	2	2	2	2	0	0	0	2	0	2	-1	2	2	2	0	2	0	0	0	0	0	0	2	0	0	2	0	2	0	0	0	0	2	2	2	0	0	2	0	2	0	0	0	2	2	0	2	2
Excalibur_c18417_241	2	2	2	2	2	0	0	0	2	0	2	0	2	2	2	0	2	0	0	0	0	0	0	2	0	0	2	0	2	0	0	0	0	2	2	2	0	0	2	0	2	0	0	0	2	2	0	2	2
Excalibur_c18417_285	2	2	2	2	2	0	2	2	2	2	2	2	2	2	0	0	2	0	0	0	0	0	0	2	0	2	0	2	2	0	0	0	0	2	0	0	0	2	2	2	0	0	2	0	0	2	0	2	2
RAC875_c5569_548	2	2	2	2	2	0	0	0	2	0	2	0	2	2	2	0	2	0	0	0	0	0	0	2	0	0	2	0	2	0	0	0	0	2	2	2	0	0	2	0	2	0	0	0	2	2	0	2	2
Excalibur_c42815_713	-1	2	2	2	2	0	0	0	2	0	2	0	2	2	2	0	2	0	0	0	0	0	0	2	0	0	2	0	2	0	0	0	0	2	2	2	0	0	2	0	2	0	0	0	2	2	0	2	2
RAC875_rep_c74366_489	2	2	2	2	2	0	0	0	2	0	2	-1	2	2	2	0	2	0	0	0	0	0	0	2	0	0	2	0	2	0	0	0	0	2	2	2	0	0	2	0	2	0	0	0	2	2	0	2	2
RAC875_c24545_59	2	2	2	2	2	0	0	0	2	0	2	0	2	2	2	0	2	0	0	0	0	0	0	2	0	0	2	0	2	0	0	0	0	2	2	2	0	0	2	0	2	0	0	0	2	2	0	2	2
wsnp_Ex_c32079_40793255	2	2	2	2	2	0	0	0	2	0	2	0	2	2	2	0	2	0	0	0	0	0	0	2	0	0	2	0	2	0	0	0	0	2	2	2	0	0	2	0	2	0	0	0	2	2	0	2	2
wsnp_Ex_c17852_26612172	2	0	0	0	0	0	0	0	2	0	2	0	2	2	2	0	2	0	0	0	0	0	0	2	0	0	2	0	2	0	0	0	0	2	2	2	0	0	2	0	2	0	0	0	2	2	0	2	2
wsnp_Ex_c33420_41911147	2	2	2	2	2	0	0	0	2	0	2	0	2	2	2	0	2	0	0	0	0	0	0	2	0	0	2	0	2	0	0	0	0	2	2	2	0	0	2	0	2	0	0	0	2	2	0	2	2
BS00091670_51	2	2	2	2	2	0	0	0	-1	0	2	0	2	2	2	0	2	0	0	0	0	0	0	2	0	0	2	0	2	0	0	0	0	2	2	2	0	0	2	0	2	0	0	0	2	2	0	2	2
BS00068134_51	2	2	2	2	2	0	0	0	2	0	2	0	2	2	2	0	2	0	0	0	0	0	0	2	0	0	2	0	2	0	0	0	0	2	2	2	0	0	2	0	2	0	0	0	2	2	0	2	2
BS00048615_51	2	2	2	2	2	0	0	0	-1	0	2	0	2	2	2	0	2	0	0	0	0	0	0	2	0	0	2	0	2	0	0	0	0	2	2	2	0	0	2	0	2	0	0	0	2	2	0	2	2
IACX6124	2	2	2	2	2	0	0	0	2	0	2	0	2	2	2	0	2	0	0	0	0	0	0	2	0	0	2	0	2	0	0	0	0	2	2	2	0	0	2	0	2	0	0	0	2	2	0	2	2
BS00076337_51	2	2	2	2	2	0	0	0	-1	0	2	0	2	2	2	0	2	0	0	0	0	0	0	2	0	0	2	0	2	0	0	0	0	2	2	-1	0	0	2	0	2	0	0	0	2	2	0	2	2
BS00039489_51	2	2	2	2	2	0	0	0	2	0	2	0	2	2	2	0	2	0	0	0	0	0	0	2	0	0	2	0	2	0	0	0	0	2	2	-1	0	0	2	0	2	0	0	0	2	2	0	2	2
Kukri_c15325_1360	2	0	0	0	0	0	0	0	2	0	2	0	2	2	2	0	2	0	0	0	0	0	0	2	0	0	2	0	2	0	0	0	0	2	2	2	0	0	2	0	2	0	0	0	2	2	0	2	2
wsnp_Ex_c23720_32957892	2	0	0	0	0	0	0	0	-1	0	2	0	2	2	2	0	2	0	0	0	0	0	0	2	0	0	2	0	2	0	0	0	0	2	2	2	0	0	2	0	2	0	0	0	2	2	0	2	2
IAAV3570	2	0	0	0	0	0	0	0	-1	0	2	0	2	2	2	0	2	0	0	0	0	0	0	-1	0	0	2	0	2	0	0	0	0	2	2	-1	0	0	2	2	2	0	0	0	2	2	0	-1	2
wsnp_RFL_Contig3802_4108582	2	2	2	2	2	0	2	2	2	2	2	2	2	2	0	0	2	0	0	0	0	0	0	2	0	2	0	2	2	0	0	0	0	2	0	0	0	2	-1	2	0	0	2	0	0	2	0	2	2
IAAV1587	2	0	0	0	0	0	0	0	-1	0	2	0	2	2	2	0	2	0	0	0	0	0	0	2	0	0	2	0	2	0	0	0	0	2	2	2	0	0	2	2	2	0	0	0	2	2	0	-1	2
Excalibur_c7154_886	2	0	0	0	0	0	0	0	2	0	2	0	2	2	2	0	2	0	0	0	0	0	0	2	0	0	2	0	2	0	0	0	0	2	2	2	0	0	2	2	2	0	0	0	2	2	0	2	2
wsnp_Ra_c58188_60005934	2	0	0	0	0	0	0	0	2	0	2	0	2	2	2	0	2	0	0	0	0	0	0	2	0	0	2	0	2	0	0	0	0	2	2	2	0	0	2	2	2	0	0	0	2	2	0	2	2
GENE-0875_887	0	2	2	2	2	2	0	2	2	2	0	0	2	0	0	0	0	0	0	2	2	2	2	0	-1	0	0	2	-1	0	0	0	2	0	0	-1	2	0	0	0	2	0	0	2	-1	0	0	0	2
BS00031140_51	2	-1	-1	-1	-1	0	0	0	-1	0	2	0	2	2	2	0	2	0	-1	0	0	0	0	2	0	-1	2	0	2	0	0	0	0	2	2	2	0	0	2	2	2	0	0	0	2	2	0	2	2
Kukri_c5358_1252	2	0	0	0	0	0	0	0	2	0	2	0	2	2	2	0	2	0	0	0	0	0	0	2	0	0	2	0	2	0	0	0	0	2	2	2	0	0	2	2	2	0	0	0	2	2	0	2	2
Excalibur_c4831_1182	2	0	0	0	0	0	0	0	2	0	2	0	2	2	2	0	2	0	0	0	0	0	0	2	0	0	2	0	2	0	0	0	0	2	2	2	0	0	2	2	2	0	0	0	2	2	0	2	2
Excalibur_c640_464	2	0	0	0	0	0	0	0	2	0	2	0	2	2	2	0	2	0	0	0	0	0	0	2	0	0	2	0	2	0	0	0	0	2	2	2	0	0	2	2	2	0	0	0	2	2	0	2	2
BS00080997_51	2	0	0	0	0	0	0	0	-1	0	2	0	2	2	2	0	2	0	0	0	0	0	0	-1	0	0	2	0	2	0	0	0	0	2	2	-1	0	0	2	2	2	0	0	0	2	2	0	2	2
Tdurum_contig12758_357	2	0	0	0	0	0	0	0	2	0	2	0	-1	2	2	0	2	-1	0	0	0	0	0	2	0	0	2	0	2	0	0	0	0	2	2	2	0	0	2	2	2	0	0	0	2	2	0	2	2
Kukri_c20280_115	2	2	2	2	2	-1	2	2	2	2	2	2	2	2	0	-1	2	0	0	0	0	0	-1	2	0	2	0	2	2	0	0	0	-1	2	-1	-1	0	2	2	2	0	0	2	0	0	2	0	2	2
IACX9256	2	2	2	2	2	2	0	0	0	0	0	2	2	0	0	0	2	2	0	0	0	2	0	0	2	2	2	0	2	-1	0	2	0	2	0	2	2	2	2	0	0	0	0	2	0	0	0	0	0
wsnp_Ex_c14760_22866930	2	0	0	0	0	0	0	0	2	0	2	0	2	2	2	0	2	0	0	0	0	0	0	2	0	0	2	0	2	0	0	0	0	2	2	2	0	0	2	2	2	0	0	0	2	2	0	2	2
BS00078923_51	2	0	0	0	0	0	0	0	-1	0	2	0	2	2	2	0	2	0	0	0	0	0	0	-1	0	0	2	0	2	0	0	0	0	2	2	2	0	0	2	2	2	0	0	0	2	2	0	-1	2
BS00034382_51	2	0	0	0	0	0	0	0	2	0	2	0	2	2	2	0	2	0	0	0	0	0	0	-1	0	0	2	0	2	0	0	0	0	2	2	-1	0	0	2	2	2	0	0	0	2	2	0	-1	2
IAAV6661	2	0	0	0	0	0	0	0	2	0	2	0	2	2	2	0	2	0	0	0	0	0	0	2	0	0	2	0	2	0	0	0	0	2	2	-1	0	0	2	2	2	0	0	0	2	2	0	2	2
RAC875_c4099_662	2	2	0	2	2	0	2	2	2	2	2	2	2	2	0	0	2	0	0	0	0	0	0	2	0	2	0	2	2	0	0	0	0	2	0	-1	0	2	2	2	0	0	2	0	0	2	0	2	2
Kukri_c62718_990	2	2	2	0	0	-1	0	0	0	-1	0	0	2	0	2	0	2	-1	2	2	0	-1	0	0	2	2	0	2	0	2	2	0	2	2	2	0	2	0	0	0	2	0	2	-1	2	2	2	0	0
BS00100472_51	2	0	0	0	0	0	0	0	-1	0	2	0	2	2	2	0	2	0	0	0	0	0	0	-1	0	0	2	0	2	0	0	0	0	2	2	2	0	0	2	2	2	0	0	0	2	2	0	-1	2
IAAV359	2	0	0	0	0	0	0	0	2	0	2	0	2	2	2	0	2	0	0	0	0	0	0	2	0	0	2	0	2	0	0	0	0	2	2	2	0	0	2	2	2	0	0	0	2	2	0	2	2
wsnp_Ku_c30418_40245121	2	0	0	0	0	0	0	0	2	0	2	0	2	2	2	0	2	0	0	0	0	0	0	2	0	0	2	0	2	0	0	0	0	2	2	2	0	0	2	2	2	0	0	0	2	2	0	2	2
CAP11_s9154_121	2	0	0	0	0	0	0	0	2	0	2	0	2	2	2	0	2	0	0	0	0	0	0	2	0	0	2	0	2	0	0	0	0	2	2	2	0	0	2	2	2	0	0	0	2	2	0	2	2
wsnp_CAP11_rep_c8681_3747503	2	0	0	0	0	0	0	0	2	0	2	0	2	2	2	0	2	0	0	0	0	0	0	2	0	0	2	0	2	0	0	0	0	2	2	2	0	0	2	2	2	0	0	0	2	2	0	2	2
RAC875_rep_c101788_71	2	0	0	0	0	0	0	0	-1	0	2	0	2	2	2	0	2	0	0	0	0	0	0	2	0	0	2	0	2	0	0	0	0	2	2	2	0	0	2	2	2	0	0	0	2	2	0	2	2
JD_c3358_1128	2	0	0	0	0	0	0	0	2	0	2	0	2	2	2	0	2	0	0	0	0	0	0	2	0	0	2	0	2	0	0	0	0	2	2	-1	0	0	2	2	2	0	0	0	2	2	0	2	2
CAP8_c6483_93	2	0	0	-1	0	-1	0	0	2	0	2	0	2	2	2	0	2	0	0	0	0	0	0	2	0	0	2	0	2	0	0	0	0	2	2	-1	0	0	2	2	2	0	0	0	2	2	0	2	2
wsnp_CAP11_rep_c6137_2841945	2	0	0	0	0	0	0	0	2	0	2	0	2	2	2	0	2	0	0	0	0	0	0	2	0	0	2	0	2	0	0	0	0	2	2	2	0	0	2	2	2	0	0	0	2	2	0	2	2
CAP7_rep_c6939_197	2	0	0	0	0	0	0	0	-1	0	2	0	2	2	2	0	2	0	0	0	0	0	0	2	0	0	2	0	2	0	0	0	0	2	2	-1	0	0	2	2	2	0	0	0	2	2	0	2	2
wsnp_Ex_rep_c103255_88258450	0	0	0	0	0	0	0	0	2	0	2	0	0	2	2	0	2	0	0	0	0	0	0	2	0	-1	2	0	2	0	0	0	0	2	2	2	0	0	2	2	2	0	0	0	2	2	0	2	2
BobWhite_c8249_58	2	0	0	0	0	0	0	0	2	0	2	0	2	2	2	0	2	0	0	0	0	0	0	2	0	0	2	0	2	0	0	0	0	2	2	2	0	0	2	2	2	0	0	0	2	2	0	2	2
Tdurum_contig11881_593	0	0	0	0	0	0	0	2	2	0	0	0	0	0	0	2	0	0	0	2	2	0	0	0	0	0	2	2	2	0	2	2	2	2	2	0	2	2	2	0	0	2	0	2	0	2	2	2	0
BobWhite_c22112_82	2	-1	-1	-1	0	0	0	0	2	0	2	0	2	2	2	0	2	0	0	0	0	0	0	2	0	0	2	0	2	0	0	0	0	2	2	2	0	0	2	2	2	0	0	0	2	2	0	2	2
IAAV6884	2	0	0	0	0	0	0	0	2	0	2	0	2	2	2	0	2	0	0	0	0	0	0	2	0	0	2	0	2	0	0	0	0	2	2	2	0	0	2	2	2	0	0	0	2	2	0	-1	2
Excalibur_c9348_504	2	0	0	0	0	0	0	0	-1	0	2	0	2	2	2	0	2	0	0	0	0	0	0	2	0	0	2	0	2	0	0	0	0	2	2	2	0	0	2	2	2	0	0	0	2	2	0	-1	2
Excalibur_c9348_853	0	0	0	0	0	0	0	0	2	0	2	0	0	2	2	0	2	0	0	0	0	0	0	2	0	0	2	0	2	0	0	0	0	2	2	2	0	0	2	2	2	0	0	0	2	2	0	2	2
CAP8_c533_120	2	2	2	2	2	0	0	0	2	0	2	0	2	2	2	0	2	0	0	0	0	0	0	2	0	0	2	0	2	0	0	0	0	2	2	2	0	0	2	2	2	0	0	0	2	2	0	2	2
Excalibur_c12620_225	2	0	0	0	0	0	0	0	2	0	2	0	2	2	2	0	2	0	0	0	0	0	0	2	0	0	2	0	2	0	0	0	0	2	2	2	0	0	2	2	2	0	0	0	2	2	0	2	2
IAAV5946	2	0	0	0	0	0	0	0	-1	0	2	0	2	2	2	0	2	0	0	0	0	0	0	2	0	0	2	0	2	0	0	0	0	2	2	2	0	0	2	2	2	0	0	0	2	2	0	2	2
Ex_c20159_635	2	0	0	0	0	0	0	0	2	0	2	-1	2	2	2	0	2	0	0	0	0	0	0	2	0	0	2	0	2	-1	0	0	0	2	2	2	0	0	2	2	2	-1	0	0	2	2	0	2	2
wsnp_Ex_rep_c66709_65042923	2	0	0	0	0	0	0	0	2	0	2	0	2	2	2	0	2	0	0	0	0	0	0	2	0	0	2	0	2	0	0	0	0	2	2	2	0	0	2	2	2	0	0	0	2	2	0	2	2
BobWhite_c42875_115	2	0	0	0	0	0	0	0	-1	0	2	0	2	2	2	0	2	0	0	0	0	0	0	2	0	0	2	0	2	0	0	0	0	2	2	2	0	0	2	2	2	0	0	0	2	2	0	2	2
BobWhite_c38716_323	2	0	0	0	0	0	0	0	2	0	2	0	2	2	2	0	2	0	0	0	0	0	0	2	0	0	2	0	2	0	0	0	0	2	2	2	0	0	2	2	2	0	0	0	2	2	0	2	2
Tdurum_contig14727_225	2	0	0	0	0	0	0	0	-1	0	2	0	2	2	2	0	2	0	0	0	0	0	0	-1	0	0	2	0	2	0	0	0	0	2	2	2	0	0	2	2	2	-1	0	0	2	2	0	2	2
wsnp_Ex_c15301_23528979	2	0	0	0	0	0	0	0	2	0	2	0	2	2	2	0	2	0	0	0	0	0	0	2	0	0	2	0	2	0	0	0	0	2	2	2	0	0	2	2	2	0	0	0	2	2	0	2	2
Ra_c24215_770	-1	0	0	0	0	0	0	0	2	0	2	0	0	2	2	0	2	0	0	0	0	0	0	2	0	0	2	0	2	0	0	0	0	2	2	2	0	0	2	2	2	0	0	0	2	2	0	2	2
wsnp_JD_c3032_4015340	2	0	0	0	0	0	0	0	2	0	2	0	2	2	2	0	2	0	0	0	0	0	0	2	0	0	2	0	2	0	0	0	0	2	2	2	0	0	2	2	2	0	0	0	2	2	0	2	2
tplb0047f03_349	2	0	0	0	0	0	0	0	2	0	2	0	2	2	2	0	2	0	0	0	0	0	0	2	0	0	2	0	2	0	0	0	0	2	2	2	0	0	2	2	2	0	0	0	2	2	0	2	2
RAC875_c29377_471	2	0	0	0	0	0	0	0	2	0	2	0	2	2	2	0	2	0	0	0	0	0	0	2	0	0	2	0	2	0	0	0	0	2	2	2	0	0	2	2	2	0	0	0	2	2	0	2	2
RAC875_c29377_521	2	0	0	0	0	0	0	0	2	0	2	0	2	2	2	0	2	0	0	0	0	0	0	2	0	0	2	0	2	0	0	0	0	2	2	-1	0	0	2	2	2	0	0	0	2	2	0	-1	2
Ku_c14091_814	2	0	0	0	0	0	0	0	2	0	2	0	2	2	2	0	2	0	0	0	0	0	0	2	0	0	2	0	2	0	0	0	0	2	2	2	0	0	2	2	2	0	0	0	2	2	0	2	2
wsnp_Ra_c10091_16694335	2	0	0	0	0	0	0	0	2	0	2	0	2	2	2	0	2	0	0	0	0	0	0	2	0	0	2	0	2	0	0	0	0	2	2	2	0	0	2	2	2	0	0	0	2	2	0	2	2
Ra_c1257_2228	2	0	0	0	0	0	0	0	2	0	2	0	2	2	2	0	2	0	0	0	0	0	0	2	0	0	2	0	2	0	0	0	0	2	2	2	0	0	2	2	2	0	0	0	2	2	0	2	2
wsnp_Ku_c16371_25240695	2	0	0	0	0	0	0	0	2	0	2	0	2	2	2	0	2	0	0	0	0	0	0	2	0	0	2	0	2	0	0	0	0	2	2	2	0	0	2	2	2	0	0	0	2	2	0	2	2
RAC875_c50732_257	2	0	-1	-1	-1	0	0	0	2	0	2	-1	2	2	2	0	2	0	0	0	0	0	0	-1	0	0	2	0	2	0	0	0	0	2	2	-1	0	0	2	2	2	0	0	0	2	2	0	-1	2
Tdurum_contig91519_224	0	0	2	0	0	0	2	2	2	2	2	2	0	2	0	0	2	0	0	0	0	0	0	2	0	0	0	2	2	0	0	0	0	2	0	0	0	2	0	2	0	0	2	2	0	2	0	2	2
wsnp_Ex_rep_c66377_64570189	2	0	0	0	0	0	0	0	2	0	2	0	0	2	2	0	2	0	0	0	0	0	0	2	0	0	2	0	2	0	0	0	0	2	2	2	0	0	2	2	2	0	0	0	2	2	0	2	2
Ku_c69356_2165	2	0	0	0	0	0	0	0	2	0	2	0	2	2	2	0	2	0	0	0	0	0	0	2	0	0	2	0	2	0	0	0	0	2	2	-1	0	0	2	2	2	0	0	0	2	2	0	2	2
Ra_c69516_1472	2	0	0	0	0	0	0	0	-1	0	2	0	2	2	2	0	2	0	0	0	0	0	0	2	0	0	2	0	2	0	0	0	0	2	2	-1	0	0	2	2	2	0	0	0	2	2	0	2	2
Tdurum_contig16611_249	-1	0	0	0	0	0	0	0	2	0	2	0	0	2	2	0	2	0	0	0	0	0	0	2	0	0	2	0	2	0	0	0	0	2	2	-1	0	0	2	2	2	0	0	0	2	2	0	2	2
Ra_c37220_262	-1	-1	-1	-1	-1	0	0	0	-1	0	2	0	-1	2	2	0	2	0	0	0	0	0	0	2	0	0	2	0	2	0	0	0	0	2	2	2	0	0	2	2	2	0	0	0	2	2	0	2	2
Kukri_c38341_180	-1	0	0	-1	-1	0	0	0	-1	0	2	0	-1	2	2	0	2	0	0	0	0	0	0	2	0	0	2	0	2	0	0	0	0	2	2	-1	0	0	2	2	2	0	0	0	2	2	0	2	2
Ra_c12109_2470	-1	0	0	0	0	0	0	0	2	0	2	0	0	2	2	0	2	0	0	0	0	0	0	2	0	0	2	0	2	0	0	0	0	2	2	2	0	0	2	2	2	0	0	0	2	2	0	2	2
wsnp_Ex_c2138_4015881	2	0	0	0	0	0	0	0	2	0	2	0	0	2	2	0	2	0	0	0	0	0	0	2	0	0	2	0	2	0	0	0	0	2	2	2	0	0	2	2	2	0	0	0	2	2	0	2	2
Ra_c21219_503	2	0	0	0	0	0	0	0	2	0	2	0	2	2	2	0	2	0	0	0	0	0	0	2	0	0	2	0	2	0	0	0	0	2	2	2	0	0	2	2	2	0	0	0	2	2	0	2	2
Ra_c21219_505	2	0	0	0	0	0	0	0	2	0	2	0	-1	2	2	0	2	0	0	0	0	0	0	2	0	0	2	0	2	0	0	0	0	2	2	2	0	0	2	2	2	0	0	0	2	2	0	2	2
Excalibur_rep_c66270_789	2	0	0	0	0	0	0	0	2	0	2	0	0	2	2	0	2	0	0	0	0	0	0	2	0	0	2	0	2	0	0	0	0	2	2	2	0	0	2	2	2	0	0	0	2	2	0	2	2
Tdurum_contig75565_1388	2	0	0	0	0	0	0	0	2	0	2	0	0	2	2	0	2	0	0	0	0	0	0	2	0	0	2	0	2	0	0	0	0	2	2	2	0	0	2	2	2	0	0	0	2	2	0	2	2
wsnp_Ex_rep_c66270_64420584	2	0	0	0	0	0	0	0	2	0	2	0	0	2	2	0	2	0	0	0	0	0	0	-1	0	0	2	0	2	0	0	0	0	2	2	-1	0	0	2	2	2	0	0	0	2	2	0	-1	2
CAP7_c11156_108	2	0	0	0	0	0	0	0	2	0	2	0	0	2	2	0	2	0	0	0	0	0	0	2	0	0	2	0	2	0	0	0	0	2	2	2	0	0	2	2	2	0	0	0	2	2	0	2	2
Tdurum_contig52873_265	2	0	0	0	0	0	0	0	2	0	2	0	0	2	2	0	2	0	0	0	0	0	0	-1	0	0	2	0	2	0	0	0	0	2	2	-1	0	0	2	2	2	0	0	0	2	2	0	-1	2
wsnp_BG608354A_Ta_2_1	2	0	0	0	0	0	0	0	2	0	2	0	0	2	2	0	2	0	0	0	0	0	0	2	0	0	2	0	2	0	0	0	0	2	2	2	0	0	2	2	2	0	0	0	2	2	0	2	2
wsnp_Ex_c20445_29515644	2	0	0	0	0	0	0	0	2	0	2	0	0	2	2	0	2	0	0	0	0	0	0	2	0	0	2	0	2	0	0	0	0	2	2	2	0	0	2	2	2	0	0	0	2	2	0	2	2
wsnp_Ex_rep_c75827_73041653	2	0	0	0	0	0	0	0	2	0	2	0	0	2	2	0	2	0	0	0	0	0	0	2	0	0	2	0	2	0	0	0	0	2	2	2	0	0	2	2	2	0	0	0	2	2	0	2	2
wsnp_Ra_c4850_8698731	2	0	0	0	0	0	0	0	2	0	2	0	0	2	2	0	2	0	0	0	0	0	0	2	0	0	2	0	2	0	0	0	0	2	2	2	0	0	2	2	2	0	0	0	2	2	0	2	2
wsnp_be498599A_Ta_2_2	2	0	0	0	0	0	0	0	-1	0	2	-1	0	2	2	0	2	0	0	0	0	0	0	-1	0	0	2	0	2	0	0	0	0	2	2	2	0	0	2	2	2	0	0	0	2	2	0	2	2
GENE-1057_41	2	0	0	0	0	0	0	0	2	0	2	0	2	2	2	0	2	0	0	0	0	0	0	2	0	0	2	0	2	0	0	0	0	2	2	2	0	0	2	2	2	0	0	0	2	2	0	2	2
RAC875_c41731_321	2	0	0	0	0	0	0	0	2	0	2	0	0	2	2	0	2	0	0	0	0	0	0	2	0	0	2	0	2	0	0	0	0	2	2	2	0	0	2	2	2	0	0	0	2	2	0	2	2
Ra_c43931_376	0	0	0	0	0	0	0	0	2	0	2	0	0	2	2	0	2	0	0	0	0	0	0	2	0	0	2	0	2	0	0	0	0	2	2	2	0	0	2	2	2	0	0	0	2	2	0	2	2
BobWhite_c2099_337	2	2	2	2	2	0	0	0	2	0	2	0	0	2	2	0	2	0	0	0	0	0	0	2	0	0	2	0	2	0	0	0	0	2	2	2	0	0	2	2	2	0	0	0	2	2	0	2	2
wsnp_Ra_c11564_18736249	2	2	2	2	2	0	0	0	2	0	2	0	0	2	2	0	2	0	0	0	0	0	0	2	0	0	2	0	2	0	0	0	0	2	2	2	0	0	2	2	2	0	0	0	2	2	0	2	2
Ra_c1512_410	0	0	0	0	0	0	0	0	2	0	2	0	2	2	2	0	2	0	0	0	0	0	0	2	0	0	2	0	2	0	0	0	0	2	2	2	0	0	2	2	2	0	0	0	2	2	0	2	2
Ra_c71628_188	0	0	0	0	0	0	0	0	-1	0	2	0	2	2	2	0	2	0	0	0	0	0	0	2	0	0	2	0	2	0	0	0	0	2	2	2	0	0	2	2	2	0	0	0	2	2	0	2	2
wsnp_Ku_rep_c110147_94431847	0	0	0	0	0	0	0	0	2	0	2	-1	2	2	2	0	2	0	0	0	0	0	0	-1	0	0	2	0	2	0	0	0	0	2	2	-1	0	0	2	2	2	0	0	0	2	2	0	-1	2
wsnp_Ex_c30787_39660951	0	0	0	0	0	0	0	0	2	0	2	0	2	2	2	0	2	0	0	0	0	0	0	2	0	0	2	0	2	0	0	0	0	2	2	2	0	0	2	2	2	0	0	0	2	2	0	2	2
Ra_c26140_158	0	0	0	0	0	0	0	0	2	0	2	0	2	2	2	0	2	0	0	0	0	0	0	2	0	0	2	0	2	0	0	0	0	2	2	2	0	0	2	2	2	0	0	0	2	2	0	2	2
GENE-1350_36	0	0	0	0	0	0	0	0	2	0	2	0	2	2	2	0	2	0	0	0	0	0	0	2	0	0	2	0	2	0	0	0	0	2	2	2	0	0	2	2	2	0	0	0	2	2	0	2	2
wsnp_Ex_rep_c66809_65185215	0	0	0	0	0	0	0	0	2	0	2	0	2	2	2	0	2	0	0	0	0	0	0	2	0	0	2	0	2	0	0	0	0	2	2	2	0	0	2	2	2	0	0	0	2	2	0	2	2
wsnp_Ex_c31900_40635609	0	0	0	0	0	0	0	0	2	0	2	0	2	2	2	0	2	0	0	0	0	0	0	2	0	0	2	0	2	0	0	0	0	2	2	2	0	0	2	2	2	0	0	0	2	2	0	2	2
IAAV5270	2	0	0	0	0	-1	0	0	2	0	2	-1	2	2	2	0	2	0	0	0	0	0	0	2	0	0	2	0	2	0	0	0	0	2	2	2	0	0	2	2	2	0	0	0	2	2	0	2	2
wsnp_Ex_rep_c66800_65171259	2	0	0	0	0	0	0	0	-1	0	2	0	2	2	2	0	2	0	0	0	0	0	0	2	0	0	2	0	2	0	0	0	0	2	2	2	0	0	2	2	2	0	0	0	2	2	0	2	2
BobWhite_rep_c64242_111	2	0	0	0	0	0	0	0	2	0	2	0	2	2	2	0	2	0	0	0	0	0	0	2	0	0	2	0	2	0	0	0	0	2	2	2	0	0	2	2	2	0	0	0	2	2	0	2	2
wsnp_Ex_rep_c66800_65171198	2	0	0	0	0	0	0	0	2	0	2	0	2	2	2	0	2	0	0	0	0	0	0	2	0	0	2	0	2	0	0	0	0	2	2	2	0	0	2	2	2	0	0	0	2	2	0	2	2
wsnp_Ex_rep_c68599_67447926	2	0	0	0	0	0	0	0	2	0	2	-1	2	2	2	0	2	0	0	0	0	0	0	2	0	0	2	0	2	0	0	0	0	2	2	2	0	0	2	2	2	0	0	0	2	2	0	2	2
wsnp_Ex_rep_c68599_67447880	2	0	0	0	0	0	0	0	2	0	2	0	2	2	2	0	2	0	0	0	0	0	0	2	0	0	2	0	2	0	0	0	0	2	2	2	0	0	2	2	2	0	0	0	2	2	0	2	2
Excalibur_c3869_427	2	2	2	2	2	0	2	2	2	2	2	2	2	2	0	0	2	0	0	0	0	0	0	2	0	2	0	2	2	0	0	0	0	2	0	0	0	2	2	2	0	0	2	2	0	2	0	2	2
wsnp_Ex_c27023_36242252	2	0	0	0	0	0	0	0	-1	0	2	0	2	2	2	0	2	0	0	0	0	0	0	2	0	0	2	0	2	0	0	0	0	2	2	2	0	0	2	2	2	0	0	0	2	2	0	-1	2
Excalibur_c27023_134	2	0	0	0	0	0	0	0	2	0	2	0	2	2	2	0	2	0	0	0	0	0	0	2	0	0	2	0	2	0	0	0	0	2	2	2	0	0	2	2	2	0	0	0	2	2	0	2	2
IAAV9024	2	0	0	0	0	0	0	0	-1	0	2	0	2	2	2	0	2	0	0	0	0	0	0	2	0	0	2	0	2	0	0	0	0	2	2	2	0	0	2	2	2	0	0	0	2	2	0	2	2
TA001220-1276	2	0	0	0	0	0	0	0	2	0	2	-1	2	2	2	0	2	0	0	0	0	0	0	-1	0	0	2	0	2	0	0	0	0	2	2	-1	0	0	2	2	2	0	0	0	2	2	0	2	2
CAP8_c607_659	2	2	2	2	2	0	0	0	2	0	2	0	2	2	2	0	2	0	0	0	0	0	0	2	0	0	2	0	2	0	0	0	0	2	2	2	0	0	2	2	2	0	0	0	2	2	0	2	2
wsnp_Ex_c25057_34318425	0	0	0	0	0	0	0	0	2	0	2	0	2	2	2	0	2	0	0	0	0	0	0	2	0	0	2	0	2	0	0	0	0	2	2	2	0	0	2	2	2	0	0	0	2	2	0	2	2
BS00060653_51	0	0	0	0	0	0	0	0	-1	0	2	0	2	2	2	0	2	0	0	0	0	0	0	-1	0	0	2	0	2	0	0	0	0	2	2	2	0	0	2	2	2	0	0	0	2	2	0	2	2
BS00032606_51	0	0	0	0	0	0	0	0	2	0	2	0	2	2	2	0	2	0	0	0	0	0	0	2	0	0	2	0	2	0	0	0	0	2	2	2	0	0	2	2	2	0	0	0	2	2	0	2	2
BobWhite_rep_c50998_607	2	2	2	2	2	0	2	2	2	2	2	2	2	2	0	0	2	0	0	0	0	0	0	2	0	-1	0	2	2	0	0	0	0	2	0	0	0	2	-1	2	0	0	2	2	0	2	0	2	-1
Tdurum_contig75336_518	2	2	0	0	2	0	2	2	0	2	0	0	2	2	2	2	0	2	-1	2	0	0	0	2	-1	0	0	0	0	0	0	2	0	0	0	2	2	0	0	0	2	0	2	0	-1	2	2	0	0
Tdurum_contig75336_402	2	2	0	0	2	0	2	2	0	2	0	-1	2	2	2	2	0	2	-1	2	0	0	0	-1	-1	0	0	0	0	0	0	2	0	0	0	-1	2	0	0	0	2	0	2	0	-1	2	2	-1	0
BS00077693_51	0	2	2	2	2	0	0	0	2	0	2	0	2	2	2	0	2	0	0	0	0	0	0	2	0	0	2	0	2	0	0	0	0	2	2	2	0	0	2	2	2	0	0	0	2	2	0	2	2
RAC875_rep_c72609_652	0	2	2	2	2	0	0	0	2	0	2	0	2	2	2	0	2	0	0	0	0	0	0	2	0	0	2	0	2	0	0	0	0	2	2	-1	0	0	2	2	2	0	0	0	2	2	0	2	2
BS00061867_51	0	2	2	2	2	0	0	0	2	0	2	0	2	2	2	0	2	0	0	0	0	0	0	2	0	0	2	0	2	0	0	0	0	2	2	2	0	0	2	2	2	0	0	0	2	2	0	2	2
BS00032746_51	0	2	2	2	2	0	0	0	2	0	2	0	2	2	2	0	2	0	0	0	0	0	0	2	0	0	2	0	2	0	0	0	0	2	2	2	0	0	2	2	2	0	0	0	2	2	0	2	2
BS00083727_51	0	2	2	2	2	0	0	0	2	0	2	0	2	2	2	0	2	0	0	0	0	0	0	2	0	0	2	0	2	0	0	0	0	2	2	2	0	0	2	2	2	0	0	0	2	2	0	2	2
Ku_c8929_274	0	0	0	0	0	0	0	2	2	0	0	0	0	0	0	2	0	0	2	0	2	0	0	0	0	2	2	2	0	2	2	0	0	2	2	0	2	0	2	0	2	2	0	2	0	0	0	0	0
BS00065339_51	0	0	0	0	0	0	0	2	2	0	0	0	0	0	0	2	0	0	2	0	2	0	0	0	0	2	2	2	0	2	2	0	0	2	2	0	2	0	2	0	2	2	0	2	0	0	0	0	0
BS00023953_51	-1	0	0	0	0	2	0	2	0	2	0	2	0	0	0	0	0	2	0	0	0	0	0	0	0	0	0	0	2	0	2	0	2	0	2	2	0	0	0	0	0	2	2	0	0	0	0	0	0
GENE-1166_304	0	2	2	2	2	0	0	0	2	0	2	0	2	2	2	0	2	0	0	0	0	0	0	2	0	0	2	0	2	0	0	0	0	2	2	2	0	0	2	2	2	0	0	0	2	2	0	2	2
GENE-1166_419	2	2	2	2	2	0	0	0	2	0	2	0	2	2	2	0	2	0	0	0	0	0	0	2	0	0	2	0	2	0	0	0	0	2	2	2	0	0	2	2	2	0	0	0	2	2	0	2	2
BS00078925_51	0	2	2	2	2	0	0	0	2	0	2	0	2	2	2	0	2	0	0	0	0	0	0	-1	0	0	2	0	2	0	0	0	0	2	2	-1	0	0	2	2	2	0	0	0	2	2	0	-1	2
Kukri_c28199_112	2	2	2	2	2	0	2	2	2	2	2	2	2	2	0	0	2	0	0	0	0	0	0	2	2	-1	0	2	2	0	0	2	0	2	0	0	0	2	-1	2	0	0	2	2	0	2	2	2	2
GENE-1079_403	0	-1	0	0	0	2	0	2	2	2	2	0	0	2	0	0	-1	2	0	2	0	0	0	2	-1	2	0	2	0	2	2	2	-1	2	0	-1	2	0	2	0	0	2	2	2	0	2	-1	2	2
BS00011171_51	0	0	0	2	2	2	0	-1	2	0	2	2	0	0	0	2	-1	0	0	2	2	2	2	0	2	2	2	0	0	2	0	0	0	0	0	-1	2	0	0	2	2	2	2	0	0	2	0	0	0
wsnp_BE406351A_Ta_2_2	0	2	2	2	2	0	0	0	2	0	2	0	2	2	2	0	2	0	0	0	0	0	0	2	0	0	2	0	2	0	0	0	0	2	2	2	0	0	2	2	2	0	0	0	2	2	0	-1	2
wsnp_Ex_c28204_37349164	0	2	2	2	2	0	0	0	2	0	2	0	0	2	2	0	2	0	0	0	0	0	0	2	0	0	2	0	2	0	0	0	0	2	2	2	0	0	2	2	2	0	0	0	2	2	0	-1	2
BobWhite_c28819_787	0	2	2	2	2	0	0	0	2	0	2	0	2	2	2	0	2	0	0	0	0	0	0	2	0	0	2	0	2	0	0	0	0	2	2	2	0	0	2	2	2	0	0	0	2	2	0	2	2
BobWhite_c28819_733	0	2	2	2	2	0	0	0	2	0	2	0	2	2	2	0	2	0	0	0	0	0	0	2	0	0	2	0	2	0	0	0	0	2	2	2	0	0	2	2	2	0	0	0	2	2	0	2	2
BobWhite_c28819_517	0	2	2	2	2	0	0	0	2	0	2	0	2	2	2	0	2	0	0	0	0	0	0	2	0	0	2	0	2	0	0	0	0	2	2	2	0	0	2	2	2	0	0	0	2	2	0	2	2
Tdurum_contig10579_790	0	2	2	2	2	0	0	0	2	0	2	0	2	2	2	0	2	0	0	0	0	0	0	2	0	0	2	0	2	0	0	0	0	2	2	2	0	0	2	2	2	0	0	0	2	2	0	2	2
wsnp_Ex_c2337_4379619	0	2	-1	-1	2	0	0	0	-1	0	2	0	0	2	2	0	2	0	0	0	0	0	0	2	0	0	2	0	2	0	0	0	0	2	2	2	0	0	2	2	2	0	0	0	2	2	0	2	2
BS00022301_51	0	2	-1	0	2	0	0	0	2	0	0	0	0	2	2	0	2	0	0	0	0	0	0	2	0	0	2	0	2	0	0	0	0	2	2	2	0	0	2	2	2	0	0	0	2	2	0	2	2
wsnp_BF475068A_Ta_2_1	0	2	2	2	2	0	0	0	2	0	0	0	0	2	2	0	2	0	0	0	0	0	0	2	0	0	2	0	2	0	0	0	0	2	2	2	0	0	2	2	2	0	0	0	2	2	0	2	2
Kukri_c24064_2095	0	2	0	0	2	0	0	0	2	0	0	0	0	2	2	0	2	0	0	0	0	0	0	2	0	0	2	0	2	0	0	0	0	2	2	-1	0	0	2	2	2	0	0	0	2	2	0	-1	2
wsnp_Ra_c4503_8155485	0	2	0	0	2	0	0	0	2	0	0	0	0	2	2	0	2	0	0	0	0	0	0	2	0	0	2	0	2	0	0	0	0	2	2	2	0	0	2	2	2	0	0	0	2	2	0	2	2
BS00022903_51	0	0	0	0	0	0	0	0	-1	0	0	0	-1	2	2	0	2	-1	0	0	0	0	0	2	0	0	2	0	2	0	0	0	0	2	2	-1	0	0	2	2	2	0	0	0	2	2	0	2	2
BS00022896_51	0	0	0	0	0	0	0	0	0	0	0	0	-1	2	2	0	2	0	0	0	0	0	0	2	0	0	0	0	2	0	0	0	0	0	2	-1	0	0	2	2	2	0	0	0	2	2	0	2	2
Tdurum_contig11421_355	0	0	0	0	0	0	2	2	2	2	2	2	0	2	0	2	2	2	2	0	0	0	0	2	2	0	2	2	2	0	0	2	0	2	0	0	2	2	0	2	0	0	2	2	0	2	2	2	2
IAAV4464	0	0	0	0	0	0	0	2	0	0	0	0	2	2	2	0	2	0	0	0	0	0	0	2	0	0	0	0	2	0	0	0	-1	0	2	-1	0	0	2	-1	2	0	0	0	2	2	0	2	2
JD_c3742_1130	0	0	0	0	0	0	0	2	0	0	0	0	2	2	2	0	2	0	0	0	0	0	0	2	0	0	0	0	2	0	0	0	2	0	2	-1	0	0	2	-1	2	0	0	0	2	2	0	2	2
RAC875_c38018_278	0	0	0	0	0	0	0	2	-1	0	0	0	2	2	2	0	2	-1	0	0	0	0	0	2	0	0	0	0	2	0	0	0	-1	0	2	-1	0	0	2	-1	2	0	0	0	2	2	0	2	2
RFL_Contig4517_1300	0	0	0	0	0	0	0	2	0	0	0	0	2	2	2	0	2	2	2	0	0	0	0	2	0	0	0	0	2	0	0	0	2	0	2	2	0	0	2	2	2	0	0	0	2	2	0	2	2
RFL_Contig4517_1276	-1	0	0	0	0	0	0	2	0	0	0	0	2	2	2	0	2	-1	2	0	0	0	0	2	0	0	0	0	2	0	0	0	2	0	2	-1	0	0	2	2	2	0	0	0	2	2	0	2	2
RAC875_c24411_889	2	0	2	2	2	0	2	0	0	0	0	2	2	2	2	0	2	0	2	0	2	0	2	2	2	0	0	0	2	0	0	2	0	0	0	0	2	0	0	2	2	2	0	0	2	2	0	2	0
wsnp_Ex_rep_c67530_66144244	2	2	2	2	2	0	0	2	0	0	0	0	2	2	2	0	2	0	2	0	0	0	0	2	0	2	0	0	2	0	0	0	2	0	2	-1	0	2	2	0	0	0	0	0	2	2	0	2	2
Excalibur_rep_c69014_112	2	2	2	2	2	0	0	2	0	0	0	0	2	2	2	0	2	-1	2	0	0	0	0	-1	0	2	0	0	2	0	0	0	-1	0	2	-1	0	2	2	0	0	0	0	0	2	2	0	-1	2
IAAV6972	2	2	2	2	2	0	0	2	0	0	0	0	2	2	2	0	2	0	2	0	0	0	0	-1	0	2	0	0	2	0	0	0	2	0	2	-1	0	2	2	0	0	0	0	0	2	2	0	-1	2
wsnp_Ex_rep_c69014_67914888	2	2	2	2	2	0	0	2	0	0	0	0	2	2	2	0	2	0	2	0	0	0	0	2	0	2	0	0	2	0	0	0	2	0	2	-1	0	2	2	0	0	0	0	0	2	2	0	2	2
wsnp_Ex_c28942_38018762	2	2	2	2	2	0	0	2	0	0	0	-1	2	2	2	0	2	0	2	0	0	0	0	2	0	2	0	0	2	0	0	0	2	0	2	-1	0	2	2	0	0	0	0	0	2	2	0	2	2
wsnp_JD_c514_781859	2	2	2	2	2	0	0	2	0	0	0	0	2	2	2	0	2	0	2	0	0	0	0	-1	0	2	0	0	2	0	0	0	2	0	2	-1	0	2	2	0	0	0	0	0	2	2	0	-1	2
IACX6337	2	2	2	2	2	0	0	2	0	0	0	-1	2	2	2	0	2	-1	2	0	0	0	0	2	0	2	0	0	2	0	0	0	2	0	2	-1	0	2	2	0	0	0	0	0	2	2	0	2	2
BS00027830_51	2	2	2	2	2	0	0	2	0	0	0	0	2	2	2	0	2	-1	2	0	0	0	0	2	0	2	0	0	2	0	0	0	2	0	2	-1	0	2	2	0	0	0	0	0	2	2	0	2	2
GENE-1275_1179	0	0	0	0	0	0	2	2	2	2	2	-1	0	2	0	2	2	2	2	0	0	2	0	2	2	2	2	2	2	0	0	2	2	2	0	0	2	2	2	2	2	0	2	2	0	2	2	2	2
GENE-1275_1292	0	0	0	0	0	0	2	2	2	2	2	2	2	2	0	2	2	2	2	0	0	2	0	2	2	2	2	2	2	0	0	2	2	2	0	0	2	2	2	2	2	0	2	2	0	2	2	2	2
RAC875_c68963_397	0	0	0	0	0	2	2	2	2	2	2	2	-1	2	0	2	2	2	2	0	0	2	0	2	2	2	2	2	2	0	0	2	-1	2	0	-1	2	2	-1	2	2	0	2	2	0	2	2	2	2
Excalibur_c44342_74	2	2	2	2	2	2	0	2	0	0	2	2	0	2	2	0	2	0	-1	0	2	0	2	2	2	2	2	2	2	0	0	0	0	2	2	2	2	2	2	2	0	2	0	2	0	0	2	0	0
GENE-0910_153	2	2	2	2	2	0	2	2	2	2	2	2	2	2	0	2	2	2	-1	0	0	2	0	2	2	-1	2	2	2	0	0	2	-1	2	0	0	2	2	-1	2	2	0	2	2	0	2	2	2	2
IAAV2718	0	0	0	0	0	2	0	2	0	0	0	-1	0	2	2	0	2	0	2	0	0	0	0	2	0	-1	0	0	2	0	0	0	2	0	2	2	-1	2	0	0	0	0	0	0	2	2	0	2	2
IAAV5674	0	0	0	0	0	0	2	2	2	2	2	2	0	2	0	2	2	2	2	0	0	2	0	2	2	2	2	2	2	0	0	2	-1	2	0	0	2	2	2	2	2	0	2	2	0	2	2	2	2
Ra_c5443_527	0	0	0	0	0	2	0	2	0	2	0	0	0	2	2	0	2	0	2	0	0	0	0	2	2	2	0	0	2	0	0	0	2	0	2	2	2	2	0	0	0	0	0	0	2	2	0	2	2
GENE-1080_39	0	0	0	0	0	0	2	2	2	2	2	2	0	2	0	2	2	2	2	0	0	2	0	2	2	2	2	2	2	0	0	2	-1	2	0	0	2	2	0	2	2	0	2	2	0	2	2	2	2
Tdurum_contig23247_66	0	0	0	0	0	0	2	2	2	2	2	2	0	2	0	2	2	2	2	0	0	2	0	2	2	2	2	2	2	0	0	2	-1	2	0	0	2	2	-1	2	2	0	2	2	0	2	2	2	2
GENE-1381_132	2	0	2	2	2	2	0	2	0	-1	0	0	0	2	2	0	2	0	-1	0	0	0	0	2	2	-1	0	0	2	0	0	0	2	0	2	-1	-1	2	0	0	0	0	0	0	2	2	0	2	2
wsnp_be471201A_Ta_1_3	2	2	2	2	2	2	0	2	0	-1	0	-1	2	2	2	0	2	0	2	0	0	0	0	2	2	-1	0	0	2	0	0	0	2	0	2	2	-1	2	0	0	0	0	0	0	2	2	0	2	2
Ku_c8927_2075	2	0	2	2	2	2	0	2	0	2	0	0	0	2	2	0	2	0	2	0	0	0	0	2	2	2	0	0	2	0	0	0	2	0	2	2	0	2	0	0	0	0	0	0	2	2	0	2	2
Excalibur_c6660_716	2	0	2	2	2	2	0	2	0	2	0	0	0	2	2	0	2	0	2	0	0	0	0	2	2	2	0	0	2	0	0	0	2	0	2	2	0	2	0	0	0	0	0	0	2	2	0	2	2
BobWhite_c3833_815	2	0	0	0	0	2	0	2	0	-1	0	0	-1	2	2	0	2	0	-1	0	0	0	0	2	2	-1	0	0	2	0	0	0	-1	0	2	2	-1	2	0	0	0	0	0	0	2	2	0	-1	2
RAC875_c99803_148	2	0	0	0	0	2	0	2	0	-1	0	0	0	2	2	0	2	0	-1	0	0	0	0	-1	2	2	0	0	2	0	0	0	2	0	2	-1	0	2	0	0	0	0	0	0	2	2	0	-1	2
RAC875_rep_c73777_410	2	0	2	0	0	0	2	2	2	2	2	2	0	2	0	2	2	2	2	0	0	2	0	2	2	2	2	2	2	0	0	2	-1	2	0	0	2	2	-1	2	2	0	2	2	0	2	2	2	2
BS00011579_51	2	0	2	0	0	0	2	2	2	2	2	2	0	2	0	2	-1	2	-1	0	0	2	0	2	2	-1	2	2	2	0	0	2	-1	2	0	-1	2	2	-1	2	2	0	2	2	0	2	2	2	-1
BS00069915_51	2	-1	2	2	2	2	2	2	0	0	0	0	2	2	2	0	2	0	-1	0	0	0	0	2	2	-1	0	0	2	0	0	0	2	0	2	2	0	2	0	0	0	0	0	0	2	2	0	2	2
BS00077597_51	2	0	2	2	2	2	2	2	0	-1	0	0	0	2	2	0	2	0	-1	0	0	0	0	2	2	2	0	0	2	0	0	0	2	0	2	2	0	2	0	0	0	0	0	0	2	2	0	2	2
BS00000297_51	2	2	0	0	0	2	2	2	0	-1	0	0	0	2	2	0	2	0	2	0	0	0	0	2	2	-1	0	0	2	0	0	0	2	0	2	2	-1	2	0	0	0	0	0	0	2	2	0	2	2
BobWhite_c41676_137	2	0	2	0	0	0	2	2	2	2	2	2	-1	2	0	2	2	2	0	0	0	2	0	2	2	2	2	2	2	0	0	2	-1	2	0	0	2	2	-1	2	2	0	2	2	0	2	2	-1	2
BS00000965_51	0	2	0	0	0	2	2	2	0	2	0	0	2	2	0	0	2	0	2	0	0	0	0	2	2	2	0	2	2	0	0	0	2	0	2	2	0	2	0	0	0	0	0	0	2	2	0	2	2
Excalibur_c46751_689	2	-1	2	2	2	2	2	2	0	2	0	0	0	2	0	0	2	0	2	0	0	0	0	-1	2	2	0	2	2	0	0	0	2	0	2	2	0	2	0	0	0	0	0	0	2	2	0	-1	2
Excalibur_c28325_140	2	2	2	2	2	2	2	2	0	2	0	0	0	2	0	0	2	0	2	0	0	0	0	2	2	2	0	2	2	0	0	0	2	0	2	-1	-1	2	0	0	0	0	0	0	2	2	0	2	2
Excalibur_rep_c102052_721	0	0	2	2	2	2	2	2	0	-1	0	0	0	2	0	0	2	0	0	0	0	0	0	-1	2	-1	0	2	2	0	0	0	2	0	0	-1	0	2	0	0	0	0	0	0	2	2	0	-1	2
RAC875_c77816_365	-1	2	0	0	0	2	2	2	0	2	0	0	2	2	0	0	2	0	2	0	0	0	0	2	2	2	0	2	2	0	0	0	2	0	0	2	-1	2	0	0	0	0	0	0	2	2	0	2	2
BS00107804_51	0	2	0	0	0	2	2	2	0	-1	0	0	0	2	0	0	2	0	2	0	0	0	0	2	2	-1	0	2	2	0	0	0	2	0	0	2	0	2	0	0	0	0	0	0	2	2	0	2	2
BS00001059_51	-1	2	-1	0	0	2	2	2	0	-1	0	0	-1	2	0	0	2	0	2	0	0	0	0	2	2	2	0	2	2	0	0	0	2	0	0	-1	-1	2	0	0	0	0	0	0	2	2	0	2	2
Ra_c70418_142	0	0	0	0	0	2	2	2	0	2	0	0	0	2	0	0	2	0	-1	0	0	0	0	2	2	2	0	2	2	0	0	0	2	0	0	2	-1	2	0	0	0	0	0	0	2	2	0	2	2
Ra_c70418_147	0	0	0	0	0	2	2	2	0	-1	0	0	0	2	0	0	2	0	-1	0	0	0	0	2	2	2	0	2	2	0	0	0	2	0	0	2	-1	2	0	0	0	0	0	0	2	2	0	2	2
wsnp_Ex_rep_c67848_66550974	0	0	0	0	0	2	2	2	0	2	0	0	0	2	0	0	2	0	2	0	0	0	0	2	2	2	0	2	2	0	0	0	2	0	0	2	-1	2	0	0	0	0	0	0	2	2	0	2	2
RAC875_c64377_350	0	0	0	0	0	2	2	2	0	2	0	0	0	2	0	0	2	0	0	0	0	0	0	-1	2	2	0	2	2	0	0	0	2	0	0	-1	0	2	0	0	0	0	0	0	2	2	0	-1	2
IAAV5307	2	2	2	2	2	0	2	2	2	2	2	2	2	2	0	2	2	2	-1	0	0	2	0	2	2	-1	2	2	2	0	0	2	0	2	0	0	2	2	0	0	2	0	0	2	0	2	2	2	2
IACX5919	2	0	2	0	0	0	2	2	2	2	2	2	0	2	0	2	2	2	-1	0	0	2	0	2	2	-1	2	2	2	0	0	2	-1	2	0	-1	2	2	-1	0	2	0	-1	2	0	2	2	2	2
RAC875_rep_c108548_163	2	0	2	0	0	0	2	2	2	2	2	2	-1	2	0	2	2	2	2	0	0	2	0	2	2	2	2	2	2	0	0	2	-1	2	0	0	2	2	-1	0	2	0	-1	2	0	2	2	2	2
BobWhite_c34598_70	0	0	0	0	0	-1	2	2	0	2	0	0	0	2	0	0	2	0	-1	0	0	0	0	2	2	2	0	2	2	0	0	0	2	0	0	-1	-1	2	0	0	0	0	0	0	2	2	0	2	2
BobWhite_rep_c64766_352	0	0	0	0	0	2	2	2	0	2	0	0	0	2	0	0	2	0	-1	0	0	0	0	2	2	-1	0	2	2	0	0	0	2	0	0	-1	-1	2	0	0	0	0	0	0	2	2	0	2	2
BS00022587_51	0	2	2	0	0	2	2	2	0	0	0	0	2	2	0	0	2	0	2	0	0	0	0	2	2	2	0	2	2	0	0	0	2	0	0	2	0	2	0	0	0	0	0	0	2	2	0	2	2
BobWhite_c14760_277	2	2	2	2	2	2	2	2	0	2	0	0	0	2	0	0	2	0	2	0	0	0	0	2	2	2	0	-1	2	0	0	0	2	0	0	-1	0	2	0	0	0	0	0	0	-1	2	0	2	2
BobWhite_rep_c65953_139	2	2	2	2	2	0	2	2	2	2	2	2	2	2	0	2	2	2	-1	0	0	2	0	2	2	2	2	2	2	0	0	2	-1	2	0	0	2	2	-1	0	2	0	-1	2	0	2	2	2	2
Excalibur_c47219_186	2	2	2	2	2	2	2	2	0	-1	0	0	-1	2	0	0	2	0	2	0	0	0	0	2	2	-1	0	2	2	0	0	0	-1	0	0	2	0	2	0	0	0	0	0	0	2	2	0	2	2
IAAV6408	2	2	2	2	2	2	2	2	0	-1	0	0	0	2	0	0	2	0	2	0	0	0	0	2	2	-1	0	2	2	0	0	0	2	0	0	2	0	2	0	0	0	0	0	0	2	2	0	2	2
BS00108517_51	2	2	2	2	2	2	2	2	0	0	0	0	0	2	0	0	2	0	-1	0	0	0	0	2	2	0	0	2	2	0	0	0	0	0	0	2	0	2	0	0	0	0	0	0	2	2	0	2	2
RAC875_rep_c119619_54	0	0	0	0	0	2	2	2	0	2	0	0	0	2	0	0	2	0	-1	0	0	0	0	2	2	-1	0	2	2	0	0	0	2	0	0	2	-1	2	0	0	0	0	0	0	2	2	0	2	2
wsnp_BG605368A_Ta_2_4	0	0	0	0	0	2	2	2	0	-1	0	0	0	2	0	0	2	0	-1	0	0	0	0	2	2	2	0	2	2	0	0	0	2	0	0	2	-1	2	0	0	0	0	0	0	2	2	0	2	2
Excalibur_c11870_477	2	-1	-1	2	2	0	2	2	2	2	2	2	2	2	0	2	2	2	-1	0	0	2	0	2	2	-1	2	2	2	0	0	2	0	2	0	0	2	2	0	0	2	0	0	2	0	2	2	2	2
Ku_c69608_894	0	2	-1	0	0	2	2	2	0	-1	0	0	0	2	0	0	2	0	2	0	0	0	0	2	2	-1	0	2	2	0	0	0	-1	0	0	2	0	2	0	0	0	0	0	0	2	2	0	2	2
Ku_c13700_1196	0	0	0	0	0	2	2	2	0	2	0	0	0	2	0	0	2	0	-1	0	0	0	0	2	2	2	0	2	2	0	0	0	2	0	0	2	-1	2	0	0	-1	0	0	0	2	2	0	2	2
Ku_c13700_1189	0	0	0	0	0	2	2	2	0	2	0	0	0	2	0	0	2	0	2	0	0	0	0	2	2	2	0	2	2	0	0	0	2	0	0	-1	2	2	0	0	0	0	0	0	2	2	0	2	2
RAC875_c58006_436	-1	0	-1	2	2	2	2	2	0	-1	0	0	0	2	0	0	2	0	-1	0	0	0	0	2	2	-1	0	2	2	0	0	0	2	0	0	2	0	2	0	0	0	2	0	0	2	2	0	2	2
Excalibur_c96_670	0	2	-1	2	2	2	2	2	0	2	0	0	2	2	0	0	2	0	2	0	0	0	0	2	2	2	0	2	2	0	0	0	2	0	0	2	0	2	0	0	0	2	0	0	2	2	0	2	2
Excalibur_c96_619	0	0	0	2	2	2	2	2	0	-1	0	0	0	2	0	0	2	0	-1	0	0	0	0	2	2	-1	0	2	2	0	0	0	-1	0	0	2	-1	2	0	0	0	2	0	0	2	2	0	2	2
wsnp_Ex_c3808_6925015	0	2	2	2	-1	2	2	2	0	-1	0	0	0	2	0	0	2	0	2	0	0	0	0	2	2	-1	0	2	2	0	0	0	2	0	0	2	0	2	0	0	0	2	0	0	2	2	0	2	2
BobWhite_c26570_282	2	2	2	-1	2	2	2	2	0	2	0	0	2	2	0	0	2	0	2	0	0	0	0	2	2	2	2	2	2	0	0	0	2	0	0	2	0	2	0	0	0	2	0	0	2	2	0	2	2
RAC875_c42648_115	2	2	2	0	0	2	2	2	0	-1	0	0	0	2	0	0	2	0	0	0	0	0	0	-1	2	-1	2	2	2	0	0	0	2	0	0	-1	0	2	0	0	0	2	0	0	2	2	0	-1	2
GENE-2352_964	2	2	2	0	0	2	2	2	0	-1	0	0	-1	2	0	0	2	0	-1	0	0	0	0	2	2	-1	2	2	2	0	0	0	2	0	0	2	-1	2	0	0	0	2	0	0	2	2	0	2	2
wsnp_Ra_c32271_41304469	2	2	2	0	0	2	2	2	0	-1	0	0	-1	2	0	0	2	0	-1	0	0	0	0	2	2	-1	2	2	2	0	0	0	2	0	0	2	-1	2	0	0	0	2	0	0	2	2	0	2	2
Jagger_c9554_114	2	2	2	0	0	2	2	2	0	2	0	0	-1	2	0	0	2	0	-1	0	0	0	0	2	2	2	2	2	2	0	0	0	2	0	0	2	-1	2	0	0	0	2	0	0	2	2	0	-1	2
wsnp_Ex_c16627_25162391	2	2	2	0	0	2	2	2	0	2	0	0	-1	2	0	0	2	0	2	0	0	0	0	2	2	2	2	2	2	0	0	0	2	0	0	2	0	2	0	0	0	2	0	0	2	2	0	2	2
BS00065865_51	2	2	2	0	0	2	2	2	0	2	0	0	-1	2	0	0	2	0	-1	0	0	0	0	2	2	2	2	2	2	0	0	0	2	0	0	-1	-1	2	0	0	0	2	0	0	2	2	0	2	2
BS00094574_51	-1	-1	-1	2	2	2	2	2	0	0	0	0	-1	2	0	0	2	0	2	0	0	0	2	2	2	0	2	2	2	0	0	0	2	0	0	2	0	2	0	0	0	2	0	0	2	2	0	2	2
RAC875_c9832_1870	2	2	2	-1	2	2	2	2	0	2	0	0	2	2	0	0	2	-1	2	0	0	0	-1	2	2	0	2	2	2	0	0	0	2	0	0	-1	0	2	0	0	0	2	0	0	2	2	0	-1	2
RFL_Contig3509_229	2	2	2	2	2	2	2	2	0	0	0	0	2	2	0	0	2	0	2	0	0	0	2	2	2	-1	2	2	2	0	0	0	2	0	0	2	2	2	0	0	0	2	0	0	2	2	0	-1	2
RAC875_c37510_329	0	0	0	0	0	2	2	2	0	2	0	0	0	2	0	0	2	0	0	0	0	0	2	2	2	-1	2	2	2	0	0	2	2	0	0	2	2	2	0	0	0	2	0	0	2	2	0	0	2
wsnp_Ex_c14953_23104041	-1	0	0	2	2	2	2	2	0	2	0	0	0	2	0	0	2	0	2	0	0	0	2	2	2	2	2	2	2	2	0	2	2	0	0	2	2	2	0	0	0	2	0	0	2	2	0	0	2
Excalibur_c14953_899	2	-1	-1	2	2	2	-1	2	0	2	0	0	-1	-1	-1	-1	2	0	2	-1	-1	0	2	2	2	2	2	2	2	2	0	2	2	0	0	2	2	2	0	0	0	2	0	0	2	2	0	0	2
BS00057059_51	-1	0	2	0	0	2	2	2	0	2	0	0	0	2	0	0	2	0	2	0	0	0	2	2	2	-1	2	2	2	2	0	2	2	0	0	2	2	0	0	0	0	2	0	0	2	2	0	0	2
BS00057060_51	-1	0	2	0	0	2	2	2	0	2	0	0	0	2	0	0	2	0	2	0	0	0	2	2	2	-1	2	2	2	2	0	2	2	0	0	2	2	0	0	0	0	2	0	0	2	2	0	0	2
Kukri_c54944_116	2	0	2	0	0	0	2	2	2	2	2	-1	0	2	0	2	2	2	-1	0	0	2	0	-1	2	2	2	2	2	0	0	2	0	2	0	0	2	2	-1	0	2	0	2	2	0	2	2	-1	2
Ra_c3750_270	0	0	0	0	0	0	2	0	0	0	0	-1	0	2	0	2	2	2	0	2	0	2	2	-1	2	2	0	2	2	2	0	2	2	0	0	-1	2	0	2	0	0	0	2	0	0	0	2	-1	2
Tdurum_contig44139_1033	-1	0	0	0	0	0	2	0	0	0	0	0	0	2	0	2	2	2	0	2	0	2	0	-1	2	2	0	2	2	2	0	2	2	0	0	2	2	0	0	0	0	0	0	0	0	0	2	-1	2
Kukri_c29052_375	0	0	0	0	0	0	2	0	0	0	0	0	0	2	0	2	-1	2	0	2	0	2	-1	2	2	2	0	2	2	2	0	2	2	0	0	-1	2	0	-1	0	0	0	-1	0	0	0	2	2	2
Tdurum_contig86183_177	0	0	0	0	0	0	2	0	0	0	0	0	0	2	0	2	2	2	-1	2	0	2	0	2	2	2	0	2	2	2	0	2	2	0	0	-1	2	0	0	0	0	0	0	0	0	0	2	-1	2
Excalibur_c18514_238	0	2	2	2	2	2	2	2	-1	2	2	0	2	2	0	0	2	0	2	0	0	0	2	2	2	0	2	2	2	0	0	2	0	2	0	0	2	0	0	0	2	2	0	0	2	2	2	0	2
RAC875_c23411_299	0	0	2	0	0	0	2	0	0	0	0	0	0	2	0	2	2	2	2	2	0	2	2	2	2	2	0	2	2	2	0	2	2	0	0	-1	2	0	-1	0	0	0	2	0	0	0	2	2	2
Kukri_c30020_302	0	0	2	0	0	0	2	0	0	0	0	0	0	2	0	2	2	2	-1	2	0	2	2	2	2	2	0	2	2	2	0	2	2	0	0	-1	2	0	0	0	0	0	0	0	0	0	2	-1	2
BobWhite_c5178_188	0	0	0	0	0	2	2	2	-1	2	2	0	0	2	0	0	2	0	2	0	0	0	2	2	2	0	2	2	2	0	0	2	-1	2	0	0	2	0	0	0	2	2	0	0	2	2	2	0	2
Kukri_c50391_219	0	0	2	0	0	0	2	0	0	0	0	0	0	2	0	2	-1	2	-1	2	0	2	2	2	2	2	0	2	2	2	0	2	2	0	0	-1	2	0	0	0	0	0	0	0	0	0	2	2	2
BobWhite_c4517_120	0	0	0	0	0	2	2	2	-1	2	2	0	0	2	0	0	2	0	2	0	0	0	2	2	2	0	2	2	2	0	0	2	0	2	0	0	2	0	0	0	2	2	0	0	2	2	2	0	2
BobWhite_c20335_236	0	0	2	0	0	0	2	0	0	0	0	0	0	2	0	2	2	2	-1	2	0	2	2	2	2	2	0	2	2	2	0	2	2	0	0	0	2	0	0	0	0	0	0	0	0	0	2	2	2
BobWhite_c15773_166	0	2	2	2	2	2	2	2	-1	2	2	0	2	2	0	0	2	0	2	0	0	0	2	2	2	0	2	2	2	0	0	2	0	2	0	0	2	0	0	0	2	2	0	0	2	2	2	0	2
Tdurum_contig9212_1287	-1	0	-1	0	0	0	2	0	0	0	-1	0	0	2	0	2	2	2	0	2	-1	2	2	2	2	2	0	2	2	2	0	2	-1	0	0	-1	2	0	0	0	0	0	0	0	0	0	2	2	-1
Tdurum_contig9212_1094	0	0	2	0	0	0	2	0	0	0	0	0	0	2	0	2	2	2	0	2	0	2	2	2	2	2	0	2	2	2	0	2	2	0	0	2	2	0	2	0	0	0	2	0	0	0	2	2	2
Tdurum_contig9212_230	0	0	2	0	0	0	2	0	0	0	0	0	0	2	0	2	2	2	-1	2	0	2	2	2	2	2	0	2	2	2	0	2	-1	0	0	-1	2	0	2	0	0	0	2	0	0	0	2	2	2
Tdurum_contig67827_98	0	0	-1	0	0	0	2	0	0	0	0	0	0	2	0	2	2	2	2	2	0	2	2	2	2	2	0	2	2	2	0	2	2	0	0	0	2	0	0	0	0	0	-1	0	0	0	2	2	2
RAC875_c66820_684	2	2	2	2	2	2	0	0	2	2	2	2	2	0	2	0	0	2	2	2	0	2	0	0	0	0	0	2	2	0	0	0	2	2	0	2	2	2	2	2	0	2	0	2	0	0	0	0	2
RAC875_c1706_1888	0	2	0	2	-1	2	2	2	2	2	2	0	2	2	0	0	2	0	2	0	0	0	2	2	2	0	2	2	2	0	0	2	-1	2	2	0	2	0	0	2	2	2	2	0	2	2	2	0	2
IAAV880	0	2	2	2	2	2	2	2	2	2	2	0	2	2	0	0	2	0	2	0	0	0	2	2	2	0	2	2	-1	0	0	2	0	2	2	0	2	0	0	2	2	2	2	0	2	2	2	0	2
Tdurum_contig61938_424	0	0	0	0	0	2	2	2	2	2	2	0	0	2	0	0	2	0	2	0	0	0	2	2	2	0	2	2	-1	0	0	2	0	2	2	0	2	0	0	2	2	2	2	0	2	2	2	0	2
BS00096927_51	0	2	2	2	2	2	2	2	2	2	2	0	2	2	0	0	2	0	2	0	0	0	2	2	2	0	2	2	0	0	0	2	0	2	2	0	2	0	0	2	2	2	2	0	2	2	2	0	2
CAP12_c575_105	0	2	2	2	2	2	2	2	2	2	2	0	-1	2	0	0	-1	0	2	0	0	0	2	2	2	0	2	2	-1	0	0	2	-1	2	2	0	2	0	0	2	2	-1	2	0	-1	2	2	0	2
BobWhite_c5191_563	0	0	2	0	0	0	2	0	-1	0	0	-1	-1	2	0	2	2	2	-1	2	0	2	2	-1	2	2	0	2	2	2	0	2	2	0	0	-1	2	0	-1	0	0	0	-1	0	0	0	2	-1	2
Excalibur_c39151_104	0	0	0	0	0	2	2	2	2	2	2	0	0	2	0	0	2	0	2	0	0	0	2	2	2	0	2	2	-1	0	0	2	0	2	2	0	2	0	0	2	2	2	2	0	2	2	2	0	2
wsnp_Ku_c26323_36285697	0	0	0	0	0	2	2	2	2	2	2	0	0	2	0	0	2	0	2	0	0	0	2	2	2	0	2	2	-1	0	0	2	0	2	2	0	2	0	0	2	2	2	2	0	2	2	2	0	2
wsnp_Ku_c26323_36285601	0	0	0	0	0	2	2	2	2	2	2	0	0	2	0	0	2	0	2	0	0	0	2	2	2	0	2	2	-1	0	0	2	0	2	2	0	2	0	0	2	2	2	2	0	2	2	2	0	2
Tdurum_contig25539_248	0	0	0	0	0	2	2	2	2	2	2	0	0	2	0	0	2	0	2	0	0	0	2	2	2	0	2	2	-1	0	0	2	0	2	2	0	2	0	0	2	2	2	2	0	2	2	2	0	2
BS00065245_51	0	0	0	0	0	2	2	2	2	2	2	0	0	2	0	0	2	0	2	0	0	0	2	2	2	0	2	2	0	0	0	2	-1	2	2	0	2	0	0	2	2	2	2	0	2	2	2	0	2
IAAV3800	0	0	2	0	0	0	2	0	-1	0	0	0	2	2	0	2	2	2	2	2	0	2	2	2	2	2	0	2	2	2	0	2	2	0	0	-1	2	0	-1	0	0	0	2	0	0	0	2	2	2
Excalibur_c923_837	0	0	0	0	0	2	2	2	2	2	2	0	0	2	0	0	2	0	2	0	0	0	2	-1	2	0	2	2	0	0	0	2	0	2	2	0	2	0	0	2	2	2	2	0	2	2	2	0	2
Ku_c72620_132	0	0	0	0	0	2	2	2	2	2	2	0	0	2	0	0	2	0	2	0	0	0	2	-1	2	0	2	2	0	0	0	2	0	2	2	0	2	0	0	2	2	2	2	0	2	2	2	0	2
BobWhite_c7551_418	0	2	2	2	2	2	2	2	2	2	2	0	2	2	0	0	2	0	2	0	0	0	2	2	2	0	2	2	0	0	0	2	2	2	2	0	2	0	0	2	2	2	2	0	2	2	2	0	2
Excalibur_c31864_179	0	0	2	0	-1	0	2	0	0	0	0	0	-1	2	0	2	2	2	0	2	0	2	2	2	2	2	0	2	2	2	0	2	2	0	0	-1	2	0	0	0	0	0	-1	0	0	0	2	2	2
IACX6480	0	0	2	0	0	-1	2	0	0	0	0	0	-1	2	0	2	-1	2	-1	2	0	2	2	2	2	2	0	2	2	2	0	2	2	0	0	-1	2	0	-1	0	0	0	-1	0	0	0	2	2	2
Tdurum_contig234_638	-1	0	2	0	0	-1	2	0	0	0	0	0	0	2	0	2	2	2	0	2	0	2	2	-1	2	2	0	2	2	-1	0	2	2	0	0	-1	2	0	-1	0	0	0	-1	0	0	0	2	-1	2
Tdurum_contig52350_296	2	0	2	0	2	0	2	0	0	0	0	0	-1	2	0	2	2	2	-1	2	0	2	2	2	2	2	0	2	2	2	0	2	2	0	0	0	2	0	0	0	0	0	0	0	0	0	2	2	2
wsnp_Ex_c3695_6740063	2	0	2	0	2	0	2	0	0	0	0	0	-1	2	0	2	2	2	-1	2	0	2	2	2	2	2	0	2	2	2	0	2	2	0	0	0	2	0	-1	0	0	0	-1	0	0	0	2	2	2
RAC875_c16727_1826	2	0	2	0	2	0	2	0	0	0	0	0	0	2	0	2	2	2	0	2	0	2	2	2	2	2	0	2	2	2	0	2	2	0	0	0	2	0	0	0	0	0	-1	0	0	0	2	2	2
Tdurum_contig49366_118	2	0	2	0	2	0	2	0	0	0	0	0	0	2	0	2	2	2	-1	2	0	2	2	2	2	2	0	2	2	2	0	2	2	0	0	0	2	0	-1	0	0	0	-1	0	0	0	2	2	-1
Tdurum_contig8350_350	0	0	0	0	0	2	2	2	2	2	2	0	0	2	0	0	2	0	2	0	0	0	2	2	2	0	2	2	0	0	0	2	-1	2	2	0	2	0	-1	2	2	2	2	0	2	2	0	-1	2
Tdurum_contig83542_138	0	-1	0	0	-1	2	0	0	0	2	2	2	0	0	0	0	-1	0	0	0	2	2	2	0	0	2	0	0	2	2	2	2	0	2	0	0	0	0	2	2	0	0	0	2	2	0	0	0	2
BS00010664_51	2	2	2	2	2	0	2	0	0	2	0	0	2	2	0	2	2	2	0	2	0	2	2	2	2	2	0	2	2	2	2	2	2	2	0	0	2	0	0	2	0	2	0	0	0	0	2	2	2
Kukri_c7605_181	2	2	2	2	2	0	2	0	-1	2	0	0	2	2	0	2	2	2	0	2	0	2	2	2	2	2	0	2	2	2	2	2	2	2	0	0	2	0	0	2	0	2	-1	0	0	0	2	2	2
wsnp_JD_c289_450995	0	2	2	2	2	2	2	0	2	2	2	0	2	2	0	0	2	0	0	0	0	0	2	2	2	0	0	2	0	0	-1	2	0	2	2	0	2	0	-1	2	2	0	2	0	0	0	0	2	2
wsnp_BG313362A_Ta_2_1	0	2	2	2	2	2	2	0	2	2	2	0	-1	2	0	0	2	0	0	0	0	0	2	2	2	0	0	2	0	0	-1	2	0	2	2	0	2	0	-1	2	2	0	2	0	0	0	0	2	2
wsnp_JD_c1872_2603061	0	2	2	2	2	2	2	0	2	2	2	0	2	2	0	0	2	0	0	0	0	0	2	2	2	0	0	2	0	0	2	2	0	2	2	0	2	0	2	2	2	0	2	0	0	0	0	2	2
Kukri_c31667_660	0	2	2	2	2	2	2	0	2	2	2	0	2	2	0	0	0	2	2	0	0	0	2	2	2	0	0	2	-1	0	0	0	0	2	2	0	2	0	-1	-1	2	2	2	0	0	0	0	2	2
BS00060594_51	0	2	2	2	2	2	2	0	2	2	2	0	2	2	0	0	0	2	2	0	0	0	2	2	2	0	0	2	2	0	2	0	0	2	2	0	2	0	2	2	2	2	2	0	0	0	0	2	2
BS00072462_51	0	2	2	2	2	2	2	0	2	2	2	0	2	2	0	-1	-1	2	-1	0	0	0	2	2	2	0	0	2	2	0	2	0	0	2	2	0	2	0	2	2	2	2	2	0	0	0	0	2	2
CAP12_c7190_394	-1	2	2	2	2	2	2	0	2	2	2	0	2	2	0	0	0	2	2	0	0	0	2	2	2	0	0	2	2	0	2	0	0	2	2	-1	2	0	2	-1	2	2	2	0	0	0	0	2	2
RAC875_c44901_118	-1	2	2	2	2	2	2	0	2	2	2	0	2	2	0	0	2	2	2	0	0	0	2	2	2	0	0	2	2	0	2	0	0	2	2	0	2	0	2	2	2	2	2	0	0	0	0	2	2
BS00064544_51	0	2	-1	2	2	2	2	0	2	2	2	0	-1	2	0	0	0	2	2	0	0	0	2	2	2	0	0	2	-1	0	-1	0	0	2	2	0	2	0	-1	-1	2	2	2	0	0	0	0	2	2
wsnp_CAP7_c4346_1985593	0	2	2	2	2	2	2	0	2	2	2	0	0	2	0	0	0	2	-1	0	0	0	2	2	2	0	0	2	0	0	0	0	0	2	2	0	2	0	0	0	2	2	2	0	0	0	0	2	2
Kukri_c81100_105	-1	2	-1	2	-1	2	2	0	2	2	2	0	-1	2	0	0	0	2	2	0	0	0	2	2	2	0	0	2	2	0	-1	0	0	2	2	0	2	0	-1	-1	2	2	2	0	0	0	0	2	2
wsnp_JD_c30_50478	0	2	2	2	2	2	2	0	2	2	2	0	2	2	0	0	0	2	2	0	0	0	2	2	2	0	0	2	2	0	-1	0	0	2	2	0	2	0	-1	-1	2	2	2	0	0	0	0	2	2
wsnp_Ra_c15518_23944753	0	2	2	2	2	2	2	0	2	2	2	0	2	2	0	0	0	2	2	0	0	0	2	2	2	0	0	2	2	0	-1	0	0	2	2	0	2	0	-1	-1	2	2	2	0	0	0	0	2	2
wsnp_JD_c30_49876	-1	2	-1	2	-1	2	2	0	2	2	2	0	2	2	0	0	0	2	-1	0	0	0	2	2	2	0	0	2	2	0	2	0	0	2	2	0	2	0	2	2	2	2	2	0	0	0	0	2	2
Ex_c3115_2742	0	2	2	2	2	2	2	0	2	2	2	0	-1	2	0	0	0	2	2	0	0	0	2	2	2	0	0	2	-1	0	-1	0	0	2	2	0	2	0	-1	-1	2	2	2	0	0	0	0	2	2
RAC875_c24364_526	-1	2	2	2	2	2	2	0	2	2	2	0	0	2	0	0	0	2	-1	0	0	0	2	2	2	0	0	2	0	0	0	0	0	2	2	0	2	0	0	0	2	2	2	0	0	0	0	2	2
RAC875_c24364_307	0	2	2	2	2	2	2	0	2	2	2	0	2	2	0	0	0	2	2	0	0	0	2	2	2	0	0	2	2	0	2	0	0	2	2	0	2	0	0	2	2	2	2	0	0	0	0	2	2
BS00094172_51	-1	2	-1	2	2	2	2	0	2	2	2	0	2	2	0	0	0	2	2	0	0	0	2	2	2	0	0	2	2	0	2	0	0	2	2	0	2	0	2	2	2	2	2	0	0	0	0	2	2
RAC875_c68649_457	0	2	-1	2	2	2	2	0	2	2	2	0	2	2	0	0	0	2	-1	0	0	0	2	2	2	0	0	2	2	0	2	0	0	2	2	0	2	0	2	2	2	2	2	0	0	0	0	2	2
Kukri_rep_c110277_268	-1	2	-1	2	-1	2	2	0	2	2	2	0	2	2	0	0	0	2	0	0	0	0	2	2	2	0	0	2	2	0	-1	0	0	2	2	-1	2	0	0	0	2	2	2	0	0	0	0	2	2
Excalibur_c1999_1130	0	2	2	2	2	2	2	0	2	2	2	0	2	2	0	0	0	2	2	0	0	0	2	2	2	0	0	2	2	0	-1	0	0	2	2	0	2	0	-1	-1	2	2	2	0	0	0	0	2	2
wsnp_Ku_c8746_14803911	0	2	2	2	2	2	2	0	2	2	2	0	2	2	0	0	0	2	2	0	0	0	2	2	2	0	0	2	2	0	0	0	0	2	2	0	2	0	2	-1	2	2	2	0	0	0	0	2	2
Excalibur_c1999_1451	0	2	-1	2	2	2	2	0	2	2	2	0	2	2	0	0	0	2	2	0	0	0	2	2	2	0	0	2	2	0	2	0	0	2	2	0	2	0	2	2	2	2	2	0	0	0	0	2	2
RAC875_c5082_841	0	2	2	2	0	2	2	0	2	2	2	0	2	2	0	0	0	2	2	0	0	0	2	2	2	0	0	2	2	0	2	0	0	2	2	0	2	0	2	-1	2	2	2	0	0	0	0	2	2
BS00024506_51	0	2	2	2	2	2	2	0	2	2	2	0	2	2	0	0	-1	2	2	0	0	0	2	2	2	-1	0	2	2	0	2	-1	0	2	2	0	2	0	2	2	2	2	2	0	0	0	0	2	2
[truncated: 8,988 more rows]
[truncated: 226 more columns]

## Sheet: Genotypic data of GZ
Genotypic data of Gaocheng 8901 × Zhoumai 16 RIL population (GZ) used in QTL analysis. Gaocheng 8901 allele code: 2, Zhoumai 16 allele code: 0, Missing code: -1
Marker	GZ-RIL1	GZ-RIL2	GZ-RIL3	GZ-RIL4	GZ-RIL5	GZ-RIL6	GZ-RIL7	GZ-RIL8	GZ-RIL9	GZ-RIL10	GZ-RIL11	GZ-RIL12	GZ-RIL13	GZ-RIL14	GZ-RIL15	GZ-RIL16	GZ-RIL17	GZ-RIL18	GZ-RIL19	GZ-RIL20	GZ-RIL21	GZ-RIL22	GZ-RIL23	GZ-RIL24	GZ-RIL25	GZ-RIL26	GZ-RIL27	GZ-RIL28	GZ-RIL29	GZ-RIL30	GZ-RIL31	GZ-RIL32	GZ-RIL33	GZ-RIL34	GZ-RIL35	GZ-RIL36	GZ-RIL37	GZ-RIL38	GZ-RIL39	GZ-RIL40	GZ-RIL41	GZ-RIL42	GZ-RIL43	GZ-RIL44	GZ-RIL45	GZ-RIL46	GZ-RIL47	GZ-RIL48	GZ-RIL49
Tdurum_contig97729_491	0	0	0	0	0	-1	2	2	2	0	-1	0	0	2	0	0	2	0	0	-1	0	2	0	2	2	0	2	-1	-1	0	0	2	0	0	0	-1	0	0	0	0	0	0	2	0	0	0	2	-1	0
BS00022677_51	2	0	0	0	0	2	2	2	2	0	2	0	0	2	0	0	2	0	0	0	2	2	0	2	2	0	2	-1	2	0	0	2	0	0	0	2	2	0	0	0	0	0	2	0	0	0	2	2	0
RAC875_c42700_264	2	0	2	0	0	-1	2	2	2	0	2	-1	0	2	0	0	2	0	0	-1	2	2	0	2	2	0	2	-1	-1	-1	0	2	0	0	0	-1	2	0	0	0	0	0	2	0	0	0	2	2	0
Excalibur_c9509_1180	2	0	2	0	-1	-1	2	2	2	0	2	-1	0	2	0	0	2	0	0	-1	2	2	0	2	2	0	2	-1	2	-1	0	2	-1	-1	-1	2	2	0	0	0	0	0	2	0	0	0	2	2	0
IAAV3919	2	0	2	0	0	-1	2	2	2	0	2	-1	0	2	0	0	2	0	0	-1	2	2	0	-1	2	0	2	-1	2	-1	0	2	0	-1	0	-1	-1	0	0	0	0	0	2	0	0	0	2	-1	0
RAC875_rep_c110533_92	-1	0	2	0	0	-1	2	2	2	0	-1	-1	0	2	0	0	2	0	0	-1	-1	2	0	-1	2	0	2	-1	2	0	0	2	0	0	0	-1	-1	0	0	0	0	0	2	0	0	0	2	-1	0
BobWhite_c1361_1187	2	0	0	0	0	-1	2	2	2	0	2	-1	0	2	0	0	2	0	0	-1	2	2	0	2	2	0	2	-1	2	0	0	2	-1	-1	0	2	2	0	0	0	0	0	2	0	0	0	2	2	0
BS00033749_51	-1	0	2	0	-1	-1	2	2	2	0	2	0	0	2	0	0	2	0	0	-1	-1	2	0	2	2	0	2	-1	2	-1	0	2	-1	-1	0	2	-1	0	0	0	0	0	2	0	0	0	2	2	0
BS00026456_51	2	0	2	0	0	-1	2	2	2	0	2	0	-1	2	0	0	2	0	0	2	2	2	0	2	2	0	2	2	-1	0	0	2	0	-1	0	2	2	0	2	0	0	2	2	0	0	0	2	2	0
wsnp_Ex_c12254_19574891	2	0	2	0	0	2	2	2	2	0	2	-1	0	2	0	0	2	0	0	0	2	2	0	2	2	0	2	2	2	-1	0	2	-1	2	-1	2	2	0	2	0	0	2	2	0	0	0	2	2	0
tplb0062i18_102	2	0	0	0	0	-1	2	2	2	0	2	0	0	2	0	0	2	0	2	0	2	2	0	2	2	0	2	0	2	0	0	2	0	2	0	2	2	0	0	0	0	0	2	0	0	0	2	2	0
BS00059424_51	2	0	2	-1	0	2	2	2	2	0	2	0	-1	2	-1	0	2	0	0	-1	2	2	0	2	2	0	2	2	2	0	0	2	0	2	-1	2	2	0	2	0	0	2	2	0	2	0	2	2	0
TA001286-0611-w	2	0	0	0	0	-1	2	2	2	0	2	0	0	2	0	0	2	0	0	0	2	2	0	2	2	0	2	0	2	0	0	2	0	2	0	2	-1	0	0	0	0	0	2	0	0	0	2	2	0
BS00082567_51	2	0	0	0	0	-1	2	2	2	0	2	0	0	2	0	0	2	0	0	-1	2	2	0	2	2	0	2	0	2	0	0	2	0	2	0	2	2	0	0	0	0	0	2	0	0	0	2	2	0
BobWhite_c20902_177	2	0	2	0	0	2	2	2	2	0	2	-1	0	2	0	0	2	0	0	0	2	2	0	2	2	0	2	0	2	0	0	2	0	2	0	2	2	0	0	0	0	0	2	0	2	0	2	-1	0
BS00023130_51	2	0	0	0	0	-1	2	2	2	0	2	0	0	2	0	0	2	0	0	-1	2	2	0	2	2	2	2	0	2	-1	0	2	0	2	0	2	2	0	0	0	0	0	2	0	0	0	2	2	0
BS00056550_51	0	0	0	0	0	2	2	2	2	0	2	0	-1	2	0	0	2	0	0	-1	0	2	0	2	2	2	2	2	2	0	0	2	0	-1	0	2	0	0	2	0	0	2	2	0	0	0	2	2	0
BS00023201_51	-1	0	2	0	0	2	2	2	2	0	2	0	0	2	0	0	2	0	0	0	-1	2	0	2	2	2	2	0	2	-1	0	2	0	2	0	2	-1	0	0	0	0	0	2	0	0	0	2	2	0
wsnp_RFL_Contig4735_5673999	2	0	2	0	0	2	2	2	2	0	2	0	0	2	0	0	2	0	0	0	2	2	0	2	2	2	2	0	-1	-1	0	2	-1	2	0	2	2	0	0	0	0	0	2	0	0	0	2	2	0
BS00079769_51	2	0	2	0	0	-1	2	2	2	0	2	0	0	2	0	0	2	0	0	0	2	2	0	2	2	2	2	0	-1	0	0	2	-1	2	0	2	2	0	0	0	0	0	2	0	0	0	2	2	0
BS00022355_51	2	0	0	0	0	-1	2	2	2	0	2	0	0	2	0	0	2	0	0	0	2	2	0	2	2	2	2	0	2	-1	0	2	0	2	0	-1	2	0	0	0	0	0	2	0	0	0	2	2	0
Excalibur_rep_c67141_73	2	0	0	0	0	-1	2	2	2	0	-1	-1	0	2	0	0	2	0	0	0	2	2	0	2	2	2	2	0	2	0	0	2	0	2	-1	2	2	0	0	0	0	0	2	0	0	0	2	2	0
RAC875_c19569_765	2	0	0	0	0	-1	2	2	2	0	2	0	0	2	0	0	2	0	0	0	2	2	0	2	2	2	2	0	2	-1	0	2	0	2	0	2	2	0	0	0	0	0	2	0	0	0	2	2	0
BS00025755_51	-1	0	-1	2	-1	2	2	0	2	0	0	2	2	2	0	2	0	2	0	-1	2	2	0	0	0	2	2	0	2	-1	0	2	2	-1	-1	0	-1	0	-1	2	2	2	0	-1	-1	2	2	0	2
GENE-0387_795	0	2	0	0	2	0	2	2	2	2	2	2	0	2	0	2	2	2	2	2	0	2	0	2	0	2	2	0	0	2	2	0	0	0	2	2	0	2	0	2	2	0	2	2	0	2	2	2	2
BS00078982_51	2	2	0	0	2	0	2	0	0	0	2	0	-1	2	2	2	0	2	0	-1	2	2	2	2	2	0	0	2	-1	0	0	2	0	-1	2	2	2	2	2	0	0	2	2	0	0	2	0	2	2
BS00105601_51	2	2	-1	0	2	0	2	0	0	0	2	0	-1	2	2	2	0	2	0	-1	2	2	2	2	2	0	0	2	2	-1	0	2	0	-1	2	2	2	2	2	0	0	2	2	0	0	2	0	2	2
wsnp_Ex_c48087_53105842	-1	2	-1	0	2	0	2	0	0	0	2	0	0	2	-1	2	0	2	0	-1	0	2	2	-1	-1	0	0	-1	-1	0	0	-1	0	-1	2	2	0	2	0	0	0	0	2	0	0	2	0	2	2
wsnp_Ku_rep_c101175_88380491	2	2	2	0	-1	0	2	0	0	0	-1	0	0	2	2	2	0	2	0	2	0	2	2	2	2	0	0	2	-1	0	0	2	0	-1	-1	-1	0	2	0	0	0	0	2	0	0	2	0	2	2
Kukri_c16098_95	2	2	-1	0	-1	0	2	0	0	0	2	0	0	2	2	2	0	2	0	2	0	2	2	2	2	0	0	2	-1	0	0	2	-1	-1	-1	-1	0	2	0	0	0	0	2	0	0	2	0	2	2
wsnp_Ex_c10783_17554146	2	2	2	0	2	0	2	0	0	0	2	0	0	2	2	2	0	2	0	2	0	2	2	2	2	0	0	2	2	0	0	2	0	2	2	2	0	2	0	0	0	0	2	0	0	2	0	2	2
CAP7_c4833_141	2	2	-1	0	2	-1	2	0	0	0	2	-1	0	2	2	2	0	2	0	-1	0	2	2	2	2	0	0	2	-1	0	0	2	0	-1	2	2	0	2	0	0	0	0	2	0	0	2	0	2	2
CAP7_c4833_55	2	2	-1	0	2	0	2	0	0	0	2	0	0	2	2	2	0	2	0	-1	0	2	2	2	2	0	0	2	2	0	0	2	0	-1	2	2	0	2	0	0	0	0	2	0	0	2	0	2	2
wsnp_Ku_c42878_50516167	2	2	-1	0	2	0	2	0	0	0	2	-1	0	2	2	2	0	2	0	-1	0	2	2	-1	2	0	0	-1	2	0	0	2	0	-1	2	2	0	2	0	0	0	0	2	0	0	2	0	2	2
Kukri_c7436_2259	2	2	-1	0	2	0	2	0	0	-1	2	0	0	2	2	2	0	2	0	-1	0	2	2	2	2	0	0	2	2	0	0	2	0	-1	2	2	0	2	0	0	0	0	2	0	0	2	0	2	2
TA006139-0953	2	2	2	0	2	-1	2	0	0	0	2	0	0	2	2	2	0	2	0	2	0	2	2	2	2	0	0	2	2	0	0	2	0	2	2	2	-1	2	0	0	0	0	2	0	0	2	0	2	2
wsnp_Ex_c5323_9408829	2	2	-1	0	2	0	2	0	0	0	2	0	0	2	2	2	0	2	0	-1	0	2	2	2	2	0	0	2	2	0	0	2	0	-1	2	2	0	2	0	0	0	0	2	0	0	2	0	2	2
RAC875_c8245_272	2	2	-1	0	2	0	2	0	0	0	2	0	0	2	2	2	0	2	0	-1	0	2	2	2	2	0	0	2	2	0	0	2	0	-1	2	2	0	2	0	0	0	0	2	0	0	2	0	2	2
wsnp_BF484606A_Ta_2_3	0	2	-1	0	-1	0	2	0	0	0	-1	0	0	2	-1	2	0	2	0	-1	0	2	-1	-1	2	0	0	0	-1	-1	2	-1	0	-1	2	-1	0	2	0	0	0	0	2	0	0	2	0	0	2
Excalibur_c7026_2635	2	2	-1	0	2	0	2	0	0	-1	2	-1	0	2	2	2	0	2	0	-1	0	2	2	2	2	0	0	2	-1	-1	2	2	-1	-1	2	2	0	2	0	0	0	0	2	0	-1	2	0	0	2
Kukri_c12534_559	0	2	-1	0	0	-1	2	0	0	0	-1	-1	0	2	2	2	0	2	2	2	0	2	2	2	2	0	0	2	-1	2	2	2	-1	-1	-1	-1	0	2	0	0	0	0	2	0	2	2	0	-1	2
wsnp_Ra_c26191_35761997	0	2	-1	0	0	-1	2	0	0	0	2	0	0	2	-1	2	0	2	0	-1	0	2	2	-1	-1	0	0	2	-1	-1	2	-1	0	0	2	2	0	2	0	0	0	0	2	0	-1	2	0	0	2
GENE-3653_323	0	2	0	-1	-1	-1	2	0	-1	0	2	0	0	2	2	2	0	2	0	2	0	2	2	0	2	0	-1	2	0	2	2	2	-1	0	0	2	0	2	0	0	0	0	2	0	2	2	0	0	2
BobWhite_c15557_395	0	2	0	0	-1	-1	2	0	0	-1	2	-1	0	2	2	2	0	2	0	2	0	2	0	-1	2	0	0	0	-1	-1	2	2	0	0	2	-1	0	2	0	0	0	0	2	0	0	2	0	-1	2
GENE-0507_285	0	2	-1	0	0	-1	2	0	0	0	-1	0	0	2	2	2	0	2	2	0	0	2	-1	-1	2	0	0	0	2	-1	2	2	0	0	-1	-1	-1	2	0	0	0	0	-1	0	-1	2	0	0	2
wsnp_BE586140A_Ta_2_1	0	2	-1	0	0	0	2	0	0	0	2	0	0	2	2	2	0	2	2	2	0	2	2	-1	2	0	0	2	2	-1	2	2	0	-1	2	2	0	2	0	0	0	0	2	0	-1	2	0	0	2
GENE-0002_856	0	2	2	0	0	0	2	0	0	0	2	0	0	2	2	2	0	2	2	2	0	2	2	2	2	0	0	0	2	2	2	2	0	0	2	2	-1	2	0	0	0	0	-1	0	2	2	0	0	-1
wsnp_Ex_c31983_40709607	0	2	-1	0	0	0	2	0	0	0	2	0	0	2	2	2	0	2	2	-1	0	2	-1	-1	2	0	0	0	2	-1	2	2	0	-1	2	-1	0	2	0	0	0	0	2	0	0	2	0	0	2
wsnp_Ex_c31983_40709866	0	2	-1	-1	0	-1	2	0	0	0	2	-1	0	2	2	2	0	2	2	-1	0	2	-1	-1	2	0	0	0	2	-1	2	2	-1	-1	2	2	0	2	0	0	0	0	2	0	0	2	0	0	2
Kukri_c46010_146	0	2	-1	0	0	-1	2	0	0	0	2	0	0	2	2	2	0	2	2	-1	0	2	2	-1	2	0	0	0	2	-1	2	2	0	-1	2	-1	-1	2	0	0	0	0	2	0	0	2	0	0	2
Excalibur_rep_c85213_146	0	2	-1	0	0	-1	2	0	0	0	2	0	0	2	2	2	0	2	2	-1	0	2	2	-1	2	0	0	2	2	-1	2	-1	0	0	2	-1	-1	2	0	0	0	0	-1	0	0	2	0	-1	2
Tdurum_contig13946_241	0	2	-1	0	0	0	2	0	0	0	2	0	0	2	2	2	0	2	2	2	0	2	2	-1	2	0	0	2	2	-1	2	2	0	-1	2	2	0	2	0	0	0	0	2	0	0	2	0	0	2
Tdurum_contig13946_329	0	2	-1	0	0	-1	2	0	0	0	2	0	0	2	2	2	0	2	2	2	0	2	2	-1	2	0	0	2	2	-1	2	2	0	-1	2	2	0	2	-1	0	0	0	2	0	0	2	0	0	2
Tdurum_contig77289_179	0	2	-1	0	0	0	2	0	0	0	2	0	0	2	2	2	0	2	2	-1	0	2	2	-1	2	0	0	2	2	-1	2	2	0	-1	2	2	0	2	0	0	0	0	2	0	0	2	0	0	2
Kukri_c82555_88	0	2	-1	0	0	-1	2	0	0	0	-1	0	0	2	2	2	0	2	2	2	0	2	2	-1	2	0	0	2	-1	-1	2	2	0	-1	2	2	0	2	0	0	0	0	2	0	0	2	0	0	2
IACX1465	0	2	-1	0	0	0	2	0	0	0	2	0	0	2	2	2	0	2	2	2	0	2	2	-1	2	0	0	2	2	2	2	2	0	-1	2	-1	0	2	0	0	0	0	2	0	0	2	0	0	2
RAC875_c26747_243	0	2	2	2	2	-1	2	0	2	2	2	-1	2	2	0	2	2	0	0	0	0	0	0	2	0	0	2	2	-1	0	0	0	-1	0	-1	-1	0	0	0	2	2	2	0	2	0	0	2	0	0
wsnp_BE490041A_Ta_2_1	0	2	-1	0	0	0	2	0	0	0	2	0	0	2	2	2	0	2	0	-1	0	2	-1	-1	2	0	2	0	2	2	2	2	0	0	2	2	0	2	0	0	0	0	2	-1	0	2	0	0	2
IAAV5652	0	2	-1	0	0	-1	2	0	0	0	2	0	0	2	2	2	0	2	2	-1	0	2	2	-1	2	2	2	2	2	-1	2	2	0	-1	-1	2	0	2	0	0	0	0	2	-1	0	2	0	0	2
Kukri_c47895_471	0	2	2	2	2	-1	2	0	2	2	2	2	-1	2	0	2	2	0	0	-1	0	0	0	-1	0	0	0	-1	-1	0	0	0	2	0	-1	0	0	0	0	2	2	2	0	2	0	0	2	0	0
IAAV614	0	2	2	2	2	-1	2	0	-1	2	2	2	-1	2	0	2	2	0	0	-1	0	0	0	-1	0	0	0	-1	2	0	0	0	2	0	2	-1	0	0	0	2	2	2	0	2	0	0	2	-1	0
Ku_c11769_252	0	2	-1	0	0	-1	2	0	0	2	0	0	-1	2	2	2	0	2	0	-1	-1	2	-1	-1	2	2	2	0	-1	-1	2	2	0	-1	2	-1	-1	2	2	0	0	2	2	-1	-1	2	0	0	2
Tdurum_contig9199_714	0	2	-1	0	0	0	2	0	0	2	-1	0	-1	2	2	2	0	2	2	2	-1	2	2	-1	2	2	2	2	2	2	2	2	0	-1	2	2	2	2	2	0	0	2	2	2	-1	2	0	0	2
Ra_c27593_460	0	2	2	0	0	0	2	0	0	2	0	0	0	2	2	2	0	2	2	2	-1	2	2	-1	2	2	2	2	2	2	2	2	0	2	2	2	2	2	2	0	0	2	2	2	2	2	0	0	2
Kukri_c53398_200	0	2	2	2	-1	-1	2	-1	2	2	-1	-1	2	2	0	2	2	0	0	-1	0	0	0	-1	0	0	0	-1	2	0	0	0	2	0	2	-1	0	0	0	2	2	2	0	2	0	0	2	0	0
BS00022426_51	0	-1	2	-1	2	-1	2	0	-1	-1	-1	2	0	2	0	2	2	0	-1	-1	0	0	0	-1	0	0	0	-1	2	-1	0	0	2	0	2	-1	-1	0	0	2	2	2	-1	0	0	0	2	-1	0
BS00066317_51	-1	0	0	2	2	0	2	0	2	0	2	0	0	2	0	0	2	0	0	2	0	2	0	2	2	2	2	0	0	-1	2	0	0	0	0	0	-1	2	-1	0	2	0	2	2	2	0	0	2	2
RAC875_c21004_880	-1	2	2	2	2	-1	2	0	2	-1	-1	2	2	2	0	2	2	0	2	2	2	0	0	-1	0	2	0	2	2	0	0	0	2	0	2	0	0	0	2	2	2	2	0	2	2	0	2	0	0
BS00065001_51	2	0	2	2	0	0	2	0	2	0	2	0	2	0	0	0	2	2	-1	2	2	2	2	2	2	2	2	2	0	2	2	0	0	-1	0	0	2	2	2	0	2	2	2	2	2	0	0	2	2
BS00087437_51	0	2	0	-1	0	0	2	0	0	2	0	0	0	2	2	2	0	0	0	0	0	2	2	-1	2	2	2	2	2	2	2	2	0	0	2	-1	-1	2	2	0	0	2	2	0	0	2	0	2	2
Kukri_rep_c101022_1595	0	2	-1	0	-1	0	2	0	0	2	-1	0	0	2	2	2	0	0	0	-1	0	2	-1	-1	2	2	2	-1	2	2	2	2	-1	-1	2	2	-1	2	0	0	0	0	2	0	0	2	0	2	2
Excalibur_c43793_81	-1	0	2	2	0	0	2	0	0	0	2	0	0	2	2	2	2	2	2	0	0	2	0	2	2	0	0	0	2	0	0	0	0	2	2	0	-1	2	2	0	2	0	0	0	0	0	2	2	0
Ex_c2389_1834	0	0	0	2	2	0	0	0	2	0	2	-1	0	0	2	0	2	2	2	2	0	0	0	0	0	2	2	0	0	0	0	0	0	0	2	2	0	-1	2	0	-1	0	0	0	2	0	2	2	-1
Excalibur_c2389_361	2	0	2	0	-1	-1	2	0	2	0	2	0	2	2	2	2	0	2	2	0	0	2	0	2	2	0	0	0	-1	0	0	2	-1	2	-1	0	2	2	2	0	2	2	0	0	0	0	2	2	0
RAC875_c7891_426	0	2	-1	0	0	-1	2	0	0	2	-1	0	0	2	2	2	0	0	0	-1	0	2	2	-1	2	2	2	2	2	-1	2	2	0	0	-1	-1	-1	2	2	0	0	2	2	0	0	2	0	2	2
wsnp_Ex_c26800_36025663	0	2	0	0	0	-1	2	0	0	2	-1	0	-1	2	2	2	0	0	0	0	0	2	2	0	2	2	2	2	2	0	2	2	-1	0	2	0	0	2	2	0	0	2	2	0	0	2	0	2	2
wsnp_Ex_c10595_17291999	2	2	2	0	0	-1	2	0	0	2	-1	-1	-1	2	2	2	0	0	2	2	0	2	2	2	2	2	2	2	2	2	2	2	0	0	2	2	2	2	2	0	0	2	-1	0	0	2	0	2	-1
BS00065700_51	0	0	0	0	2	0	0	2	2	0	0	-1	2	0	2	2	2	-1	2	-1	2	0	2	0	0	2	2	2	0	-1	0	0	0	-1	-1	-1	0	0	0	2	2	2	2	0	2	2	0	2	2
Ex_c21450_396	2	2	0	0	0	0	2	0	0	2	0	0	2	2	2	2	0	0	2	2	0	2	2	0	2	2	2	2	-1	0	2	2	0	0	2	2	2	2	2	0	0	2	2	0	0	2	0	2	2
Kukri_c46608_277	2	-1	-1	2	0	-1	0	0	2	0	-1	-1	2	0	2	0	2	0	0	0	2	0	0	-1	2	0	0	2	2	-1	2	2	-1	0	0	-1	-1	0	0	0	0	-1	0	2	2	2	2	-1	2
Kukri_c10313_154	0	2	2	0	0	-1	2	0	0	-1	0	0	0	2	2	2	0	0	0	2	0	2	2	-1	2	2	2	-1	2	0	2	2	0	0	2	2	0	2	-1	0	0	0	2	0	0	2	2	2	2
Excalibur_c88113_139	2	2	2	0	2	0	2	2	2	-1	0	-1	0	0	-1	0	0	0	2	0	2	2	0	0	0	0	2	-1	-1	2	2	2	-1	-1	2	2	2	2	2	0	0	2	0	0	2	0	2	2	2
BS00062841_51	0	0	0	0	0	2	0	2	2	0	0	2	0	0	2	2	0	2	2	-1	2	0	0	0	0	0	2	2	2	0	0	0	0	-1	0	0	0	2	0	0	0	0	0	2	0	0	-1	0	0
BS00085851_51	0	2	0	0	0	-1	2	0	0	2	-1	0	0	2	2	2	0	0	0	0	0	2	-1	-1	2	2	2	-1	-1	-1	2	2	0	0	2	2	-1	2	0	0	0	0	2	0	0	2	2	2	2
BS00048892_51	0	2	-1	0	0	0	2	0	0	2	0	0	0	2	2	2	0	0	0	0	0	2	-1	-1	2	2	2	-1	2	-1	2	2	0	0	2	-1	-1	2	0	0	0	0	2	-1	0	2	2	2	2
BS00064679_51	0	2	-1	0	0	0	2	0	0	2	0	0	0	2	2	2	0	0	0	0	0	2	-1	-1	2	2	2	-1	2	-1	2	2	0	0	2	2	0	2	0	0	0	0	2	-1	0	2	2	2	2
BS00072686_51	0	2	-1	0	0	0	2	0	0	2	0	0	0	2	2	2	0	0	0	0	0	2	-1	-1	2	2	2	-1	2	-1	2	2	0	0	2	2	0	2	0	0	0	0	2	-1	0	2	2	2	2
BS00101116_51	0	2	0	0	0	-1	2	0	0	-1	0	0	0	2	2	2	0	0	0	0	0	2	2	-1	2	2	2	-1	-1	-1	2	2	0	0	2	-1	0	2	0	0	0	0	2	0	0	2	2	2	2
IACX542	0	2	-1	0	0	0	2	0	0	2	0	0	0	2	2	2	0	0	0	0	0	2	-1	-1	2	2	2	-1	2	-1	2	2	-1	0	2	2	-1	2	0	0	0	0	2	-1	0	2	2	2	2
GENE-0572_334	0	2	-1	0	0	-1	2	0	0	2	0	0	0	2	2	2	0	0	0	0	0	2	-1	-1	2	2	2	-1	-1	-1	2	2	0	0	2	-1	-1	2	0	0	0	0	2	-1	0	2	2	-1	-1
wsnp_BE585780A_Ta_2_1	0	2	-1	0	0	0	2	0	0	2	0	0	0	2	2	2	0	0	0	0	0	2	2	2	2	2	2	2	-1	2	2	2	-1	0	2	2	0	2	0	0	0	0	2	2	0	2	2	2	2
wsnp_Ex_c5634_9907829	2	2	-1	0	0	-1	2	0	0	2	-1	-1	0	2	2	2	0	0	2	-1	-1	2	-1	-1	2	2	2	-1	-1	-1	2	2	-1	0	2	2	2	2	0	0	0	0	2	-1	0	2	2	-1	2
wsnp_Ex_c5634_9906981	2	2	0	0	0	0	2	0	0	2	0	-1	0	2	2	2	0	0	2	-1	-1	2	-1	-1	2	2	2	-1	-1	-1	2	2	0	0	2	-1	2	2	0	0	0	0	2	-1	0	2	2	-1	2
wsnp_Ex_c1427_2736441	2	2	-1	0	0	0	2	0	0	2	0	0	-1	2	2	2	0	0	2	-1	-1	2	2	-1	2	2	2	2	2	-1	2	0	0	0	2	2	2	2	2	0	0	2	2	-1	0	2	2	2	2
Excalibur_c2273_2392	0	0	0	0	0	-1	2	2	2	-1	0	-1	0	2	0	2	2	2	2	2	0	2	2	-1	0	2	2	0	-1	0	2	0	-1	0	2	0	0	2	-1	2	2	0	2	2	2	2	2	0	2
wsnp_Ex_rep_c103087_88124573	0	2	-1	0	0	-1	2	0	0	2	0	0	-1	2	2	2	0	0	0	0	0	2	2	-1	2	2	2	2	2	2	2	0	0	0	2	2	0	2	2	0	0	2	2	0	0	2	2	2	2
GENE-0053_224	0	2	0	0	0	0	2	0	0	2	0	-1	0	2	2	2	0	0	0	0	0	2	2	2	2	2	2	2	2	2	2	0	0	0	2	2	0	2	2	0	0	2	2	-1	0	2	2	2	2
Kukri_c67601_267	0	2	0	0	0	-1	2	0	0	2	-1	-1	-1	2	2	2	0	0	0	0	0	2	2	-1	2	2	2	2	2	-1	2	0	0	0	2	2	0	2	2	0	0	2	2	0	0	2	2	2	2
wsnp_Ex_c18169_26977013	0	2	0	0	0	0	2	0	0	-1	0	0	-1	2	2	2	0	0	0	0	0	2	2	0	2	2	2	2	2	2	2	0	0	0	2	2	0	2	2	0	0	2	2	-1	0	2	2	-1	2
wsnp_Ex_c4605_8241260	0	2	0	0	0	-1	2	0	0	2	-1	-1	0	2	2	2	0	0	0	0	0	2	2	-1	2	2	2	2	2	-1	2	0	-1	0	2	-1	0	2	2	0	0	2	2	0	0	2	2	-1	2
wsnp_BF475149A_Ta_2_1	0	2	0	0	0	0	2	0	0	2	-1	-1	-1	2	2	2	0	0	0	0	0	2	2	-1	2	2	2	2	2	2	2	0	0	0	2	2	-1	2	2	0	0	2	-1	0	0	2	2	2	2
wsnp_Ex_c4605_8239915	0	2	0	0	-1	-1	2	0	0	2	-1	0	0	2	2	2	0	0	0	0	0	2	2	-1	2	2	2	2	2	-1	2	0	0	0	2	2	-1	2	2	0	0	2	2	0	0	2	2	2	2
wsnp_Ex_rep_c101414_86780996	0	2	-1	0	-1	0	2	0	0	2	-1	-1	0	2	2	2	0	0	0	0	0	2	2	-1	2	2	2	2	2	-1	2	0	-1	0	2	2	0	2	2	0	0	2	2	0	0	2	2	2	2
RAC875_c3751_96	0	2	0	0	0	-1	2	0	0	2	-1	0	0	2	2	2	0	0	0	0	0	2	2	-1	2	2	2	2	-1	2	2	0	-1	0	2	-1	-1	2	2	0	0	2	-1	0	0	2	2	-1	2
IACX4168	0	2	0	0	0	0	2	0	0	2	0	0	0	2	2	2	0	0	0	0	0	2	2	0	2	2	2	2	-1	2	2	0	0	0	-1	-1	0	2	2	0	0	2	2	0	0	2	2	2	2
BS00110415_51	0	2	0	0	0	0	2	0	0	2	0	0	0	2	2	2	0	0	0	0	0	2	2	-1	2	2	2	2	2	2	2	0	0	0	2	2	-1	2	2	0	0	2	2	0	0	2	2	2	2
TA001772-0625	0	2	-1	0	0	0	2	0	0	2	0	0	-1	2	2	2	0	0	0	0	0	2	2	-1	2	2	2	2	2	2	2	0	0	0	2	2	0	2	2	0	0	2	2	0	0	2	2	2	2
BS00094681_51	0	2	-1	0	0	0	2	0	0	-1	0	0	-1	2	2	2	0	0	0	0	0	2	2	-1	2	2	2	2	2	-1	2	0	0	0	-1	-1	0	2	2	0	0	2	2	-1	0	2	2	2	2
wsnp_BE403956A_Ta_2_3	0	2	-1	0	0	0	2	0	0	2	0	-1	-1	2	2	2	0	0	0	0	0	2	2	-1	2	2	2	2	2	-1	2	-1	0	0	2	2	0	2	2	0	0	2	2	-1	0	2	2	2	2
IACX293	0	2	0	0	0	0	2	0	0	2	0	-1	0	2	2	2	0	0	0	0	0	2	2	-1	2	2	2	2	2	-1	2	0	0	0	2	-1	0	2	2	0	0	2	2	0	0	2	2	2	2
BS00077199_51	0	2	-1	0	0	0	2	0	0	2	0	-1	-1	2	2	2	0	0	0	0	0	2	2	-1	2	2	2	2	2	2	2	-1	0	0	2	-1	0	2	2	0	0	2	2	-1	0	2	2	2	2
wsnp_Ex_rep_c69738_68695568	0	2	0	0	-1	-1	2	0	0	2	-1	-1	0	2	2	2	0	0	0	0	0	2	2	-1	2	2	2	2	2	2	2	0	0	0	-1	-1	0	2	2	0	0	2	2	0	0	2	2	-1	2
Kukri_c54467_100	0	2	0	0	-1	-1	2	0	0	2	-1	-1	0	2	2	2	0	0	0	0	0	2	2	-1	2	2	2	2	2	2	2	0	-1	0	2	-1	0	2	2	0	0	2	2	0	0	2	2	2	2
Kukri_c29668_338	0	2	-1	-1	-1	-1	2	0	0	2	-1	-1	0	2	2	2	0	0	0	0	0	2	2	-1	2	2	2	2	-1	2	2	0	-1	0	-1	-1	0	2	2	0	0	2	2	0	0	2	2	-1	2
IAAV7929	0	2	0	0	0	-1	2	0	0	2	-1	-1	0	2	2	2	0	0	0	0	0	2	2	0	2	2	2	2	2	2	2	0	-1	0	2	-1	0	2	2	0	0	2	2	0	0	2	2	2	2
wsnp_Ku_c4413_8008008	0	2	-1	0	0	0	2	0	0	2	0	0	-1	2	2	2	0	0	0	0	0	2	2	-1	2	2	2	2	2	-1	2	-1	0	0	2	2	0	2	2	0	0	2	2	-1	0	2	2	2	2
BS00110766_51	0	2	-1	0	0	0	2	0	0	2	0	0	-1	2	2	2	0	0	0	0	0	2	2	-1	2	2	2	2	-1	2	2	-1	0	0	-1	2	-1	2	2	0	0	2	-1	-1	0	2	2	2	2
wsnp_Ex_c3565_6520901	0	2	0	0	0	0	2	0	0	2	0	0	0	2	2	2	0	0	0	0	0	2	2	-1	2	2	2	2	2	2	2	0	-1	0	2	2	-1	2	2	0	0	2	2	0	0	2	2	2	2
Excalibur_c3565_2673	0	2	0	0	0	-1	2	0	0	2	-1	-1	0	2	2	2	0	0	0	0	0	2	2	-1	2	2	2	2	2	-1	2	0	0	0	-1	-1	0	2	2	0	0	2	2	0	0	2	2	-1	2
wsnp_Ex_c25628_34888253	-1	2	-1	0	0	0	2	0	0	2	0	0	-1	2	2	2	0	0	0	0	0	2	2	-1	2	2	2	2	2	-1	2	0	0	0	2	-1	0	2	2	0	0	2	2	-1	0	2	2	2	2
wsnp_Ex_c25628_34888439	0	2	-1	0	0	-1	2	0	0	2	0	0	-1	2	2	2	0	0	0	0	0	2	2	-1	2	2	2	2	2	-1	2	0	0	0	2	-1	-1	2	2	0	0	2	-1	-1	0	2	2	-1	2
Kukri_c19389_97	0	2	-1	0	0	0	2	0	0	2	0	0	-1	2	2	2	0	0	0	0	0	2	2	-1	2	2	2	2	2	-1	2	0	0	0	2	2	0	2	2	0	0	2	2	-1	0	2	2	2	2
RAC875_c25799_457	0	2	0	0	0	-1	2	0	0	2	0	-1	0	2	2	2	0	0	0	0	0	2	2	-1	2	2	2	2	2	-1	2	0	0	0	2	2	0	2	2	0	0	2	2	0	0	2	2	2	2
BS00041358_51	0	2	0	0	0	0	2	0	0	2	0	0	0	2	2	2	0	0	0	0	0	2	2	-1	2	2	2	2	2	-1	2	0	0	0	2	2	0	2	2	0	0	2	2	-1	0	2	2	2	2
RAC875_c31168_238	0	2	-1	0	0	-1	2	0	0	2	0	-1	0	2	2	2	0	0	0	0	0	2	2	-1	2	2	2	2	2	-1	2	0	0	0	2	-1	0	2	-1	0	0	2	2	0	0	2	2	2	2
RAC875_c12808_182	0	2	0	0	0	-1	2	0	0	2	-1	-1	0	2	2	2	0	0	0	0	0	2	2	-1	2	2	2	2	2	2	2	0	0	0	2	-1	0	2	2	0	0	2	2	0	0	2	2	-1	2
wsnp_Ku_c37925_46678703	0	2	0	0	0	0	2	0	0	2	0	-1	0	2	2	2	0	0	0	0	0	2	2	-1	2	2	2	2	2	-1	2	0	0	0	2	2	0	2	2	0	0	2	2	-1	0	2	2	2	2
wsnp_Ku_c37925_46679146	0	2	-1	0	0	0	2	0	0	-1	0	-1	-1	2	2	2	0	0	0	0	0	2	2	-1	2	2	2	2	2	-1	2	0	0	0	2	2	0	2	2	0	0	2	2	-1	0	2	2	2	2
BS00065146_51	0	2	-1	0	0	0	2	0	0	-1	0	0	-1	2	2	2	0	0	0	0	0	2	2	-1	2	2	2	2	2	-1	2	-1	0	0	2	2	-1	2	2	0	0	2	2	-1	0	2	2	2	2
wsnp_Ex_c3986_7217641	0	2	-1	0	-1	-1	2	0	0	2	-1	-1	-1	2	2	2	0	0	0	0	0	2	2	-1	2	2	2	2	2	-1	2	0	0	0	2	-1	0	2	2	0	0	2	2	0	0	2	2	2	2
wsnp_Ex_rep_c66562_64849366	0	2	-1	0	0	0	2	0	0	2	0	0	-1	2	2	2	0	0	0	0	0	2	2	-1	2	2	2	2	-1	-1	2	-1	-1	0	-1	2	0	2	2	0	0	2	2	-1	0	2	2	2	2
TA004725-0348	2	2	0	0	0	-1	2	0	0	-1	-1	-1	0	2	2	2	0	0	2	0	0	2	2	-1	2	2	2	2	2	2	2	0	0	0	2	-1	-1	2	2	0	0	2	2	0	0	0	2	-1	2
GENE-0549_18	0	0	0	0	-1	-1	2	2	2	-1	2	-1	0	2	0	2	2	2	2	-1	0	2	-1	-1	0	2	2	0	-1	-1	2	0	-1	0	-1	-1	-1	2	0	2	2	0	2	2	2	2	2	-1	2
Tdurum_contig10250_272	2	2	-1	0	0	-1	2	0	0	-1	0	-1	2	2	2	2	0	0	2	-1	2	2	2	0	-1	2	-1	2	-1	-1	2	0	0	0	2	-1	2	2	-1	0	2	2	2	0	0	0	2	-1	2
RFL_Contig530_2305	2	2	0	0	0	0	2	0	0	2	0	0	0	2	2	2	0	0	2	0	-1	2	2	-1	2	2	2	2	2	-1	2	0	-1	-1	2	-1	2	2	2	0	2	2	2	0	0	0	2	2	2
Tdurum_contig99671_174	2	2	0	0	0	0	2	0	0	2	0	-1	0	2	2	2	0	0	2	0	0	2	2	0	2	2	2	2	-1	2	2	0	0	2	-1	2	2	2	2	0	2	2	2	0	0	0	2	2	2
Tdurum_contig92564_326	2	2	0	0	-1	0	2	0	0	2	0	0	0	2	2	2	0	0	2	0	0	2	2	0	2	2	2	2	2	0	2	-1	-1	2	2	2	2	2	2	0	2	2	2	0	0	0	2	2	2
Tdurum_contig43203_318	2	2	-1	0	0	0	2	0	0	2	0	0	-1	2	2	2	0	0	2	-1	-1	2	2	-1	2	2	2	2	-1	-1	2	-1	0	-1	-1	-1	2	2	2	0	2	2	2	-1	0	-1	2	2	2
wsnp_Ex_c22963_32183009	2	2	0	0	0	-1	2	0	0	2	-1	-1	0	2	2	2	0	0	2	0	0	2	2	-1	2	2	2	2	-1	-1	2	0	-1	-1	-1	2	2	2	2	0	2	2	2	0	0	0	2	2	2
Ex_c25689_1606	2	2	-1	0	-1	-1	2	0	0	2	-1	-1	-1	2	2	2	0	0	2	-1	-1	2	2	-1	2	2	2	2	2	-1	2	-1	0	-1	2	2	2	2	2	0	2	2	2	-1	0	-1	2	2	2
Ex_c25689_1603	2	2	0	0	0	0	2	0	0	2	0	-1	-1	2	2	2	0	0	2	-1	-1	2	2	-1	2	2	2	2	2	-1	2	0	0	-1	2	2	2	2	2	0	2	2	2	-1	0	0	2	2	2
RAC875_rep_c104557_1245	2	2	0	0	0	-1	2	0	0	2	0	-1	0	2	2	2	0	0	2	0	0	2	2	2	2	2	2	2	2	2	2	0	0	2	2	2	2	2	2	0	2	2	-1	0	0	0	2	2	2
Ex_c4242_1442	2	2	0	0	0	0	2	0	0	2	0	-1	0	2	2	2	0	0	2	0	0	2	2	0	2	2	2	2	-1	2	2	0	-1	0	2	-1	2	2	2	0	2	2	2	0	0	0	2	2	2
RAC875_c6664_63	2	2	0	0	-1	-1	2	0	0	2	0	-1	0	2	2	2	0	0	2	0	0	2	2	-1	2	2	2	2	-1	-1	2	0	-1	2	-1	2	2	2	2	0	2	2	2	0	0	0	2	2	2
wsnp_Ex_c10257_16825240	2	2	0	0	0	0	2	0	0	-1	0	0	0	2	2	2	0	0	2	0	0	2	2	-1	2	2	2	2	2	-1	2	0	0	-1	-1	-1	2	2	2	0	2	2	2	0	0	0	2	-1	2
IACX219	2	2	0	0	0	-1	2	0	0	2	-1	-1	-1	2	2	2	0	0	2	2	-1	2	2	-1	2	2	2	2	2	2	2	0	0	-1	2	2	2	2	2	0	2	2	2	-1	0	0	2	2	2
JD_c63991_766	2	2	-1	0	0	0	2	0	0	2	0	-1	-1	2	2	2	0	0	2	2	-1	2	2	-1	2	2	2	2	2	-1	2	-1	0	-1	2	-1	2	2	2	0	2	2	2	-1	0	-1	2	-1	2
Ex_c14361_506	2	2	0	0	0	-1	2	0	0	2	-1	-1	0	2	2	2	0	0	2	2	-1	2	2	-1	2	2	2	2	2	2	2	0	0	2	2	-1	2	2	2	0	2	2	2	-1	0	0	2	-1	2
Kukri_c20672_360	0	0	0	0	0	0	2	0	0	2	0	0	0	2	2	2	0	0	2	-1	0	2	2	-1	2	2	2	2	-1	-1	2	0	0	0	2	2	0	2	2	0	2	2	-1	-1	0	0	2	2	2
BobWhite_c37935_124	-1	0	0	0	0	0	2	0	0	2	0	0	-1	2	2	2	0	0	-1	2	-1	2	2	-1	2	2	2	2	2	-1	2	0	0	2	2	2	-1	2	-1	0	2	-1	2	0	0	0	2	2	2
RAC875_c86680_391	0	0	-1	0	0	0	2	0	0	2	0	0	0	2	2	2	0	0	-1	-1	0	2	2	-1	2	2	2	2	2	-1	2	0	0	0	2	2	0	2	0	0	2	0	2	-1	0	0	2	2	2
Kukri_c88698_296	0	0	0	0	0	-1	2	0	0	2	0	-1	0	2	2	2	0	0	-1	-1	0	2	2	-1	2	2	2	2	2	-1	2	0	0	0	-1	-1	0	2	0	0	2	0	2	0	0	0	2	-1	2
BS00021719_51	0	0	-1	0	0	0	2	0	0	2	0	0	0	2	2	2	0	0	2	-1	0	2	2	-1	2	2	2	2	-1	-1	2	-1	0	0	2	2	0	2	0	0	2	-1	2	-1	0	-1	2	2	2
BobWhite_c38865_319	0	0	0	0	0	-1	2	0	0	-1	0	-1	0	2	2	2	0	0	2	0	0	2	2	-1	2	2	2	2	2	2	2	0	0	0	2	-1	0	2	0	0	2	0	2	0	0	0	2	-1	2
Ex_c28144_1843	2	0	0	0	2	0	2	0	0	2	0	0	-1	2	2	2	0	0	2	2	0	2	2	2	2	2	2	2	2	2	2	0	0	0	2	2	2	2	2	0	2	2	2	0	0	0	2	2	2
IACX3496	2	0	-1	0	2	0	2	0	0	2	0	0	-1	2	2	2	0	0	2	2	0	2	2	-1	2	2	2	2	2	2	2	-1	0	0	2	2	2	2	2	0	2	2	2	-1	0	0	2	2	2
Ex_c8514_1342	2	0	0	0	2	0	2	0	0	2	0	0	2	2	2	2	0	0	2	2	0	2	2	2	2	2	2	2	2	2	2	0	0	0	2	2	2	2	2	0	2	2	2	0	0	0	2	2	2
IAAV213	2	0	-1	0	2	0	2	0	0	2	0	0	-1	2	2	2	0	0	2	2	0	2	2	-1	2	2	2	2	2	-1	2	-1	0	0	2	2	2	2	2	0	2	2	2	-1	0	-1	2	2	2
wsnp_Ku_c557_1166684	2	0	0	0	2	-1	2	0	0	2	-1	-1	0	2	2	2	0	0	2	2	0	2	2	-1	2	2	2	2	2	2	2	0	0	0	2	2	2	2	2	0	2	2	2	-1	0	0	2	2	2
wsnp_Ex_c25734_34995416	2	0	0	0	2	0	2	0	0	2	0	0	-1	2	2	2	0	0	2	-1	0	2	2	-1	2	2	2	2	2	-1	2	0	0	0	2	2	-1	2	2	0	2	2	2	-1	0	0	2	2	2
RAC875_c10835_144	2	0	0	0	2	-1	2	0	0	2	-1	0	0	2	2	2	0	0	2	2	2	2	2	2	2	2	2	2	-1	2	2	0	0	0	-1	-1	-1	2	2	0	2	2	2	0	0	0	2	2	2
BS00033469_51	2	0	0	0	-1	0	2	0	0	-1	0	0	0	2	2	2	0	0	2	2	0	2	2	2	2	2	2	2	2	2	2	0	-1	0	2	2	2	2	2	0	2	2	2	-1	0	0	2	2	2
wsnp_Ex_c56097_58351893	2	0	-1	0	2	-1	2	0	0	2	0	-1	-1	2	2	2	0	0	2	2	0	2	2	-1	2	2	2	2	2	2	2	0	0	0	2	-1	2	2	-1	0	2	2	2	0	0	0	2	2	2
wsnp_Ku_c2815_5317230	2	0	0	0	2	0	2	0	0	2	0	0	-1	2	2	2	0	0	2	2	0	0	2	-1	2	2	2	2	2	2	2	0	0	0	2	2	2	2	2	0	2	2	2	0	0	0	2	2	2
IAAV1225	2	0	0	0	2	0	2	0	0	2	0	-1	-1	2	2	2	0	0	2	-1	0	0	2	-1	2	2	2	2	2	-1	2	0	0	0	2	2	2	2	2	0	2	2	2	0	0	0	2	2	2
wsnp_Ex_c16592_25117132	2	0	0	0	2	0	2	0	0	2	0	-1	-1	2	2	2	0	0	2	-1	0	0	2	-1	2	2	2	2	2	-1	2	0	0	0	2	2	2	2	2	0	2	2	2	-1	0	0	2	2	2
Kukri_c10239_2186	2	0	0	0	2	-1	2	0	0	2	-1	-1	-1	2	2	2	0	0	2	-1	0	0	2	-1	2	2	2	2	-1	-1	2	0	0	0	-1	2	2	2	2	0	2	2	2	-1	0	0	2	2	2
wsnp_Ra_c7818_13376644	2	0	0	0	2	-1	2	0	0	2	-1	-1	-1	2	2	2	0	0	2	2	0	0	2	-1	2	2	2	2	2	-1	2	0	0	0	2	2	2	2	2	0	2	2	2	-1	0	0	2	2	2
BS00065676_51	2	0	0	0	2	-1	2	0	0	2	2	-1	2	2	2	2	0	0	2	2	0	0	2	2	2	2	2	2	2	2	2	0	0	0	2	-1	2	2	2	0	2	-1	2	0	0	0	2	-1	2
Kukri_c27785_400	2	0	0	0	-1	-1	2	0	0	2	-1	0	-1	2	2	2	0	0	2	2	0	0	2	-1	2	2	2	2	2	-1	2	0	0	0	2	-1	2	2	2	0	2	2	2	0	0	-1	2	-1	2
RAC875_c47959_85	2	0	0	0	2	-1	2	0	0	2	2	-1	0	2	2	2	0	0	2	2	0	0	2	2	2	2	2	2	2	2	2	0	2	0	2	2	-1	2	-1	0	2	-1	2	0	0	0	2	2	2
RAC875_c2734_135	2	0	0	0	2	0	2	0	0	2	2	0	2	2	2	2	0	0	2	2	0	0	2	-1	2	2	2	2	2	0	2	0	-1	0	2	-1	2	2	2	0	2	2	2	0	0	0	2	-1	2
BS00023126_51	0	0	0	0	2	0	2	0	0	-1	2	0	0	2	2	2	0	0	2	-1	0	0	2	2	2	2	2	2	2	2	2	-1	0	0	2	-1	-1	-1	-1	0	2	0	-1	-1	0	-1	2	-1	2
BS00087600_51	0	0	0	0	2	0	2	0	0	2	-1	0	-1	2	2	2	0	0	-1	-1	0	0	2	-1	2	2	2	2	-1	-1	2	0	0	0	2	-1	0	2	2	0	2	2	2	-1	2	-1	2	2	2
Ku_c32078_885	2	0	0	2	2	-1	0	-1	2	2	2	0	0	0	2	0	2	2	-1	2	0	0	2	0	0	2	2	2	0	-1	2	0	0	0	2	2	-1	2	0	2	0	0	2	0	2	2	0	2	2
Ku_c1571_1457	2	0	0	0	2	-1	2	0	0	2	2	0	-1	2	2	2	0	0	2	2	0	0	2	2	2	2	2	2	-1	2	2	0	-1	0	2	2	2	2	2	0	2	2	2	0	2	0	2	2	2
BS00002216_51	0	0	0	0	2	0	2	0	0	2	2	0	0	2	2	2	0	0	2	-1	0	0	2	2	2	2	2	2	2	2	2	0	0	0	2	-1	0	2	0	0	2	0	2	-1	2	0	2	2	2
IACX4378	2	0	0	0	2	0	2	0	0	2	2	0	0	2	2	2	0	0	2	-1	0	0	2	-1	2	2	2	2	2	-1	2	0	-1	0	2	2	2	2	0	0	2	0	2	0	2	0	2	2	2
IACX4386	0	0	0	-1	2	-1	2	0	0	2	2	-1	0	2	2	2	0	-1	2	-1	0	0	2	2	2	2	2	2	2	2	2	0	0	0	2	-1	0	2	0	0	2	0	2	-1	2	0	2	2	2
CAP11_c1972_285	2	0	0	0	2	0	2	0	0	2	2	0	0	2	2	2	0	0	2	-1	0	0	2	-1	2	2	2	2	2	-1	2	0	0	0	2	2	2	2	0	0	2	0	2	0	2	0	2	2	2
Excalibur_c30591_637	2	0	0	0	2	0	2	0	0	2	2	0	0	2	2	2	0	0	2	2	0	0	2	2	2	2	2	2	2	2	2	0	0	0	2	2	2	2	0	0	2	0	2	0	2	0	2	2	2
BS00094925_51	0	0	0	0	2	0	2	0	0	-1	2	-1	0	2	2	2	0	0	-1	2	0	0	2	-1	2	2	2	2	-1	2	2	-1	-1	0	-1	2	0	2	0	0	2	0	2	-1	2	-1	2	-1	2
RFL_Contig3203_1971	2	0	0	0	2	0	2	0	0	2	-1	0	0	2	2	2	0	0	2	2	0	0	2	-1	2	2	2	2	2	-1	2	-1	0	0	2	2	2	2	0	0	2	0	2	-1	2	-1	2	2	2
wsnp_Ku_c21356_31093507	-1	0	0	0	2	0	2	0	0	2	-1	-1	0	2	2	2	0	0	2	2	0	0	2	-1	2	2	2	2	2	-1	2	0	0	0	2	-1	2	2	0	0	2	0	2	-1	2	-1	2	2	2
IACX742	0	0	0	0	2	0	2	0	0	2	2	0	0	2	2	2	0	0	-1	-1	0	0	2	2	2	2	2	2	2	-1	2	0	-1	0	2	-1	0	2	0	0	2	0	2	-1	2	0	2	2	2
BS00067021_51	0	0	0	0	2	0	2	0	0	2	2	0	0	2	2	2	0	0	2	2	0	0	2	2	2	2	2	2	2	-1	2	0	2	0	-1	2	-1	2	0	0	2	0	2	-1	2	0	-1	2	2
RAC875_c31276_1128	2	0	0	0	2	-1	2	0	0	-1	2	-1	0	2	2	2	0	0	2	2	0	0	2	2	2	2	2	2	-1	2	2	0	-1	0	2	2	2	2	0	0	2	0	2	0	2	0	2	2	2
wsnp_Ex_c27940_37101775	2	0	0	0	2	0	2	0	0	2	2	0	0	2	2	2	0	0	2	2	0	0	2	2	2	2	2	2	2	2	2	0	0	0	2	2	2	2	0	0	2	0	2	-1	2	0	2	2	2
wsnp_Ra_c12148_19539667	2	0	0	0	2	0	2	0	0	2	2	0	0	2	2	2	0	0	2	2	0	0	2	2	2	2	2	2	2	2	2	0	0	0	2	2	2	2	0	0	2	0	2	0	2	0	2	2	2
wsnp_Ex_c5192_9203682	2	0	0	0	2	0	2	0	0	2	2	0	0	2	2	2	0	0	2	2	0	0	2	2	2	2	2	2	2	-1	2	-1	0	0	2	2	2	2	0	0	2	0	2	-1	2	-1	2	2	2
wsnp_Ex_c12336_19686808	2	0	0	0	2	0	2	0	0	2	-1	0	0	2	2	2	0	0	2	2	0	0	2	-1	2	2	2	2	2	-1	2	-1	0	0	2	-1	2	2	0	0	2	0	2	-1	2	-1	2	-1	2
wsnp_Ra_c37745_45806931	2	0	0	0	2	0	2	0	0	2	2	0	0	2	2	2	0	0	2	2	0	0	2	2	2	2	2	2	2	2	2	0	0	0	2	2	2	2	0	0	2	0	2	0	2	0	2	2	2
Kukri_c23926_409	2	0	0	0	0	-1	2	0	0	2	0	-1	0	2	2	2	0	0	2	2	0	0	2	0	-1	2	2	2	-1	0	2	0	0	0	2	0	2	2	-1	0	2	0	2	0	2	0	2	0	2
wsnp_Ex_c8588_14419007	2	0	0	0	2	0	2	0	0	2	2	0	0	2	2	2	0	0	2	2	0	0	2	2	2	2	2	2	2	2	2	0	-1	0	2	2	2	2	0	0	2	0	2	-1	2	0	2	2	2
wsnp_Ex_c34344_42676379	2	0	0	0	2	0	2	0	0	2	2	0	0	2	2	0	0	0	2	2	0	0	2	2	2	2	2	2	2	2	2	0	0	0	2	2	2	2	0	0	2	0	2	0	2	0	2	2	2
wsnp_Ex_c34344_42677360	2	0	0	0	2	0	2	0	0	2	2	0	0	2	2	0	0	0	2	2	0	0	2	2	2	2	2	2	2	2	2	0	0	0	2	2	2	2	0	0	2	0	2	0	2	0	2	2	2
BobWhite_c5356_1272	2	0	0	0	2	-1	2	0	0	2	2	-1	0	2	2	0	0	0	2	2	0	0	2	-1	2	2	2	2	2	2	2	0	0	0	2	-1	2	2	0	0	2	0	2	0	2	0	2	2	2
wsnp_Ex_rep_c66628_64934660	2	0	0	0	2	0	2	0	0	2	2	0	0	2	2	0	0	0	2	2	0	0	2	-1	2	2	2	2	2	-1	2	0	0	0	2	2	2	2	0	0	2	0	2	-1	2	-1	2	2	2
Excalibur_rep_c66449_1588	2	0	0	0	2	0	2	0	0	-1	2	-1	0	2	2	0	0	0	2	2	0	0	2	-1	2	2	2	2	-1	-1	2	-1	-1	-1	2	2	-1	2	0	0	2	0	2	-1	2	-1	2	-1	2
CAP12_c2265_240	2	0	0	0	2	0	2	0	0	2	2	0	0	2	2	0	0	0	2	2	0	0	2	0	2	2	2	2	2	0	2	0	0	0	2	2	-1	2	0	0	2	0	2	0	2	0	2	2	2
Excalibur_c49421_443	2	0	0	0	2	0	2	0	0	2	2	0	0	2	2	0	0	0	2	2	0	0	2	2	2	2	2	2	-1	2	2	0	0	0	2	2	2	2	0	0	2	0	2	-1	2	0	2	2	2
wsnp_Ex_c42282_48900922	2	0	0	0	2	-1	2	0	0	-1	2	-1	0	2	2	0	0	0	2	2	0	0	2	2	2	2	2	2	2	-1	2	0	0	0	-1	2	2	2	0	0	2	0	2	0	2	0	2	2	2
wsnp_Ku_c39878_48218985	2	0	0	0	2	-1	2	0	0	2	2	0	0	2	2	0	0	0	2	2	0	0	2	2	2	2	2	2	2	2	2	0	0	0	2	2	2	2	0	0	2	0	2	0	2	0	2	2	2
IAAV5406	2	0	0	0	2	0	2	0	0	2	2	0	0	2	2	0	0	0	2	2	0	0	2	2	2	2	2	2	2	-1	2	0	0	0	2	-1	2	2	0	0	2	0	2	0	2	0	2	2	2
Ku_c8351_2029	2	0	0	0	2	0	2	0	0	2	2	0	0	2	2	0	0	0	2	2	0	0	2	2	2	2	2	2	2	-1	2	0	0	0	2	-1	2	2	0	0	2	0	2	0	2	0	2	2	2
BS00021714_51	2	0	0	0	2	0	2	0	0	2	2	0	0	2	2	0	0	0	-1	2	0	0	0	2	2	2	2	2	2	-1	2	0	0	0	2	2	2	2	0	0	2	0	2	-1	2	0	2	2	2
wsnp_JD_c722_1080592	0	0	0	-1	2	-1	2	0	-1	2	-1	-1	0	2	2	0	0	0	0	-1	0	0	0	-1	2	2	2	2	2	-1	2	0	-1	0	2	-1	0	2	0	0	2	0	2	0	2	0	2	2	2
Ra_c4159_2716	2	0	-1	0	2	-1	2	0	0	2	2	0	0	2	2	0	0	0	-1	2	0	0	0	2	2	2	2	2	2	-1	2	0	0	0	2	2	2	2	0	0	2	-1	2	0	2	0	2	2	2
RAC875_c23081_141	2	0	0	0	2	-1	2	0	0	-1	2	-1	0	2	2	0	0	0	-1	2	0	0	0	-1	2	2	2	2	2	-1	2	0	0	0	2	2	2	2	0	0	2	0	2	-1	2	0	2	2	2
wsnp_Ex_c21193_30320134	2	0	0	0	2	0	2	0	0	2	2	0	0	2	2	0	0	0	-1	2	0	0	0	2	2	2	2	2	2	-1	2	0	0	0	2	2	-1	2	0	0	2	0	2	-1	2	0	2	2	2
BobWhite_c12568_900	2	0	0	0	2	0	2	0	0	2	2	0	0	2	2	0	0	0	-1	2	0	0	0	2	2	2	2	2	2	-1	2	0	0	0	2	2	2	2	0	0	2	0	2	0	2	0	2	2	2
wsnp_Ex_c21336_30465618	2	0	0	0	2	0	2	0	0	2	2	0	0	2	2	0	0	0	-1	2	0	0	0	2	2	2	2	2	2	2	2	0	0	0	2	2	2	2	0	0	2	0	2	0	2	0	2	2	2
BS00032112_51	2	0	0	0	2	0	2	0	0	2	2	0	0	2	2	0	0	0	-1	2	0	0	0	-1	2	2	2	2	2	-1	2	0	-1	0	2	2	2	2	0	0	2	0	2	0	2	0	2	2	2
BS00031066_51	0	0	0	0	2	-1	2	0	0	2	-1	-1	0	2	2	0	0	0	2	2	0	0	0	-1	2	2	2	2	-1	-1	2	0	0	0	-1	-1	0	2	0	0	2	0	2	0	2	0	2	-1	2
IAAV1185	-1	0	0	0	-1	-1	2	0	0	2	-1	-1	0	2	2	0	0	0	0	2	0	0	0	2	2	2	2	2	-1	2	2	0	-1	0	2	-1	2	2	0	0	2	0	2	0	2	0	2	0	2
IAAV5535	2	0	0	0	2	0	2	0	0	2	2	0	0	2	2	0	0	0	-1	2	0	0	0	-1	2	2	2	2	2	-1	2	-1	0	0	2	2	2	2	0	0	2	0	2	0	2	0	2	0	2
IACX3047	2	0	0	0	2	0	2	0	0	2	2	0	0	2	2	0	0	0	-1	2	0	0	0	-1	2	2	2	2	2	-1	2	0	0	0	2	2	2	2	0	0	2	0	2	0	2	0	2	0	2
wsnp_Ku_c21316_31053745	2	0	2	0	2	0	2	0	0	2	2	0	0	2	2	0	0	0	-1	2	0	0	0	2	2	2	2	2	2	-1	2	2	0	0	2	2	-1	2	-1	0	2	0	2	0	2	0	2	-1	2
wsnp_Ku_c21316_31053776	2	0	2	0	2	0	2	0	0	2	2	-1	0	2	2	0	0	0	-1	2	0	0	0	2	2	2	2	2	2	-1	2	2	0	0	2	2	2	2	0	0	2	0	2	0	2	0	2	0	2
Excalibur_c52495_89	0	0	0	0	2	-1	2	0	0	2	-1	-1	-1	2	2	0	0	0	-1	2	0	0	-1	-1	2	0	2	2	2	-1	2	2	0	0	2	-1	0	2	0	0	2	2	2	0	2	0	2	-1	2
Kukri_c30322_414	0	0	0	0	2	0	2	0	0	2	2	0	0	2	2	0	0	0	-1	2	0	0	0	-1	2	0	2	2	2	-1	2	2	0	0	-1	2	0	2	0	0	2	0	2	0	2	0	2	0	2
RAC875_rep_c112044_340	0	0	0	0	2	0	2	0	0	2	2	0	0	2	2	0	0	0	-1	2	0	0	0	-1	2	0	2	2	2	-1	2	2	0	0	2	2	0	2	0	0	2	0	2	0	2	0	2	0	2
RFL_Contig4576_702	0	0	0	0	2	0	2	0	2	2	0	0	0	0	0	2	2	-1	2	0	0	2	0	-1	0	0	2	0	0	0	2	0	2	0	2	-1	-1	-1	0	2	2	0	2	2	0	2	-1	-1	2
BS00100120_51	0	0	0	0	2	-1	2	0	0	2	2	0	0	2	2	0	0	0	-1	2	0	0	2	2	2	0	2	2	2	2	2	2	0	0	2	2	-1	2	0	0	2	0	2	0	2	0	2	0	2
IACX5793	0	0	0	0	2	0	2	0	0	2	2	0	0	2	2	0	0	0	0	2	0	0	2	2	2	0	2	2	2	-1	2	2	0	0	2	2	0	2	0	0	2	0	2	0	2	0	2	0	2
wsnp_Ra_c3270_6136110	0	0	0	0	2	0	2	0	0	2	2	0	0	2	2	0	0	0	-1	2	0	0	0	2	2	0	2	2	2	2	2	2	0	0	2	2	0	2	0	0	2	0	2	0	2	0	2	0	2
wsnp_Ra_c3270_6136601	0	0	0	0	2	-1	2	0	0	2	2	-1	0	2	2	0	0	0	0	2	0	0	0	2	2	0	2	2	2	2	2	2	-1	0	-1	2	0	2	0	0	2	0	2	0	2	0	2	0	2
IAAV8804	0	0	0	0	2	2	2	0	0	2	2	-1	0	2	2	0	0	0	0	2	0	0	0	2	2	0	2	2	2	2	2	2	-1	0	2	2	-1	2	0	0	2	0	2	0	2	0	2	0	2
BobWhite_c29908_113	0	0	0	0	2	-1	2	0	0	2	2	0	0	2	2	0	0	0	0	2	0	0	0	2	2	0	2	2	-1	-1	2	2	-1	0	2	2	-1	2	0	0	2	0	2	0	2	0	2	-1	2
Kukri_rep_c117029_125	0	0	0	0	2	-1	2	0	0	2	2	-1	0	2	2	0	0	0	-1	2	0	0	0	-1	2	0	2	2	2	-1	2	2	0	0	2	2	0	2	0	0	2	0	2	0	2	0	2	-1	2
wsnp_BE445113A_Ta_2_1	0	0	0	0	2	0	2	0	0	2	2	0	0	2	2	0	0	0	-1	2	0	0	2	2	2	0	2	2	-1	-1	2	2	-1	0	2	-1	0	2	0	0	2	0	2	0	2	0	2	-1	2
wsnp_BE445113A_Ta_2_2	0	0	0	0	-1	0	2	0	0	-1	2	0	0	2	2	0	0	0	2	2	0	0	2	2	2	0	2	2	-1	2	2	2	-1	0	2	2	0	2	0	0	2	0	2	0	2	0	2	0	2
BS00022432_51	0	0	0	0	2	0	2	0	0	2	2	0	0	2	2	0	0	0	-1	2	0	0	0	2	2	0	2	2	2	2	2	2	0	0	2	2	0	2	0	0	0	0	2	0	2	0	2	0	2
RAC875_c29540_1109	0	0	0	0	2	0	2	0	0	2	2	0	0	2	2	0	0	0	0	2	0	0	0	2	2	0	2	2	2	-1	2	2	-1	0	2	2	0	2	0	0	0	0	2	0	2	0	2	-1	2
RAC875_c29540_413	0	0	0	0	2	0	2	0	0	2	2	0	0	2	2	0	0	0	-1	2	0	0	0	2	2	0	2	2	2	2	2	2	0	0	2	2	0	2	0	0	0	0	2	0	2	0	2	0	2
RAC875_c29540_391	2	0	2	0	2	0	2	0	0	2	2	0	0	2	2	0	0	0	-1	2	0	0	2	-1	2	0	2	2	2	-1	2	2	0	0	2	2	2	2	0	0	0	0	2	0	2	0	2	0	2
wsnp_Ra_c33025_41968284	0	0	0	0	2	-1	2	0	0	2	2	-1	0	2	2	0	0	0	-1	2	0	0	0	-1	2	0	2	2	-1	-1	2	2	-1	0	-1	-1	-1	2	0	0	0	0	2	0	2	0	2	-1	2
wsnp_Ex_rep_c108951_91954190	0	0	0	0	2	0	2	0	0	2	-1	-1	0	2	2	0	0	0	2	2	0	0	0	-1	2	0	2	2	2	2	2	2	0	0	2	2	0	2	0	0	0	0	2	0	2	0	2	0	2
tplb0045g22_418	0	0	0	0	2	-1	2	0	0	2	2	0	0	2	2	0	0	0	-1	2	0	0	2	-1	2	0	2	2	-1	-1	2	2	0	0	2	2	-1	2	0	0	0	0	2	0	2	0	2	0	2
RAC875_c37545_289	0	0	0	0	2	0	2	0	0	2	2	0	0	2	2	0	0	0	2	2	0	0	0	2	2	0	2	2	2	2	2	2	0	0	2	2	0	2	0	0	0	0	2	0	2	0	2	0	2
BS00067652_51	0	0	0	0	-1	-1	2	0	0	2	2	-1	0	2	2	0	0	0	-1	2	0	0	2	-1	2	0	2	2	2	-1	2	2	0	0	2	-1	-1	2	0	0	0	0	2	0	2	0	2	-1	2
wsnp_Ex_c3293_6072122	0	2	2	0	0	-1	2	0	2	0	-1	0	2	2	0	2	2	0	0	2	2	0	0	-1	2	2	2	0	2	0	0	0	-1	2	2	0	0	0	0	2	2	0	0	2	0	2	2	-1	0
Ku_c13107_579	-1	0	-1	0	2	-1	2	0	0	2	2	-1	0	2	2	0	0	0	-1	2	0	0	-1	2	2	0	2	2	2	2	2	2	0	0	2	2	0	2	0	0	0	0	2	0	2	0	2	-1	2
Kukri_c29039_315	0	0	0	0	2	-1	2	0	0	2	-1	-1	0	2	2	0	0	0	0	2	0	0	0	-1	2	0	2	2	2	2	2	2	0	0	2	-1	0	2	0	0	0	0	2	0	2	0	2	0	2
RAC875_c44639_317	0	2	2	0	0	-1	2	0	2	-1	0	-1	2	2	0	2	2	0	0	2	2	0	-1	-1	2	2	2	0	-1	-1	0	0	2	2	2	-1	-1	0	-1	2	2	0	-1	0	0	2	2	0	0
wsnp_BM140362A_Ta_2_2	2	0	2	0	2	0	2	0	0	-1	2	0	0	2	2	0	0	0	-1	2	0	0	2	-1	2	0	2	2	2	-1	2	2	0	0	2	2	-1	2	0	0	0	0	2	0	2	0	2	0	2
RAC875_c49074_374	0	0	0	0	2	0	2	0	0	2	2	0	0	2	2	0	0	0	-1	2	0	0	0	2	2	0	2	2	-1	-1	2	2	-1	0	2	-1	0	2	0	0	0	-1	2	0	2	0	2	0	2
wsnp_CAP12_c1960_972031	0	0	0	0	2	0	2	0	0	2	2	0	0	2	2	0	0	0	0	2	0	0	0	2	2	0	2	2	2	2	2	2	0	0	2	2	0	2	0	0	0	0	2	0	2	0	2	0	2
BS00030036_51	2	0	2	0	2	0	2	0	0	2	2	0	0	2	2	0	0	0	-1	2	0	0	0	-1	2	0	2	2	2	-1	2	2	0	0	2	-1	0	2	0	0	0	0	2	0	2	0	2	0	2
wsnp_Ex_c20489_29564938	2	0	2	0	2	0	2	0	0	2	2	0	0	2	2	0	0	0	-1	2	0	0	0	2	2	0	2	2	0	-1	2	2	0	0	2	2	0	2	0	0	0	0	2	0	2	0	2	0	2
Kukri_c31891_1355	2	0	2	0	2	0	2	0	0	2	-1	0	0	2	2	0	0	0	-1	2	0	0	0	-1	2	0	2	2	0	2	2	2	0	0	2	-1	0	2	0	0	0	0	2	0	2	0	2	0	2
BS00022173_51	2	0	2	0	2	-1	2	0	0	2	-1	-1	0	2	2	0	0	0	-1	2	0	0	0	-1	2	0	2	2	0	2	2	2	0	0	2	-1	0	2	0	0	0	0	2	0	2	0	2	-1	2
BS00091479_51	2	0	2	-1	2	2	2	0	0	2	2	2	0	2	2	0	0	0	2	2	0	0	0	2	2	0	2	2	2	2	2	2	-1	0	2	2	2	2	0	0	0	0	2	0	2	0	2	2	2
BS00022220_51	2	0	2	0	2	-1	2	0	0	2	-1	-1	0	2	2	0	0	0	-1	2	0	0	0	-1	2	0	2	2	0	-1	2	2	0	0	2	2	0	2	0	0	0	0	2	0	2	0	2	-1	2
BS00079538_51	2	0	2	0	2	-1	2	0	0	2	2	-1	0	2	2	0	0	0	-1	2	0	0	0	2	2	0	2	2	0	-1	2	2	0	0	-1	-1	0	2	0	0	0	0	2	0	2	0	2	0	2
GENE-0511_161	0	2	2	0	0	0	2	0	2	0	2	0	-1	2	0	2	2	0	0	-1	2	0	0	0	-1	2	2	0	2	0	0	0	2	2	2	0	-1	0	0	2	2	0	-1	-1	0	2	2	2	0
BS00077432_51	2	0	2	0	2	-1	2	0	0	2	2	0	0	2	2	0	0	0	-1	2	0	0	2	-1	2	0	2	2	-1	-1	2	2	-1	0	2	2	0	2	0	0	0	0	-1	0	2	0	2	0	2
IACX5695	0	2	2	0	0	0	2	0	2	0	2	0	-1	2	0	2	2	0	0	2	2	0	0	0	0	2	2	0	2	-1	0	0	2	2	2	0	0	0	0	2	2	0	0	-1	0	2	2	2	0
Kukri_c1313_746	0	2	2	0	0	0	2	0	2	-1	2	0	2	2	0	2	2	0	0	2	2	0	0	2	2	2	2	0	2	-1	0	0	2	2	2	0	0	0	0	2	2	0	0	-1	0	2	2	2	0
Kukri_c1313_1158	0	0	0	0	2	0	2	0	0	-1	2	0	0	2	2	0	0	0	-1	2	0	0	0	-1	2	0	2	2	0	-1	2	2	0	0	2	2	0	2	0	0	0	0	2	0	2	0	2	-1	2
BS00018250_51	0	2	2	0	0	-1	2	0	2	2	2	0	0	2	0	2	2	0	0	0	2	0	0	2	2	2	2	0	-1	0	0	0	2	2	2	0	-1	0	-1	2	2	0	0	0	0	2	2	-1	0
Ku_c1313_1673	0	0	0	0	2	0	2	0	0	2	2	0	0	2	2	0	0	0	-1	2	0	0	0	2	2	0	2	2	0	-1	2	2	0	0	2	2	0	2	0	0	0	0	2	0	2	0	2	0	2
Ku_c10813_1122	0	0	0	0	2	0	2	2	0	2	2	0	0	2	2	0	0	0	-1	2	0	0	0	2	2	0	2	2	-1	-1	2	2	0	0	2	2	-1	2	0	0	0	0	-1	0	2	0	2	2	2
Ra_c64515_242	0	0	0	0	2	-1	2	2	0	2	2	0	0	2	2	0	0	0	-1	2	0	0	0	2	2	0	2	2	0	2	2	2	-1	0	2	2	0	2	0	0	0	0	2	0	2	0	2	2	2
wsnp_Ex_c1997_3757721	0	0	0	0	2	-1	2	2	0	2	0	-1	0	2	2	0	0	0	0	2	0	0	0	0	2	0	2	2	0	0	2	2	0	0	2	0	0	2	0	0	0	0	2	0	2	0	2	0	2
wsnp_Ex_c1997_3757496	0	0	0	0	2	0	2	2	0	2	2	0	0	2	2	0	0	0	0	2	0	0	0	2	2	0	2	2	0	2	2	2	0	0	-1	-1	0	2	0	0	0	0	2	0	2	0	2	2	2
Ku_c809_2419	0	0	0	0	2	-1	2	2	0	2	-1	-1	0	2	2	0	0	0	2	2	0	0	0	-1	2	0	2	2	0	2	2	2	0	0	2	-1	0	2	0	0	0	0	2	0	2	0	2	-1	2
wsnp_Ex_c1997_3756118	0	0	0	0	2	0	2	2	0	2	2	0	0	2	2	0	0	0	0	2	0	0	0	2	2	0	2	2	0	2	2	2	0	0	2	2	0	2	0	0	0	0	2	0	2	0	2	2	2
wsnp_Ex_c1997_3755945	0	0	0	0	2	0	2	2	0	2	2	-1	0	2	2	0	0	0	-1	2	0	0	0	-1	2	0	2	2	0	2	2	2	0	0	2	2	0	2	0	0	0	0	2	0	2	0	2	2	2
wsnp_JD_c6544_7697578	0	0	0	0	-1	0	2	2	0	2	2	0	0	2	2	0	0	0	-1	2	0	-1	0	-1	2	0	2	2	-1	-1	2	2	-1	0	2	2	0	2	0	0	0	0	2	0	2	0	2	2	2
Jagger_c5280_407	0	0	0	0	2	0	2	2	0	2	2	0	0	2	2	0	0	0	2	2	0	0	0	2	-1	0	2	2	0	2	2	2	0	0	2	-1	-1	-1	0	0	0	0	2	0	-1	0	2	2	2
wsnp_JD_c6544_7697412	0	0	0	0	2	0	2	2	0	2	2	0	0	2	2	0	0	0	2	2	0	-1	0	2	-1	0	2	2	0	2	2	2	0	0	2	2	-1	2	0	0	0	0	-1	0	-1	0	2	2	2
Kukri_rep_c109473_80	0	0	0	0	2	0	2	2	0	2	2	0	0	2	2	0	0	0	-1	2	0	-1	0	-1	2	0	2	2	-1	-1	2	2	-1	0	2	2	0	2	0	0	0	0	2	0	2	0	2	2	2
wsnp_JD_c6544_7697235	0	0	0	0	2	0	2	2	0	2	2	0	0	2	2	0	0	0	-1	2	0	-1	0	2	2	0	2	2	-1	-1	2	2	0	0	-1	-1	0	2	0	0	0	0	2	0	2	0	2	-1	2
RAC875_c80876_67	0	0	0	0	2	-1	2	2	0	2	2	0	0	2	2	0	0	0	-1	2	0	0	0	2	2	0	2	2	0	-1	2	2	0	0	2	2	0	2	0	0	0	0	2	0	2	0	2	2	2
wsnp_Ku_c23012_32893918	0	0	0	0	2	0	2	2	0	2	2	0	-1	2	2	0	0	0	-1	2	0	-1	2	-1	2	0	2	2	0	-1	2	2	0	0	2	2	0	2	0	0	0	2	2	0	2	0	2	2	2
CAP12_c1979_117	0	0	0	0	2	0	2	2	0	-1	2	0	0	2	2	0	0	0	-1	2	0	0	0	-1	2	0	2	2	0	-1	2	2	0	0	2	2	0	2	0	0	0	0	2	0	2	0	2	2	2
Excalibur_c44668_382	0	0	0	0	-1	-1	2	-1	0	-1	-1	-1	0	2	2	0	0	0	-1	2	0	-1	0	-1	2	0	2	2	-1	-1	2	2	0	0	-1	-1	0	2	0	0	0	0	2	0	2	0	2	-1	2
BS00088136_51	0	0	-1	-1	2	0	2	2	0	2	2	0	-1	2	2	0	0	0	-1	2	0	-1	2	-1	2	0	2	2	-1	-1	2	2	-1	0	2	-1	0	2	0	0	0	2	2	0	2	0	2	2	2
RAC875_c44775_130	0	0	0	0	2	2	2	0	2	2	0	0	0	0	2	2	2	-1	2	0	0	2	-1	-1	0	2	-1	0	2	-1	2	0	-1	2	2	2	0	2	-1	2	2	-1	2	2	2	2	2	-1	-1
BobWhite_c104_89	2	0	2	0	2	0	2	0	0	-1	0	0	0	2	0	0	0	0	0	-1	2	-1	0	0	0	0	2	2	0	-1	2	0	0	0	2	-1	-1	2	2	0	0	0	2	0	2	0	2	2	2
IAAV2694	2	0	2	0	2	0	2	0	0	2	0	0	0	2	0	0	0	0	0	-1	2	-1	0	0	0	0	2	2	0	-1	2	0	0	0	2	2	0	2	2	0	0	0	2	0	2	0	2	2	2
Excalibur_c49946_169	0	0	0	0	2	0	2	0	0	2	0	-1	0	2	0	0	0	0	0	-1	2	-1	0	0	0	0	2	2	-1	-1	2	0	0	-1	2	-1	0	2	0	2	0	0	2	0	2	0	2	2	2
BS00078029_51	0	0	0	0	2	0	2	0	2	2	0	0	-1	0	2	2	2	2	2	0	0	2	0	0	0	0	2	0	0	2	2	0	2	2	2	2	0	2	0	2	2	-1	2	2	2	2	2	2	2
BobWhite_c22710_152	0	0	-1	-1	2	0	2	0	2	2	-1	0	0	0	2	2	2	2	2	0	0	2	-1	0	0	0	2	0	0	0	2	0	2	0	2	0	-1	2	0	2	2	0	2	2	2	2	2	2	2
RAC875_rep_c109970_73	0	0	0	0	2	0	2	0	2	2	0	-1	2	0	2	2	2	2	2	0	0	2	0	-1	0	0	2	0	-1	2	2	0	2	2	-1	-1	-1	2	0	2	2	2	2	2	2	2	2	-1	2
BS00011934_51	0	0	0	0	2	0	2	0	2	2	-1	0	2	0	2	2	2	2	2	0	0	2	0	0	0	0	2	0	-1	2	2	0	2	2	2	2	0	2	-1	2	2	2	2	2	2	2	2	2	2
Kukri_c45512_193	0	0	0	2	2	0	-1	0	0	2	0	2	-1	2	0	0	0	0	0	-1	2	-1	2	0	0	0	2	0	0	-1	2	0	0	0	2	2	0	2	0	2	0	2	2	0	2	0	2	2	2
RAC875_c15975_1208	0	0	0	2	2	-1	-1	0	0	2	-1	2	-1	2	0	0	0	0	0	-1	2	-1	2	0	0	0	2	0	-1	2	2	0	-1	0	2	2	0	2	0	2	0	2	2	0	2	0	2	2	2
BS00009104_51	0	0	0	2	2	-1	-1	0	0	2	-1	2	-1	2	0	2	0	0	0	-1	2	-1	2	-1	0	0	2	0	0	-1	2	0	0	0	2	-1	-1	2	0	2	0	2	0	0	2	0	2	2	2
BS00012042_51	0	0	0	2	2	0	-1	0	0	-1	0	-1	-1	2	0	2	0	0	0	-1	2	-1	2	0	0	0	2	0	-1	-1	2	0	0	0	-1	2	0	2	0	2	0	2	0	0	2	0	2	2	2
BS00110130_51	0	0	0	2	2	0	-1	0	0	2	0	2	0	2	0	2	0	0	0	-1	2	-1	0	0	0	0	2	0	0	-1	2	0	0	-1	-1	-1	0	2	0	2	0	0	0	0	0	0	2	2	2
BS00022239_51	0	0	0	2	2	0	-1	0	0	2	0	2	0	2	0	2	0	0	0	-1	2	-1	0	0	0	0	2	0	0	-1	2	0	0	-1	2	2	0	2	2	2	0	0	0	0	0	0	2	2	2
BS00088350_51	0	0	0	2	2	-1	-1	0	0	-1	0	-1	0	0	0	2	0	0	0	-1	2	0	0	-1	0	0	2	0	0	-1	2	0	0	0	2	-1	0	2	2	2	2	0	0	0	0	0	2	2	2
wsnp_BG606986A_Ta_2_4	0	0	0	2	2	0	-1	0	0	2	0	2	0	0	0	2	0	0	0	-1	2	0	0	0	0	0	2	0	0	2	2	0	0	0	2	2	0	2	2	2	2	0	0	0	0	0	2	2	2
wsnp_BG606986A_Ta_2_1	0	0	0	2	2	0	-1	0	0	2	0	2	0	0	0	2	0	0	0	-1	2	0	0	0	0	0	2	0	0	-1	2	0	0	0	2	2	0	2	2	2	2	0	0	0	0	0	2	2	2
RAC875_c25814_361	0	0	0	2	2	-1	-1	0	0	2	-1	2	-1	0	0	2	0	0	0	-1	2	0	2	0	0	0	2	0	0	-1	2	0	0	-1	2	-1	-1	-1	2	2	2	2	0	0	2	0	2	2	2
BS00022396_51	0	0	0	2	2	-1	-1	0	0	2	0	-1	0	0	0	2	0	0	0	-1	2	0	0	0	0	0	2	0	-1	-1	2	0	0	0	2	2	0	2	2	2	2	0	0	0	0	0	2	2	2
RFL_Contig2176_932	0	0	0	0	2	0	0	0	2	2	0	0	0	0	2	2	2	2	2	0	0	2	0	0	0	0	2	0	0	0	0	0	2	2	2	-1	2	2	0	2	2	0	2	2	0	2	2	-1	2
RFL_Contig2176_1111	0	0	0	0	2	-1	0	0	2	2	-1	0	0	0	2	2	2	-1	2	0	0	2	0	-1	0	0	2	0	0	0	0	0	2	2	2	-1	2	2	-1	2	2	0	2	2	0	2	2	-1	2
RFL_Contig2176_1163	0	0	0	0	2	-1	0	0	2	2	-1	-1	0	0	2	2	2	-1	2	0	0	2	0	-1	0	0	2	0	-1	-1	0	0	2	-1	2	-1	2	2	-1	2	2	0	2	2	0	2	2	-1	2
Kukri_c13978_132	0	0	0	0	2	0	0	0	2	2	0	0	0	0	2	2	2	-1	2	0	0	2	0	0	0	0	2	0	-1	0	0	0	2	-1	2	2	2	2	0	2	2	0	2	2	0	2	2	2	2
Ex_c4060_510	0	0	0	2	2	-1	2	0	0	2	-1	2	0	0	0	2	0	0	0	2	2	0	0	-1	0	0	2	0	-1	2	2	0	0	0	2	2	0	2	2	2	2	0	0	0	0	0	2	2	2
RAC875_c6798_467	0	0	0	2	2	0	2	0	0	2	0	2	0	0	0	2	0	0	0	2	2	0	0	-1	0	0	2	0	-1	-1	2	0	0	0	2	2	0	2	2	2	2	0	0	0	0	0	2	-1	2
Excalibur_c44818_109	0	0	0	0	2	-1	0	0	2	2	-1	0	0	0	2	2	2	2	2	0	0	2	0	-1	0	0	2	0	-1	0	0	0	-1	2	2	2	-1	2	0	2	2	0	2	2	0	2	2	2	2
RAC875_c52957_154	0	0	0	0	2	0	0	0	2	2	0	-1	0	0	2	2	2	2	2	0	-1	2	0	0	0	0	2	0	0	0	0	0	2	0	-1	-1	2	2	0	2	2	-1	2	2	0	2	2	-1	2
BS00109991_51	0	0	0	2	2	-1	-1	0	0	2	0	2	0	0	0	2	0	0	0	-1	2	0	0	0	0	0	2	0	0	-1	2	0	0	0	2	2	0	2	2	2	2	0	0	0	0	0	2	2	2
BS00022261_51	0	0	0	2	2	-1	-1	0	0	2	0	2	0	0	0	2	0	0	0	-1	2	0	0	0	0	0	2	0	0	-1	2	0	0	0	2	2	0	2	2	2	2	0	0	0	0	0	2	2	2
BS00110627_51	0	0	0	2	2	0	-1	0	0	2	0	-1	0	0	0	2	0	0	0	2	2	0	0	0	0	0	2	0	0	-1	2	0	0	0	2	-1	0	2	2	2	2	0	0	0	0	0	2	2	2
GENE-0262_431	0	0	0	2	2	0	-1	0	0	2	0	2	0	0	0	2	0	0	0	-1	2	0	0	0	0	0	2	0	-1	-1	2	0	0	0	2	-1	0	2	2	2	2	0	0	0	0	0	2	2	2
Kukri_c24570_282	0	0	0	2	2	-1	-1	0	0	2	-1	2	-1	0	0	2	0	0	0	-1	0	0	2	0	0	0	2	0	0	-1	2	0	0	-1	2	2	0	2	2	2	2	2	0	0	2	0	2	-1	2
BobWhite_c6046_304	0	0	0	2	2	-1	0	0	0	2	-1	-1	2	0	0	2	0	0	0	0	0	0	2	-1	0	0	2	0	0	2	2	0	0	0	2	-1	2	2	2	2	2	2	-1	0	2	0	2	-1	2
IACX5994	0	0	0	2	2	0	-1	0	0	2	0	2	-1	0	0	2	0	0	0	2	0	0	2	0	0	0	2	0	0	2	2	0	0	0	2	2	0	2	2	2	2	2	0	0	2	0	2	0	2
wsnp_Ex_c33452_41938159	0	0	0	2	2	0	-1	0	0	2	0	2	-1	0	0	2	0	0	0	-1	0	0	2	0	0	0	2	0	0	2	2	0	0	0	2	2	0	2	2	2	2	2	0	0	2	0	2	0	2
Excalibur_c22768_811	0	0	0	2	2	0	-1	0	0	2	0	2	-1	0	0	2	0	0	0	-1	0	0	2	0	0	0	2	0	0	2	2	0	0	-1	2	2	0	2	2	2	2	2	0	0	2	0	2	0	2
Jagger_c6890_167	-1	2	0	2	2	0	2	0	0	-1	0	2	0	0	0	2	0	0	0	-1	0	0	0	0	0	0	2	0	0	2	2	0	0	-1	2	2	-1	2	-1	2	2	-1	-1	0	0	2	0	0	2
Tdurum_contig5711_174	-1	0	2	0	2	-1	0	0	2	0	-1	0	-1	0	0	0	0	2	0	2	2	2	-1	-1	2	2	0	-1	-1	-1	2	2	-1	0	-1	0	-1	0	2	2	2	-1	0	0	0	0	0	-1	2
BS00067119_51	0	-1	0	0	2	0	0	0	2	2	0	0	0	0	2	2	2	2	-1	0	0	2	0	0	0	0	2	-1	0	0	2	0	-1	2	-1	2	0	2	2	2	2	0	0	2	0	2	2	2	2
BobWhite_c5242_400	2	2	0	2	-1	-1	0	0	2	2	-1	-1	2	0	2	2	2	0	0	2	0	2	0	-1	0	0	2	2	-1	-1	2	0	-1	2	2	-1	0	2	2	2	2	2	0	0	0	2	2	-1	2
wsnp_Ex_c30552_39457767	2	2	0	2	-1	-1	0	0	2	-1	-1	-1	2	0	2	2	2	0	0	2	0	2	2	-1	-1	0	2	2	0	-1	2	0	0	2	2	-1	2	2	2	2	2	2	0	0	0	2	2	-1	2
Tdurum_contig30664_181	2	2	0	2	2	0	0	0	2	2	0	0	2	0	2	2	2	0	0	2	0	2	2	-1	0	0	2	2	0	2	2	0	0	2	2	2	2	2	2	2	0	2	0	0	2	2	2	2	2
Kukri_c42043_440	0	2	2	0	0	2	2	2	2	0	2	2	2	0	0	2	0	0	2	0	0	0	-1	0	2	0	2	0	0	0	0	2	0	-1	2	-1	-1	0	0	2	0	0	2	0	0	0	2	2	2
D_contig36766_228	2	2	0	0	2	0	2	2	2	2	0	0	0	0	2	2	2	0	-1	2	0	2	0	2	2	0	2	0	-1	2	2	0	-1	0	0	-1	-1	2	2	2	0	0	0	2	0	2	2	-1	2
BS00070560_51	0	2	0	2	-1	-1	-1	0	0	-1	0	2	0	2	0	2	0	0	-1	2	0	2	0	0	0	2	2	0	0	-1	2	0	0	0	-1	-1	0	2	0	2	2	0	0	0	0	0	0	0	2
Excalibur_c66_147	0	0	0	2	0	0	0	-1	2	2	-1	2	0	2	2	2	2	0	0	0	2	0	-1	-1	2	2	2	-1	0	-1	2	2	0	0	2	2	0	-1	0	0	0	0	-1	2	2	2	0	2	0
Tdurum_contig81011_244	0	0	0	2	0	0	0	-1	2	2	-1	2	0	2	2	2	2	0	0	0	2	0	-1	-1	2	2	2	-1	0	-1	2	2	0	0	2	2	0	2	0	0	0	0	2	2	2	2	0	2	0
wsnp_CAP11_c146_160903	0	0	0	2	0	0	0	-1	2	2	-1	2	0	2	2	2	2	0	0	0	2	0	-1	-1	2	2	2	-1	0	-1	2	2	0	0	-1	2	0	2	0	0	0	0	2	2	2	2	0	2	0
wsnp_Ra_c36089_44508724	0	0	0	2	0	0	0	-1	2	2	-1	2	0	2	2	2	2	0	0	0	2	0	-1	-1	2	2	2	-1	0	2	2	2	0	0	2	2	0	2	0	0	0	0	2	2	2	2	0	2	0
Kukri_c16760_259	2	2	2	0	0	2	2	0	2	2	2	-1	0	2	2	2	2	0	2	0	0	2	0	0	2	2	0	0	2	2	2	0	2	0	2	-1	2	2	2	0	0	2	0	2	2	2	2	2	2
RFL_Contig3683_1784	0	0	0	2	0	0	0	2	2	2	0	2	0	2	2	2	2	0	0	0	2	0	2	-1	2	2	2	-1	0	-1	2	2	0	0	2	2	0	2	0	0	0	0	2	2	2	2	0	2	0
GENE-0115_375	2	2	0	0	0	0	2	2	2	2	0	0	2	2	2	2	2	0	2	2	2	2	0	2	2	0	2	-1	0	2	2	0	0	2	2	0	0	0	2	2	0	2	0	2	2	0	2	0	2
BobWhite_c6664_386	2	2	0	0	-1	-1	2	2	2	-1	0	2	2	2	2	2	2	-1	2	2	-1	2	-1	-1	2	0	2	0	-1	2	2	0	-1	2	0	-1	-1	0	2	2	0	2	-1	2	2	0	2	0	2
wsnp_Ex_c18499_27344859	0	0	0	2	0	0	0	0	0	2	2	2	0	2	2	2	2	0	0	0	2	0	0	0	2	2	2	-1	-1	2	2	2	-1	0	2	2	-1	2	0	0	0	0	2	2	-1	-1	0	2	0
BS00023114_51	0	-1	0	2	0	0	0	0	-1	2	2	2	0	2	2	2	2	0	0	0	2	0	0	-1	2	2	2	-1	0	-1	2	2	0	0	2	2	0	2	0	0	0	0	2	2	2	-1	0	2	0
BS00106641_51	0	-1	0	2	0	0	0	0	-1	2	2	2	0	2	2	2	2	0	0	0	2	0	0	-1	2	2	2	-1	0	-1	2	2	0	0	2	-1	-1	2	0	0	0	0	2	2	2	-1	0	-1	0
BS00022824_51	0	-1	0	2	0	0	0	0	0	2	2	-1	0	2	2	2	2	0	0	0	2	0	0	-1	2	2	2	-1	0	-1	2	2	-1	0	2	-1	-1	2	0	0	0	0	2	2	2	-1	0	2	0
wsnp_Ex_c25730_34991010	2	0	0	2	0	0	0	0	0	2	2	2	0	2	2	2	2	0	2	-1	2	0	0	-1	2	2	2	2	0	2	2	2	0	0	2	2	0	2	2	0	0	0	2	2	2	-1	0	2	0
BS00068074_51	0	0	0	2	0	-1	0	0	0	2	2	-1	0	2	2	2	2	0	0	0	2	0	0	-1	2	2	2	-1	0	-1	2	2	0	0	-1	-1	0	2	0	0	0	0	2	2	2	0	0	2	0
wsnp_Ex_c48407_53323483	-1	-1	0	2	0	0	0	0	0	2	2	2	0	2	2	2	2	0	0	0	2	0	-1	-1	2	2	2	2	0	-1	2	2	0	0	2	2	-1	2	2	0	0	0	2	2	2	-1	0	2	0
Tdurum_contig70803_475	0	0	0	2	0	0	0	0	0	2	2	2	0	2	2	2	2	0	0	0	2	0	-1	0	2	2	2	0	0	2	2	2	0	0	2	2	0	2	0	0	0	0	2	2	2	0	0	2	0
CAP11_c1500_171	2	0	0	2	0	0	0	0	0	2	2	2	0	2	2	2	2	0	0	0	2	0	-1	-1	2	2	2	2	0	-1	2	2	0	0	2	2	0	2	2	0	0	0	2	2	2	0	0	2	0
wsnp_Ex_c11939_19147514	0	-1	0	2	0	-1	0	0	0	2	2	-1	0	2	2	2	2	0	0	0	2	0	0	0	2	2	2	-1	0	2	2	2	-1	0	2	2	0	2	0	0	0	0	2	2	2	-1	0	2	0
wsnp_Ra_c6891_11974621	2	-1	0	2	0	0	0	0	-1	2	2	2	0	2	2	2	2	0	0	0	2	0	0	-1	2	2	2	2	0	-1	2	2	0	0	2	2	0	2	2	0	0	0	2	2	2	-1	0	2	0
Tdurum_contig29886_139	0	-1	0	2	0	0	0	0	-1	2	2	2	0	2	2	2	2	0	0	0	2	0	-1	0	2	2	2	-1	0	-1	2	2	0	0	2	2	0	2	0	0	0	0	2	2	2	0	0	2	0
wsnp_Ex_c11939_19147602	-1	2	0	0	0	0	0	-1	0	2	2	-1	-1	0	0	2	0	0	2	-1	2	2	-1	0	2	0	0	2	2	0	0	0	2	2	2	-1	-1	0	-1	2	2	0	2	2	2	0	0	0	2
RAC875_c1295_1603	-1	0	0	2	0	0	0	0	0	2	2	2	0	2	2	2	2	0	0	0	2	0	0	-1	2	2	2	2	0	-1	2	2	0	0	2	2	0	2	2	0	0	0	2	2	2	-1	0	2	0
BS00107935_51	2	0	0	2	0	0	0	0	0	2	2	2	0	2	2	2	2	0	0	0	2	0	0	0	2	2	2	2	-1	2	2	2	0	0	2	2	0	2	2	0	0	0	2	2	2	0	0	2	0
wsnp_Ku_c12441_20092792	0	-1	0	2	0	0	0	0	-1	2	2	2	0	2	2	2	2	0	0	0	2	0	0	-1	2	2	2	-1	0	2	2	2	0	0	2	2	-1	2	0	0	0	0	-1	2	2	-1	0	2	0
RAC875_rep_c117660_128	2	2	0	-1	0	0	0	-1	0	2	2	-1	0	0	0	2	0	0	2	-1	2	2	0	0	2	0	0	-1	2	0	0	0	2	-1	2	2	2	0	2	2	2	0	2	2	2	0	0	0	2
IAAV4238	2	0	0	2	0	-1	0	0	0	2	2	2	0	2	2	2	2	0	0	0	2	0	-1	-1	2	2	2	2	0	-1	2	2	-1	0	2	2	0	2	2	0	0	2	2	2	2	0	0	2	0
Kukri_c44201_497	0	0	0	2	0	0	0	0	0	2	2	-1	-1	2	2	2	2	0	0	0	2	0	0	-1	2	2	2	-1	0	2	2	2	0	0	2	2	-1	2	0	0	0	2	2	2	2	-1	0	2	0
Kukri_c36428_156	2	2	0	0	-1	-1	0	2	0	2	2	2	2	0	0	2	0	0	-1	0	2	2	0	-1	2	0	0	-1	2	0	0	0	2	2	2	2	2	0	2	2	2	0	2	2	2	0	0	-1	2
Kukri_c15691_151	2	2	0	0	0	0	0	-1	0	2	2	2	-1	0	0	2	0	0	2	-1	2	2	-1	-1	2	0	0	2	-1	0	0	0	2	-1	2	2	-1	0	-1	2	2	0	2	2	2	0	0	0	2
RAC875_c43002_382	2	-1	0	2	0	0	0	0	-1	2	2	2	-1	2	2	2	2	0	0	0	2	0	-1	-1	2	2	2	2	0	-1	2	2	0	0	2	2	2	2	2	0	0	2	2	2	2	-1	0	2	0
BS00056823_51	-1	-1	0	2	0	0	0	0	-1	2	2	2	0	2	2	2	2	0	0	0	2	0	-1	-1	2	2	2	-1	0	-1	2	2	0	0	2	-1	0	2	0	0	0	2	2	2	2	-1	0	2	0
CAP12_rep_c5332_341	-1	2	0	0	0	-1	0	-1	0	-1	2	-1	0	0	0	2	0	0	2	0	2	2	0	0	2	0	0	0	-1	-1	0	0	-1	2	-1	-1	2	0	2	2	2	0	2	2	2	0	0	2	2
BobWhite_c20073_382	0	2	0	2	0	0	2	2	2	2	0	0	-1	2	2	2	2	2	0	2	2	2	0	2	2	2	0	0	0	-1	2	0	0	-1	-1	0	0	0	0	2	0	0	0	2	0	2	2	0	2
BobWhite_c20073_443	2	2	0	0	0	0	0	-1	0	2	2	2	0	0	0	2	0	0	2	-1	2	2	0	0	2	0	0	-1	-1	0	0	0	-1	2	2	2	2	0	2	2	2	0	2	2	2	0	0	0	2
BS00063847_51	0	0	0	2	0	0	0	0	0	2	2	2	0	2	2	2	2	0	0	0	2	0	0	0	2	2	2	0	0	-1	2	2	0	0	2	2	0	2	0	0	0	2	2	2	2	-1	0	2	0
BS00062759_51	2	0	0	2	0	0	0	0	-1	2	2	2	0	2	2	2	2	0	0	0	2	0	-1	-1	2	2	2	-1	0	-1	2	2	0	0	2	2	0	2	2	0	0	2	2	2	2	-1	0	2	0
BS00070991_51	0	2	0	2	0	-1	0	0	-1	2	2	-1	-1	2	2	2	2	0	2	-1	2	0	-1	-1	2	2	2	2	0	-1	2	2	0	0	2	2	0	2	0	0	0	2	2	2	2	-1	0	2	0
BS00075271_51	-1	2	0	2	0	2	0	0	0	2	-1	2	-1	2	2	2	2	0	2	0	2	0	-1	-1	2	2	2	2	0	2	2	2	0	-1	2	-1	-1	2	-1	0	0	-1	2	2	2	-1	0	-1	0
BS00070695_51	0	2	0	2	0	-1	0	0	0	-1	2	-1	0	2	2	2	2	0	2	-1	2	0	0	-1	2	2	2	2	-1	2	2	2	-1	0	2	-1	0	2	0	0	0	2	2	2	2	-1	0	2	0
BS00011947_51	2	2	0	0	0	0	0	-1	0	2	2	-1	-1	0	0	2	0	0	2	-1	2	2	-1	0	2	0	0	-1	-1	0	0	0	-1	2	-1	2	2	0	2	2	2	0	2	2	2	0	0	0	2
tplb0053c24_1496	2	2	0	0	0	0	0	-1	0	2	2	2	-1	0	0	2	0	0	2	2	2	2	2	0	2	0	0	2	2	0	0	0	2	2	2	2	2	0	2	2	2	0	2	2	2	0	0	0	2
BS00089097_51	-1	2	0	0	0	-1	0	-1	0	2	-1	-1	-1	0	0	2	0	0	-1	2	2	2	-1	0	2	0	0	2	-1	0	0	0	-1	2	-1	2	-1	0	-1	2	2	0	2	2	2	0	0	0	2
GENE-0543_201	0	2	0	2	0	0	2	2	2	-1	0	0	2	2	2	2	2	2	0	-1	-1	2	0	2	2	2	0	0	2	2	2	0	0	-1	2	0	0	0	0	2	0	2	0	2	0	2	2	0	2
wsnp_Ex_c12932_20486842	-1	2	0	0	0	0	0	-1	0	2	2	2	0	0	0	2	0	0	0	0	2	2	0	0	2	0	0	-1	2	0	0	0	2	2	2	2	0	0	0	2	2	0	2	2	2	0	0	0	2
RAC875_c63359_1671	2	2	0	0	-1	-1	0	-1	0	2	2	2	0	0	0	2	0	0	2	-1	2	2	0	-1	2	0	0	-1	2	-1	0	0	2	2	2	2	2	0	2	2	2	0	2	2	2	0	0	-1	2
RAC875_c63359_1446	-1	2	0	0	0	0	0	-1	0	-1	2	2	0	0	0	2	0	0	-1	2	2	2	2	0	2	0	0	2	2	0	0	0	2	2	2	2	-1	0	-1	2	2	0	2	2	2	0	0	0	2
RAC875_c63359_449	2	2	0	0	0	-1	0	-1	0	2	2	2	0	0	0	2	0	0	2	-1	2	2	0	-1	2	0	0	-1	2	0	0	0	2	2	2	2	2	0	2	2	2	0	2	2	2	0	0	0	2
Kukri_rep_c69829_690	2	2	0	0	0	0	0	2	0	2	2	2	0	0	0	2	0	0	2	2	2	2	2	0	2	0	0	2	2	0	0	0	2	2	2	2	2	0	2	2	2	0	2	2	2	0	0	0	2
Kukri_rep_c69829_711	2	2	0	0	0	0	0	-1	0	2	2	2	0	0	0	2	0	0	2	-1	2	2	0	0	2	0	0	2	2	0	0	0	2	2	2	-1	2	0	2	2	2	0	2	2	2	0	0	0	2
Kukri_rep_c69829_735	-1	2	0	-1	0	0	0	0	0	2	2	2	-1	0	0	2	0	0	-1	2	2	2	0	-1	2	0	0	-1	2	0	0	0	2	2	2	0	-1	-1	-1	2	2	0	2	2	2	0	0	-1	2
RAC875_c63359_192	2	2	0	0	0	0	0	-1	0	2	2	2	0	0	0	2	0	0	2	-1	2	2	0	0	2	0	0	-1	2	0	0	0	2	2	2	2	2	0	2	2	2	0	2	2	2	0	0	0	2
Tdurum_contig13681_232	2	2	0	-1	-1	-1	-1	0	0	-1	2	2	-1	0	0	2	0	0	2	2	2	2	-1	-1	2	0	0	2	-1	-1	0	0	-1	-1	2	-1	-1	-1	-1	2	2	0	-1	-1	2	0	0	0	2
Tdurum_contig13681_628	2	2	0	0	0	0	-1	2	0	2	2	-1	2	0	0	2	0	0	2	2	2	2	0	-1	2	0	0	2	2	-1	0	0	2	2	2	-1	2	0	2	2	2	0	2	2	2	0	0	-1	2
RAC875_c8503_644	2	2	0	0	0	-1	0	2	0	2	-1	-1	0	0	0	2	0	0	2	2	2	2	2	0	2	0	0	2	-1	0	0	0	2	2	-1	-1	2	0	2	2	2	0	2	2	2	0	0	-1	2
BS00011508_51	2	2	0	0	0	0	0	2	0	2	2	2	-1	0	0	2	0	0	2	2	2	2	-1	0	2	0	0	2	2	0	0	0	2	2	2	2	2	0	2	2	2	0	2	2	2	0	0	0	2
Excalibur_c6476_521	2	2	0	0	0	-1	0	-1	0	2	2	2	0	0	0	2	0	0	2	-1	2	2	0	0	2	0	0	-1	2	0	0	0	2	2	2	2	2	0	2	2	2	0	2	2	2	0	0	0	2
BobWhite_c10251_382	2	2	0	0	0	0	0	2	0	2	2	2	0	0	0	2	0	0	2	0	2	2	0	0	2	0	0	0	2	0	0	0	2	2	2	2	2	0	2	2	2	0	2	2	2	0	0	0	2
RAC875_c5153_192	2	2	0	0	-1	-1	0	2	-1	2	-1	-1	0	0	0	2	0	0	2	2	2	2	0	2	2	0	0	-1	-1	-1	0	0	-1	2	-1	-1	2	0	2	2	2	0	2	2	2	0	0	2	2
BobWhite_c33208_98	2	2	0	0	0	0	0	2	0	2	2	2	-1	0	0	2	0	0	2	2	2	2	2	0	2	0	0	2	2	-1	0	0	2	2	-1	2	-1	0	2	2	2	0	2	2	2	0	0	0	2
RAC875_rep_c105487_241	2	2	0	0	0	0	0	-1	0	2	2	-1	0	0	0	2	0	0	2	-1	2	2	0	-1	2	0	0	-1	2	-1	0	0	2	2	2	-1	2	0	2	2	2	0	2	2	2	0	0	0	2
BobWhite_c44947_277	2	2	0	2	0	0	0	0	0	2	2	2	0	2	2	2	2	0	0	0	2	0	0	-1	2	2	2	2	-1	2	2	2	0	0	2	2	-1	2	2	0	0	2	2	2	2	2	0	2	0
IACX9428	2	2	0	0	0	0	0	-1	0	2	2	2	0	0	0	2	0	0	2	-1	2	2	0	0	2	0	0	-1	2	0	0	0	2	-1	2	2	-1	0	-1	2	2	0	-1	2	2	0	0	0	2
RAC875_c2258_1526	2	2	0	0	0	-1	0	-1	0	2	2	-1	0	0	0	2	0	0	2	-1	2	2	0	0	2	0	0	-1	2	0	0	0	2	2	2	-1	2	-1	2	2	2	0	2	2	2	0	0	0	2
GENE-1996_277	0	0	0	0	-1	-1	0	2	2	0	0	2	-1	0	2	2	0	2	2	2	2	0	0	0	0	0	2	-1	-1	0	0	0	-1	-1	0	0	0	-1	-1	0	0	-1	0	2	0	0	-1	0	0
wsnp_Ex_c102566_87702963	2	2	0	2	0	0	0	0	0	2	2	2	0	2	2	2	2	0	0	0	2	0	0	0	2	2	2	2	0	2	2	2	0	0	2	2	2	2	2	0	0	2	2	2	2	0	0	2	0
BS00059313_51	2	2	0	0	0	0	0	0	0	-1	2	2	0	0	0	2	0	0	2	-1	2	2	0	0	2	0	0	0	2	0	0	0	2	2	2	2	-1	-1	2	2	2	0	2	2	2	0	0	0	2
BS00059314_51	-1	2	0	0	0	0	0	0	0	2	2	-1	0	0	0	2	0	0	2	0	2	2	0	0	2	0	0	-1	2	0	0	0	2	2	2	-1	-1	0	2	2	-1	0	2	2	2	0	0	0	2
Tdurum_contig28665_150	-1	2	0	0	0	0	0	0	-1	2	2	-1	0	0	0	2	0	0	2	2	2	2	0	-1	2	0	0	-1	2	0	0	0	2	2	-1	-1	2	-1	-1	2	2	-1	2	2	2	0	0	0	2
wsnp_Ku_c330_683203	-1	2	0	2	0	0	0	0	-1	2	-1	-1	-1	2	2	2	2	0	0	0	2	0	-1	-1	2	2	2	2	0	-1	2	2	0	0	2	-1	0	2	2	0	0	2	2	2	2	-1	0	-1	0
Excalibur_c1255_293	-1	2	0	2	0	0	0	0	-1	2	2	2	-1	2	2	2	2	0	0	0	2	0	-1	-1	2	2	2	2	0	-1	2	2	0	0	2	2	0	2	2	0	0	2	2	2	2	-1	0	2	0
BS00067741_51	-1	2	0	2	0	0	0	0	0	2	2	2	0	2	2	2	2	0	0	0	2	0	0	0	2	2	2	2	0	-1	2	2	0	0	2	2	0	2	2	0	0	2	2	2	2	-1	0	2	0
BS00011855_51	2	2	0	0	0	0	0	-1	0	-1	-1	-1	0	0	0	2	0	0	2	0	2	2	-1	0	2	0	0	0	2	-1	0	0	2	2	2	-1	2	0	2	2	2	0	2	2	2	0	0	-1	2
Excalibur_c65931_377	0	2	0	2	0	0	0	0	-1	2	2	2	-1	2	2	2	2	0	0	0	2	0	0	-1	2	2	2	-1	0	-1	2	2	0	0	2	2	0	2	2	0	0	2	2	2	2	-1	0	2	0
TA004464-0886	2	2	0	0	0	0	0	-1	0	2	2	2	-1	0	0	2	0	0	2	2	2	2	0	0	2	0	0	2	2	0	0	0	2	2	2	2	2	0	2	2	2	0	2	2	2	0	0	0	2
RAC875_c29059_648	0	2	0	-1	0	0	0	0	-1	2	-1	-1	0	2	2	2	2	0	0	-1	2	0	0	-1	2	2	2	-1	-1	-1	2	2	-1	0	-1	-1	0	2	0	0	0	2	2	2	2	-1	0	-1	0
RAC875_rep_c106093_670	2	2	0	0	-1	-1	0	-1	0	2	2	2	0	0	0	2	0	0	2	-1	2	2	0	-1	2	0	0	-1	-1	-1	0	0	-1	2	2	2	2	0	2	2	2	0	2	2	2	0	0	0	2
Kukri_c65800_762	2	2	0	0	0	0	0	2	0	2	-1	-1	-1	0	0	2	0	0	2	2	2	2	-1	0	2	0	0	2	2	0	0	0	2	2	2	-1	2	0	2	2	2	0	2	2	2	0	0	0	2
RAC875_c50996_1179	2	2	0	0	0	-1	0	-1	0	2	2	2	0	0	0	2	0	0	2	-1	2	2	0	0	2	0	0	-1	2	0	0	0	2	2	2	2	2	0	2	2	2	0	2	2	2	0	0	0	2
RAC875_c43389_105	0	2	0	2	0	-1	0	0	0	2	2	2	0	2	2	2	2	0	0	-1	2	0	-1	-1	2	2	2	-1	0	-1	2	2	0	0	2	2	0	2	0	0	0	2	2	2	2	-1	0	2	0
BS00096930_51	0	2	0	2	0	0	0	0	-1	2	2	2	-1	2	2	2	2	0	0	-1	2	0	-1	-1	2	2	2	-1	0	-1	2	2	0	0	2	2	0	2	0	0	0	2	2	2	2	-1	0	2	0
RAC875_c85550_52	0	2	0	2	0	0	0	0	-1	2	-1	2	-1	2	2	2	2	0	0	-1	2	0	-1	-1	2	2	2	-1	0	-1	2	2	0	0	2	-1	0	2	0	0	0	2	2	2	2	-1	0	2	0
RFL_Contig858_2219	0	2	0	2	0	0	0	-1	0	2	2	2	0	2	2	2	2	0	0	0	2	0	0	-1	2	2	2	0	0	-1	2	2	0	0	2	2	0	2	0	0	0	2	2	2	2	-1	0	2	0
CAP11_c1115_150	0	2	0	2	-1	0	0	-1	-1	2	2	2	-1	2	2	2	2	0	0	-1	2	0	-1	-1	2	2	2	2	-1	-1	2	2	-1	0	2	2	-1	2	2	0	0	2	2	2	2	-1	0	2	0
CAP11_c5573_163	2	2	0	0	0	-1	0	2	0	-1	2	2	2	0	0	2	0	0	2	2	2	2	-1	0	2	0	0	-1	-1	0	0	0	2	2	2	2	2	0	-1	2	2	-1	2	2	2	0	0	0	2
Kukri_rep_c103666_397	2	2	0	0	0	0	0	-1	0	2	2	2	0	0	0	2	0	0	2	-1	2	2	0	-1	2	0	0	-1	2	0	0	0	2	2	2	2	2	0	2	2	2	0	2	2	2	0	0	0	2
BS00032855_51	0	2	0	2	0	0	0	0	0	2	2	-1	-1	2	2	2	2	0	0	-1	2	0	0	-1	2	2	2	2	0	-1	2	2	0	0	2	2	2	2	2	0	0	2	2	2	2	-1	0	2	0
Tdurum_contig5560_193	0	2	0	2	0	-1	0	0	0	2	2	2	0	2	2	2	2	0	0	-1	2	0	-1	-1	2	2	2	2	0	-1	2	2	0	0	2	2	-1	2	2	0	0	2	2	2	2	-1	0	2	0
wsnp_Ex_c4186_7560575	0	2	0	2	0	-1	0	0	0	2	2	-1	0	2	2	2	2	0	0	0	2	0	0	0	2	2	2	2	0	2	2	2	0	0	2	2	0	2	0	0	0	0	2	2	2	2	0	-1	0
Excalibur_rep_c71271_247	0	2	0	2	0	-1	0	0	-1	2	2	2	-1	2	2	2	2	0	0	-1	2	0	-1	-1	2	2	2	2	0	-1	2	2	0	0	2	2	2	2	2	0	0	2	2	2	2	-1	0	2	0
Kukri_c18608_135	2	2	0	0	0	0	0	2	0	2	2	-1	-1	0	0	2	0	0	2	2	2	2	-1	-1	2	0	0	2	-1	-1	0	0	2	2	2	2	-1	0	-1	-1	2	-1	2	2	2	0	0	0	2
wsnp_JD_c12333_12595897	0	2	0	2	0	0	0	0	-1	-1	2	2	0	2	2	2	2	0	0	-1	2	0	0	-1	2	2	2	2	0	2	2	2	0	0	2	2	-1	2	0	0	0	0	2	2	2	-1	0	2	0
wsnp_Ex_rep_c72011_70562321	0	2	0	2	0	-1	0	0	0	2	2	-1	0	2	2	2	2	0	0	-1	2	0	-1	-1	2	2	2	2	0	-1	2	2	0	0	2	2	0	2	0	0	0	0	2	2	2	-1	0	2	0
Tdurum_contig47006_2711	0	2	0	2	0	0	0	0	0	2	2	2	0	2	2	2	2	0	0	0	2	0	-1	0	2	2	2	2	0	-1	2	2	0	0	2	2	0	2	0	0	0	0	2	2	2	-1	0	2	0
RFL_Contig4667_3535	0	0	-1	0	2	2	2	0	0	0	0	2	0	0	2	0	2	2	2	0	2	0	0	0	0	2	2	2	-1	2	2	2	-1	2	2	2	-1	0	0	2	2	0	2	2	0	0	2	2	2
Excalibur_c1117_1247	2	2	2	0	0	0	0	0	2	0	-1	-1	0	0	0	0	0	0	0	2	0	2	2	-1	2	2	2	0	2	-1	2	2	0	2	-1	-1	0	0	2	0	2	0	0	0	2	2	0	2	0
RAC875_c1825_188	2	2	-1	0	2	0	2	0	0	0	2	-1	0	2	2	2	0	2	0	0	0	2	2	2	2	0	0	2	2	0	0	2	0	0	2	2	0	2	0	0	0	0	2	0	0	2	0	2	2
Kukri_rep_c102900_1715	0	2	0	-1	-1	-1	2	-1	0	0	-1	-1	0	2	2	2	0	-1	-1	2	-1	-1	2	-1	2	0	0	2	2	2	2	2	0	0	2	-1	-1	2	0	0	0	0	2	0	2	2	0	-1	2
RAC875_c24163_994	0	0	2	0	-1	-1	2	2	2	0	-1	0	-1	2	0	0	2	0	0	2	0	2	0	2	2	0	2	2	-1	0	0	2	-1	0	-1	2	0	0	2	0	0	2	-1	0	0	0	2	2	0
RAC875_rep_c107325_644	0	2	-1	0	0	0	2	0	0	0	-1	0	0	2	2	2	0	2	2	2	0	2	2	-1	2	0	0	0	-1	-1	2	2	-1	-1	2	-1	-1	2	0	0	0	0	2	0	2	2	0	0	2
GENE-0194_90	0	2	2	2	2	2	2	0	2	2	0	-1	2	2	0	2	2	0	0	0	0	0	0	-1	0	0	2	2	2	0	0	0	2	0	-1	0	0	0	0	2	2	2	0	2	0	0	2	0	0
BS00066395_51	0	2	2	2	2	-1	2	0	2	2	2	2	2	2	0	2	2	0	0	0	0	0	0	-1	0	0	0	0	2	0	0	0	2	0	2	-1	-1	0	0	2	2	2	0	2	0	0	2	0	0
RAC875_c33179_244	0	0	0	2	0	0	2	0	0	0	2	0	2	2	2	2	2	2	-1	-1	0	2	0	-1	2	0	0	0	2	0	0	0	0	2	2	0	2	2	0	2	2	2	0	0	0	0	2	0	0
BS00066990_51	2	2	2	0	2	0	2	2	2	-1	0	2	0	0	-1	0	0	0	2	-1	2	2	0	-1	0	0	2	0	0	2	2	2	0	-1	2	2	2	2	2	2	0	2	0	0	2	0	2	2	2
RAC875_c4385_1628	-1	0	2	0	0	0	2	2	0	0	0	2	0	2	0	0	0	2	0	0	-1	0	0	-1	0	0	2	0	-1	2	2	0	0	0	0	-1	0	0	0	0	0	0	2	2	0	2	0	2	2
RAC875_c66157_153	0	0	2	0	2	2	2	0	2	0	2	2	0	2	0	2	2	2	2	0	0	2	0	2	-1	0	2	0	-1	0	0	0	-1	0	2	2	-1	2	0	-1	2	0	2	0	0	2	0	-1	0
Excalibur_c63460_349	0	0	0	0	2	0	2	2	0	0	-1	-1	0	2	-1	2	2	2	0	0	-1	0	0	2	-1	0	2	0	-1	2	2	-1	-1	-1	0	-1	0	0	0	0	2	0	0	0	0	2	2	-1	0
RAC875_c36859_235	0	0	0	0	2	2	0	0	2	0	0	-1	0	0	2	2	2	2	2	0	2	0	0	-1	0	0	0	2	-1	-1	2	2	2	0	2	2	2	0	0	2	2	0	2	2	0	0	0	0	2
Tdurum_contig45715_1246	0	2	-1	2	2	2	2	2	2	-1	-1	-1	2	2	0	0	0	-1	0	0	2	0	0	0	0	2	2	2	-1	0	0	2	-1	2	-1	2	0	2	-1	0	2	0	-1	2	2	-1	0	2	2
Tdurum_contig20941_79	2	2	2	0	2	2	2	2	2	0	0	2	2	0	2	0	2	0	2	0	2	2	0	2	2	0	2	2	0	2	2	2	0	2	2	-1	2	2	0	2	2	2	0	0	2	2	2	0	2
wsnp_Ex_c38116_45719983	0	2	0	0	2	0	2	2	2	2	2	2	0	2	0	2	2	2	2	-1	0	2	-1	-1	0	2	2	-1	0	-1	2	0	0	0	2	2	0	2	-1	2	2	0	2	2	0	2	2	2	2
IACX8300	0	2	0	0	0	-1	2	0	0	2	-1	0	0	2	2	2	0	0	0	0	0	2	-1	-1	2	2	2	-1	2	-1	2	2	0	0	2	2	-1	2	0	0	0	0	2	0	0	2	2	2	2
Tdurum_contig83096_345	0	2	2	0	0	-1	2	2	2	0	-1	-1	2	0	0	2	0	0	2	0	0	0	0	-1	2	0	2	0	0	0	0	2	0	2	-1	-1	2	0	0	2	2	0	2	0	0	0	-1	-1	2
Kukri_c8308_245	0	0	0	0	2	0	2	2	2	-1	2	2	0	2	0	2	2	2	2	-1	0	2	-1	-1	0	2	2	0	0	-1	2	0	0	0	2	2	0	2	0	2	2	0	2	2	2	2	2	2	2
Kukri_c15503_692	2	0	2	2	0	-1	2	2	2	2	-1	-1	-1	2	0	0	2	2	0	0	0	0	0	-1	0	0	2	0	-1	-1	0	2	-1	0	2	-1	2	-1	2	2	2	0	2	-1	0	2	0	2	0
Kukri_rep_c116003_106	0	0	0	0	-1	-1	2	2	-1	0	-1	0	0	2	0	2	2	2	2	2	0	2	2	0	0	2	2	0	-1	0	2	0	-1	0	0	0	0	2	0	2	2	0	2	2	2	2	2	0	2
Ex_c16691_96	0	0	-1	0	0	0	2	2	2	2	0	0	0	2	0	2	2	2	2	2	0	2	0	0	0	2	2	0	0	0	2	0	-1	0	0	0	0	2	0	2	2	0	2	2	2	2	2	2	2
Tdurum_contig46780_203	0	0	0	0	2	-1	2	2	2	2	2	-1	0	2	0	2	2	2	2	-1	0	2	-1	-1	0	2	2	0	-1	-1	2	0	0	0	2	2	0	2	0	2	2	0	2	2	2	2	2	2	2
IAAV7551	0	2	0	0	0	-1	2	0	0	2	-1	0	0	2	2	2	0	0	0	0	0	2	2	-1	2	2	2	2	2	-1	2	0	0	0	2	2	-1	2	2	0	0	2	2	-1	0	2	2	2	2
wsnp_Ex_rep_c101414_86781128	0	2	0	0	0	0	2	0	0	2	0	0	0	2	2	2	0	0	0	0	0	2	2	-1	2	2	2	2	2	-1	2	0	0	0	2	2	-1	2	2	0	0	2	2	-1	0	2	2	2	2
Kukri_c61766_907	0	2	0	0	0	0	2	0	0	2	0	0	0	2	2	2	0	0	0	0	0	2	2	0	2	2	2	2	2	2	2	0	0	0	2	2	0	2	2	0	0	2	2	0	0	2	2	2	2
Tdurum_contig8081_2331	0	0	0	0	2	0	2	2	2	-1	2	2	0	2	0	2	2	2	2	-1	0	2	-1	-1	0	2	2	0	0	-1	2	0	0	0	2	-1	-1	2	0	2	2	0	-1	2	2	2	2	2	2
TA005233-0508	0	0	0	0	2	0	2	2	2	2	2	2	0	2	0	2	2	2	2	-1	0	2	0	-1	0	2	2	0	0	-1	2	0	0	0	2	-1	0	2	0	2	2	0	2	2	2	2	2	2	2
Tdurum_contig27843_142	0	0	0	0	2	0	0	0	2	-1	0	0	0	0	2	2	2	2	2	0	0	2	0	0	0	0	2	0	-1	0	0	0	-1	2	-1	-1	0	2	0	2	2	0	2	2	0	2	2	2	2
Tdurum_contig27843_281	0	0	0	0	2	0	0	0	2	-1	0	0	0	0	2	2	2	2	2	0	0	2	0	0	0	0	2	0	0	0	0	0	2	2	2	-1	0	2	0	2	2	0	-1	2	0	2	2	-1	2
Tdurum_contig29676_141	0	0	0	0	2	0	2	2	2	2	2	2	0	2	0	2	2	2	2	-1	0	2	-1	-1	0	2	2	0	0	-1	2	0	0	0	2	2	0	2	0	2	2	0	2	2	2	2	2	2	2
Tdurum_contig32033_334	0	0	0	0	2	0	2	2	2	2	2	-1	0	2	0	2	2	2	2	-1	0	2	-1	-1	0	2	2	0	0	-1	2	0	0	0	2	-1	0	2	-1	2	2	0	2	2	2	2	2	-1	2
tplb0058h11_348	0	0	0	0	2	0	2	2	2	2	2	2	0	2	0	2	2	2	2	-1	0	2	-1	-1	0	2	2	0	0	2	2	0	0	0	2	2	0	2	0	2	2	0	2	2	2	2	2	2	2
Excalibur_c59016_839	0	0	0	0	2	0	2	2	2	2	2	2	0	2	0	2	2	2	2	-1	0	2	-1	-1	0	2	2	0	0	-1	2	0	0	0	2	2	0	2	0	2	2	0	2	2	2	2	2	2	2
Excalibur_c1841_368	0	0	0	0	2	0	2	2	2	2	-1	-1	0	2	0	2	2	2	2	-1	0	2	-1	-1	0	2	2	0	0	-1	2	0	0	0	2	-1	0	2	0	2	2	0	2	2	2	2	2	2	2
BS00078228_51	0	0	0	0	2	0	2	2	2	2	2	2	0	2	0	2	2	2	2	-1	0	2	-1	-1	0	2	2	0	0	-1	2	0	0	0	2	2	0	2	0	2	2	0	-1	2	2	2	2	2	2
BS00033681_51	0	0	0	0	2	0	2	2	2	-1	2	2	0	2	0	2	2	2	2	-1	0	2	-1	-1	0	2	2	0	0	-1	2	0	0	0	2	2	0	2	-1	2	2	0	2	2	2	2	2	2	2
Tdurum_contig25797_564	2	2	0	0	0	0	2	0	0	0	0	0	0	2	2	2	0	0	2	0	0	2	2	-1	2	2	2	0	-1	2	2	0	-1	0	2	2	2	2	0	0	2	2	2	0	0	0	2	2	2
wsnp_Ra_c7527_12935330	0	0	0	0	2	-1	2	2	2	2	2	-1	0	2	0	2	2	2	2	2	0	2	0	2	0	2	2	0	-1	2	2	0	-1	-1	-1	-1	0	2	0	2	2	0	2	2	2	2	2	-1	2
tplb0023b14_704	0	0	0	0	2	0	2	2	2	2	2	2	0	2	0	2	2	2	2	-1	0	2	0	-1	0	2	2	0	0	2	2	0	0	0	2	2	0	2	0	2	2	0	2	2	2	2	2	2	2
wsnp_Ex_rep_c67036_65492436	0	0	0	0	2	0	2	2	2	2	2	2	0	2	0	2	2	2	2	-1	0	2	0	-1	0	2	2	0	0	2	2	0	0	0	2	2	0	2	0	2	2	0	2	2	2	2	2	2	2
wsnp_Ra_c8484_14372772	0	0	0	0	2	0	2	2	2	2	2	2	0	2	0	2	2	2	2	2	0	2	0	-1	0	2	2	0	0	-1	2	0	0	0	2	2	0	2	0	2	2	0	2	2	2	2	2	2	2
Tdurum_contig70304_781	0	0	0	0	2	0	2	2	2	2	2	-1	0	2	0	2	2	2	2	-1	0	2	0	-1	0	2	2	-1	0	-1	2	0	0	-1	2	2	0	2	-1	2	2	0	2	2	2	2	2	2	2
BS00066046_51	0	0	0	0	2	-1	2	2	2	2	-1	2	0	2	0	2	2	2	2	-1	0	2	0	-1	0	2	2	0	0	-1	2	0	0	0	2	-1	0	2	0	2	2	0	2	2	2	2	2	2	2
wsnp_JD_c4485_5618761	0	0	0	0	2	-1	2	2	2	2	2	2	0	2	0	2	2	2	2	-1	0	2	0	-1	0	2	2	0	0	-1	2	0	0	0	2	2	0	2	-1	2	2	0	2	2	2	2	2	2	2
wsnp_Ku_c4951_8856170	0	0	0	0	2	0	2	2	2	2	2	2	0	2	0	2	2	2	2	-1	0	2	0	-1	0	2	2	0	0	-1	2	0	0	-1	2	2	0	2	0	2	2	0	2	2	2	2	2	2	2
RAC875_c10492_528	0	0	2	2	-1	-1	2	2	2	-1	-1	-1	0	2	0	0	0	0	0	2	0	0	0	-1	0	0	2	0	0	0	0	0	2	0	0	-1	-1	-1	-1	2	2	-1	2	2	0	2	0	-1	0
BS00110144_51	0	2	2	2	2	-1	2	0	2	2	-1	-1	2	2	0	2	2	0	0	2	0	0	0	-1	2	2	2	0	2	0	0	0	2	0	2	-1	0	0	-1	2	2	2	0	2	0	0	2	-1	0
Tdurum_contig60052_184	0	0	0	0	2	0	2	2	2	2	0	2	0	2	0	2	2	2	2	-1	0	2	0	-1	0	2	2	0	-1	2	2	0	0	0	2	2	0	2	0	2	2	0	2	2	2	2	2	2	2
wsnp_Ku_c24323_34285350	0	0	0	0	2	-1	2	2	2	2	-1	2	0	2	0	2	2	2	2	-1	0	2	0	-1	0	2	2	0	-1	-1	2	0	-1	0	2	-1	0	2	-1	2	2	0	2	2	2	2	2	2	2
Ra_c26829_375	0	0	0	0	2	-1	2	2	2	2	0	-1	0	2	0	2	2	2	2	2	0	2	0	-1	0	2	2	0	-1	-1	2	0	0	0	2	-1	0	2	0	2	2	0	2	2	2	2	2	-1	2
Excalibur_s102212_259	0	0	2	0	2	0	2	2	2	2	0	2	-1	2	0	2	2	2	2	-1	0	2	-1	-1	0	2	2	-1	0	2	2	0	0	0	2	2	2	2	-1	2	2	2	2	2	2	2	2	2	2
Excalibur_c16154_246	2	2	-1	0	0	0	2	0	2	2	-1	0	-1	2	2	2	-1	0	-1	2	2	0	2	-1	-1	2	0	0	-1	2	2	0	0	2	-1	-1	-1	2	2	0	0	2	2	2	2	2	0	2	2
wsnp_Ex_c2278_4270123	0	0	0	0	2	0	2	2	2	2	0	2	0	2	0	2	2	2	2	-1	0	2	0	-1	0	2	2	0	0	-1	2	0	0	0	2	2	0	2	0	2	2	0	2	2	2	2	2	2	2
RAC875_rep_c70937_641	0	0	0	0	2	0	2	2	2	-1	0	2	0	2	0	2	2	2	2	-1	0	2	-1	-1	0	0	2	0	-1	2	2	0	-1	-1	2	2	0	2	0	2	2	0	2	2	2	2	2	2	2
IAAV3082	0	0	0	0	2	0	2	2	2	2	0	2	0	2	0	2	2	2	2	-1	0	2	0	-1	0	0	2	0	0	-1	2	0	0	-1	2	2	0	2	0	2	2	0	2	2	2	2	2	2	2
Kukri_c27343_503	0	0	0	0	2	0	2	2	2	2	0	2	0	2	0	2	2	2	2	-1	0	2	0	-1	0	0	2	0	0	2	2	0	0	0	2	2	0	2	0	2	2	0	2	2	2	2	2	2	2
IAAV5455	0	0	0	0	-1	0	2	2	2	2	0	2	0	2	0	2	2	2	2	-1	0	2	0	-1	0	0	2	0	0	-1	2	0	0	-1	2	-1	0	2	-1	2	2	0	2	2	2	2	2	2	2
IAAV7936	0	0	0	0	2	0	2	2	2	2	0	2	0	2	0	2	2	2	2	-1	0	2	0	-1	0	0	2	0	0	-1	2	0	0	0	2	2	-1	2	-1	2	2	0	2	2	2	2	2	2	2
BobWhite_c35520_397	0	0	0	0	2	-1	2	2	2	-1	-1	2	0	2	0	2	2	2	2	-1	0	2	0	-1	0	0	2	0	0	-1	2	0	0	0	2	-1	-1	2	0	2	2	0	2	2	2	2	2	2	2
Excalibur_c57881_200	0	0	0	0	2	0	2	2	2	2	0	2	0	2	0	2	2	2	2	-1	0	2	0	-1	0	0	2	0	0	2	2	0	0	0	2	2	0	2	0	2	2	0	2	2	2	2	2	2	2
BS00022920_51	0	0	2	0	2	-1	2	0	2	2	-1	0	-1	2	0	2	2	2	2	-1	0	2	-1	-1	0	0	2	0	-1	2	2	0	-1	0	2	2	-1	2	0	2	2	2	2	2	0	2	2	2	2
Excalibur_c14801_451	0	0	2	0	2	0	2	0	2	2	0	0	-1	2	0	2	2	2	2	-1	0	2	2	-1	0	0	2	0	0	2	2	0	0	0	2	2	2	2	0	2	2	2	2	2	0	2	2	-1	2
IAAV6731	0	0	2	0	2	0	2	0	2	2	0	0	-1	2	0	2	2	2	2	-1	0	2	-1	-1	0	0	2	0	0	2	2	0	0	0	2	2	2	2	-1	2	-1	2	2	2	0	2	2	-1	2
wsnp_BF478690B_Ta_2_1	0	0	2	0	2	0	2	0	2	2	0	0	2	2	0	2	2	2	2	-1	0	2	-1	-1	0	0	2	0	0	2	2	0	0	0	2	2	2	2	-1	2	2	2	2	2	0	2	2	2	2
BS00022619_51	0	0	2	0	2	-1	2	0	2	2	0	-1	-1	2	0	2	2	2	2	-1	0	2	-1	-1	0	0	2	0	0	2	2	0	0	0	2	-1	-1	2	-1	2	2	2	2	2	0	2	2	-1	2
Ra_c37969_549	0	0	2	0	2	0	2	0	2	2	0	0	2	2	0	2	2	2	2	-1	0	2	-1	-1	0	0	2	0	0	2	2	0	0	0	2	-1	-1	2	0	2	2	2	2	2	0	2	2	2	2
RAC875_rep_c112555_200	0	0	2	0	2	-1	2	0	2	2	0	0	2	2	0	2	2	2	2	-1	0	2	-1	-1	0	0	2	0	0	2	2	0	-1	0	2	2	2	2	0	2	2	2	2	2	0	2	2	2	2
IAAV2125	0	0	2	0	2	-1	2	0	2	2	0	0	2	2	0	2	2	2	2	-1	0	2	-1	-1	0	0	2	0	0	2	2	0	0	0	2	-1	2	2	0	2	2	2	2	2	0	2	2	-1	2
IAAV9005	0	0	2	0	2	0	2	0	2	2	0	0	2	2	0	2	2	2	2	2	0	2	2	2	0	0	2	0	0	2	2	0	0	0	2	2	2	2	0	2	2	2	2	2	0	2	2	2	2
Kukri_c1250_634	2	0	0	-1	0	-1	2	0	0	-1	-1	-1	2	2	2	2	0	0	2	2	0	2	2	-1	2	2	2	2	2	0	2	0	-1	0	2	-1	2	2	-1	0	2	2	-1	2	0	0	2	0	2
Tdurum_contig11999_293	2	0	0	0	2	-1	2	0	0	2	-1	0	0	2	2	2	0	0	2	2	0	0	2	-1	2	0	2	2	2	0	2	0	0	0	-1	-1	2	2	2	0	2	2	2	2	-1	0	2	-1	2
wsnp_BE495786B_Ta_2_2	0	0	0	0	2	0	2	0	2	2	0	-1	0	2	0	2	2	2	2	2	0	2	0	2	0	0	2	0	0	2	2	0	-1	0	2	2	0	2	-1	2	2	0	2	2	2	2	2	2	2
Tdurum_contig60509_232	0	0	0	0	2	0	2	0	2	2	0	0	0	2	0	2	2	2	2	-1	0	2	0	-1	0	0	2	0	-1	2	2	0	-1	-1	2	-1	0	2	-1	2	2	0	2	2	2	2	2	2	2
wsnp_Ra_c29782_39115548	0	0	0	0	2	0	2	0	2	2	0	0	0	2	0	2	2	2	2	-1	0	2	0	-1	0	0	2	0	0	-1	2	0	0	-1	2	2	0	2	0	2	2	0	2	2	2	2	2	2	2
wsnp_Ex_c5679_9976893	0	0	0	0	-1	0	2	0	2	2	0	0	0	2	0	2	2	2	2	-1	0	2	0	-1	0	0	2	0	-1	-1	2	0	-1	0	-1	2	0	2	-1	2	2	0	2	2	2	2	2	2	2
Kukri_c13188_256	0	0	0	0	2	0	2	0	2	2	0	0	0	2	0	2	2	2	2	-1	0	2	0	-1	0	0	2	0	0	-1	2	0	0	0	-1	2	0	2	-1	2	2	0	2	2	2	2	2	2	2
wsnp_Ra_c19148_28288923	0	0	0	0	2	-1	2	0	2	2	-1	-1	0	2	0	2	2	2	2	-1	0	2	0	-1	0	0	2	0	0	-1	2	0	0	0	2	2	0	2	-1	2	2	0	2	2	2	2	2	2	2
CAP12_c2759_111	0	0	0	0	2	-1	2	0	2	2	0	-1	0	2	0	2	2	2	2	-1	0	2	0	-1	0	0	2	0	0	-1	2	0	0	0	2	2	0	2	0	2	2	0	2	2	2	2	2	2	2
BobWhite_c20015_225	0	0	0	0	2	0	2	0	2	2	0	-1	0	2	0	2	2	2	2	-1	0	2	0	-1	0	0	2	0	-1	-1	2	0	0	0	2	2	0	2	0	2	2	0	2	2	2	2	2	2	2
BobWhite_c20015_300	0	0	0	0	2	0	2	0	2	-1	0	0	0	2	0	2	2	2	2	-1	0	2	0	-1	0	0	2	0	0	2	2	0	0	0	2	2	0	2	0	2	2	0	2	2	2	2	2	2	2
Tdurum_contig28296_243	2	0	0	0	2	0	2	0	0	2	2	0	0	2	2	2	0	0	2	2	0	0	2	2	2	2	2	2	2	2	2	0	0	0	2	2	2	2	0	0	2	0	2	0	2	0	2	2	2
BS00022124_51	0	0	0	0	2	0	2	0	2	2	0	0	0	2	0	2	2	2	2	-1	0	2	0	-1	0	0	2	0	0	-1	2	0	0	0	2	2	0	2	-1	2	2	0	2	2	0	2	2	2	2
BS00028318_51	0	0	0	0	2	0	2	0	2	2	0	0	0	2	0	2	2	2	2	-1	0	2	0	-1	0	0	2	0	0	-1	2	0	0	0	2	2	0	2	-1	2	2	0	2	2	0	2	2	2	2
Tdurum_contig20299_601	0	0	0	0	2	0	2	0	2	2	0	0	0	2	0	2	2	2	2	-1	0	2	0	-1	0	0	2	0	0	-1	2	0	0	0	2	2	0	2	0	2	2	0	2	2	0	2	2	2	2
Tdurum_contig20299_508	0	0	0	0	2	0	2	0	2	2	0	0	0	2	0	2	2	2	2	-1	0	2	0	-1	0	0	2	0	0	2	2	0	0	0	2	2	0	2	0	2	2	0	2	2	0	2	2	2	2
Tdurum_contig20299_368	0	0	0	0	-1	0	2	0	2	-1	0	0	0	2	0	2	2	2	2	-1	0	2	0	-1	0	0	2	0	0	-1	2	0	-1	0	-1	-1	0	2	0	2	2	0	2	2	0	2	2	-1	2
Tdurum_contig20299_142	0	0	0	0	2	-1	2	0	2	2	0	-1	0	2	0	2	2	2	2	-1	0	2	0	-1	0	0	2	0	-1	-1	2	0	0	0	-1	2	0	2	-1	2	2	0	2	2	0	2	2	2	2
Ra_c17070_1468	0	2	0	2	2	-1	2	0	2	0	0	-1	0	2	2	2	2	2	0	0	2	0	2	0	0	2	0	0	2	2	2	0	2	-1	-1	-1	0	2	-1	2	0	0	0	2	2	0	2	2	2
IACX11338	0	0	0	0	2	0	2	0	0	2	2	0	0	2	2	0	0	0	0	-1	0	0	0	-1	2	2	2	2	2	-1	2	0	0	0	2	2	0	2	0	0	2	0	2	0	2	0	2	2	2
GENE-0410_71	0	0	0	0	2	-1	2	0	0	-1	2	-1	0	2	2	0	0	0	0	-1	0	0	0	2	2	2	2	2	2	2	2	0	0	0	2	2	0	2	0	0	2	0	2	0	2	0	2	2	2
RFL_Contig4977_2333	0	0	0	0	2	0	2	0	2	2	0	0	0	2	0	2	2	2	2	0	0	2	0	0	0	0	2	0	-1	2	2	0	-1	0	2	2	0	2	-1	2	2	0	2	2	0	2	2	2	2
CAP12_c1129_220	0	0	0	0	2	0	2	0	2	2	0	0	0	2	0	2	2	2	2	0	0	2	0	0	0	0	2	0	0	-1	2	0	-1	0	-1	2	0	2	-1	2	2	0	2	2	0	2	2	2	2
CAP7_c1625_317	0	0	0	0	2	0	2	0	2	2	0	-1	0	2	0	2	2	2	2	0	0	-1	0	-1	0	0	2	0	-1	2	2	0	2	0	2	-1	-1	2	0	2	2	0	2	2	0	2	2	2	2
Tdurum_contig42016_333	0	0	0	0	2	-1	2	0	2	2	-1	-1	0	2	0	2	2	-1	2	0	0	2	0	-1	0	0	2	0	-1	-1	2	0	-1	0	2	-1	0	2	0	2	2	0	2	2	0	2	2	-1	2
CAP12_c1784_424	0	2	0	0	2	-1	2	2	2	0	0	-1	0	0	0	0	0	0	2	0	0	2	0	-1	0	0	2	2	0	2	2	2	0	2	2	-1	0	2	-1	2	0	2	0	0	2	0	2	-1	2
BS00038643_51	0	0	0	0	2	0	2	0	2	2	0	0	0	0	0	2	2	2	2	0	0	2	0	0	0	0	2	0	0	2	2	0	2	0	2	-1	0	2	0	2	2	0	2	2	0	2	2	2	2
wsnp_BG274294B_Ta_2_3	0	0	0	0	2	0	2	0	2	2	0	0	-1	0	0	2	2	2	2	0	0	2	-1	0	0	0	2	0	0	-1	2	0	2	0	2	-1	0	2	-1	2	2	2	2	2	2	2	2	2	2
GENE-0480_265	0	0	0	0	2	-1	2	0	2	2	0	0	0	0	0	2	2	2	2	0	0	2	0	0	0	0	2	0	0	2	2	0	2	0	2	-1	0	2	-1	2	2	0	2	2	0	2	2	2	2
wsnp_Ex_c7447_12752449	0	0	0	0	2	0	2	0	2	-1	0	0	2	0	0	2	2	2	2	0	0	2	-1	0	0	0	2	0	0	-1	2	0	-1	0	2	-1	0	2	0	2	2	2	2	2	2	2	2	2	2
wsnp_Ex_c7447_12751589	0	0	0	0	2	0	2	0	2	2	0	0	2	0	0	2	2	2	2	0	0	2	-1	0	0	0	2	0	0	-1	2	0	2	0	2	-1	0	2	-1	2	2	2	2	2	2	2	2	2	2
BS00048610_51	0	0	0	0	2	0	2	0	2	-1	0	0	2	0	0	2	2	2	2	0	0	2	-1	0	0	0	2	0	0	-1	2	0	2	0	2	-1	0	2	-1	2	2	2	2	2	2	2	2	2	2
BS00067512_51	-1	0	0	0	2	0	2	0	2	2	0	0	2	0	0	2	2	2	2	0	0	2	-1	0	0	0	2	-1	0	-1	2	0	2	0	2	-1	0	0	-1	2	2	-1	2	2	2	2	2	2	2
RAC875_rep_c108853_108	0	0	0	0	2	-1	2	0	2	2	-1	0	2	0	0	2	2	2	2	0	0	2	-1	0	0	2	2	0	0	2	2	0	-1	2	-1	-1	0	0	0	2	2	2	2	2	2	2	2	2	2
Tdurum_contig42797_3196	0	2	2	0	0	0	2	0	2	0	2	0	-1	2	0	2	-1	0	0	-1	2	0	-1	0	2	2	2	0	-1	0	0	0	-1	2	2	0	0	0	0	0	0	-1	0	0	0	-1	2	2	0
Ku_c241_1597	0	2	2	0	0	-1	2	0	2	0	2	0	-1	2	0	2	2	0	0	2	2	0	-1	0	0	2	2	0	2	-1	0	0	2	2	2	-1	0	0	0	0	0	-1	0	0	0	2	2	2	0
Kukri_c3253_83	0	2	2	0	0	0	2	0	2	0	2	0	-1	2	0	2	2	0	0	-1	2	0	0	0	0	2	2	0	-1	0	0	0	-1	2	2	0	0	0	0	0	0	0	0	0	0	2	2	2	0
Excalibur_c8188_693	0	2	2	0	0	-1	2	0	2	0	2	0	0	2	0	2	2	0	0	0	2	0	0	-1	0	2	2	0	2	0	0	0	2	2	2	0	0	0	-1	2	2	0	0	0	0	-1	2	2	0
Excalibur_c48609_101	0	2	2	0	0	0	2	0	2	0	2	-1	2	2	0	2	2	0	0	2	2	0	0	-1	2	2	2	0	-1	2	0	0	-1	2	-1	2	0	0	0	2	2	0	0	2	0	2	2	-1	0
RFL_Contig4794_132	2	2	2	0	-1	2	2	2	-1	0	0	2	0	0	0	0	0	0	2	0	0	2	0	0	0	0	2	-1	2	2	2	2	2	2	-1	-1	2	2	-1	2	2	2	0	0	2	0	2	0	2
Excalibur_c16203_451	0	0	0	0	-1	-1	2	0	0	0	0	-1	0	2	0	0	0	0	2	2	0	0	0	0	2	0	2	2	-1	0	2	2	-1	0	-1	0	0	-1	0	0	0	0	-1	0	2	0	2	-1	2
BS00081395_51	2	0	2	0	2	-1	2	0	0	2	-1	-1	0	2	2	0	0	0	-1	2	0	0	0	-1	2	0	2	2	0	-1	2	2	0	0	2	-1	0	2	0	0	0	0	2	0	2	0	2	-1	2
Tdurum_contig212_133	2	0	2	2	2	2	2	2	0	2	0	0	2	2	2	2	0	2	2	0	0	2	0	2	2	0	0	0	2	0	0	2	0	2	2	0	-1	2	2	2	0	2	0	0	0	0	0	2	0
wsnp_Ex_c4808_8584315	0	2	2	0	0	0	2	0	2	0	2	-1	2	2	0	2	2	0	0	2	2	0	0	-1	2	2	2	0	2	0	0	0	2	2	2	0	0	0	0	2	2	0	0	-1	0	2	2	-1	0
Kukri_c8235_371	0	2	2	0	0	0	2	0	2	-1	2	0	2	2	0	2	2	0	0	2	2	0	0	0	2	2	2	0	-1	-1	0	0	-1	2	-1	0	0	0	-1	2	2	0	0	2	0	2	2	2	0
GENE-0315_356	0	2	2	0	0	0	2	0	2	0	-1	0	2	2	0	2	2	0	0	2	2	0	0	0	-1	2	2	0	-1	-1	0	0	2	2	2	0	0	0	0	2	2	0	0	-1	0	2	2	-1	-1
GENE-0315_211	0	2	2	0	0	-1	2	0	2	0	2	-1	2	2	0	2	2	0	0	2	2	0	0	-1	-1	2	2	0	-1	-1	0	0	2	2	2	-1	-1	0	0	2	2	0	0	-1	0	2	2	-1	0
Ex_c10466_373	0	2	2	0	0	-1	2	0	2	2	2	-1	2	2	0	2	2	0	0	2	2	0	0	-1	2	2	2	0	-1	2	0	0	2	2	2	-1	0	0	-1	2	-1	0	0	-1	0	2	2	-1	0
Kukri_c25138_1155	0	2	2	0	0	0	2	0	2	2	2	0	2	2	0	2	2	0	0	2	2	0	0	-1	2	2	2	0	2	-1	0	0	2	2	2	0	0	0	0	2	2	0	0	-1	0	2	2	2	0
Tdurum_contig8158_269	0	0	0	0	2	-1	2	0	2	2	-1	-1	0	0	0	2	2	2	2	0	0	2	0	-1	0	2	2	0	0	-1	2	0	2	2	-1	-1	0	2	0	2	2	-1	2	2	2	2	2	2	-1
BS00003934_51	0	0	0	0	2	-1	2	0	2	2	0	-1	0	0	0	2	2	2	2	0	0	2	0	0	0	2	2	0	0	2	2	0	2	2	2	-1	0	2	-1	2	2	0	2	2	2	2	2	-1	2
Excalibur_c14911_976	0	0	0	0	2	-1	2	0	2	2	0	0	0	0	0	2	2	2	2	0	0	2	-1	0	0	2	2	0	0	-1	2	0	2	2	-1	-1	0	2	0	2	2	0	2	2	2	2	2	2	2
Tdurum_contig42852_667	0	0	0	0	2	-1	2	0	2	2	0	0	0	0	0	2	2	2	2	0	0	2	0	0	0	2	2	0	0	-1	2	0	2	2	2	-1	0	2	-1	2	2	0	2	2	2	2	2	2	2
Kukri_c7770_176	0	0	0	0	2	-1	2	0	2	-1	0	0	0	0	2	2	2	2	2	0	0	2	0	0	0	2	2	0	0	-1	2	0	2	2	2	-1	0	2	0	2	2	0	2	2	2	2	2	2	2
Tdurum_contig47550_699	0	0	0	0	2	-1	2	0	2	2	0	-1	0	0	2	2	2	2	2	0	0	2	0	0	0	2	2	0	0	-1	2	0	2	2	2	-1	0	2	0	2	2	0	2	2	2	2	2	2	2
BobWhite_c11044_322	0	0	0	0	2	-1	2	0	2	-1	-1	-1	0	0	2	2	2	2	2	0	0	2	0	-1	0	2	2	0	-1	-1	2	0	-1	2	2	-1	0	2	0	2	2	0	2	2	2	2	2	2	2
Tdurum_contig85620_467	0	0	0	-1	2	-1	2	0	2	-1	-1	-1	0	0	2	2	2	2	2	0	0	2	0	-1	0	2	2	0	-1	-1	2	0	-1	2	-1	-1	0	2	0	2	2	0	2	2	2	2	2	2	2
Tdurum_contig604_356	0	0	0	0	2	-1	2	0	2	-1	-1	-1	0	0	2	2	2	2	2	0	0	2	0	-1	0	2	2	0	-1	-1	2	0	-1	2	2	-1	0	2	-1	2	2	0	2	2	2	2	2	2	2
Kukri_c15391_468	0	0	0	0	2	-1	2	0	2	2	0	0	0	0	2	2	2	2	2	0	0	2	0	0	0	2	2	0	0	-1	2	0	2	2	2	-1	0	2	-1	2	2	0	2	2	2	2	2	2	2
RFL_Contig4235_707	0	0	0	0	2	-1	2	0	2	2	0	0	0	0	2	2	2	2	2	0	0	2	0	0	0	2	2	0	0	-1	2	0	2	2	2	-1	0	2	0	2	2	-1	2	2	2	2	2	2	2
Tdurum_contig30517_578	0	0	0	0	2	-1	2	0	2	2	0	-1	0	0	2	2	2	2	2	0	0	2	0	0	0	2	2	0	0	-1	2	0	2	2	-1	-1	0	2	0	2	2	0	2	2	2	2	2	2	2
Tdurum_contig30517_310	0	0	0	0	2	-1	2	0	2	2	-1	0	0	0	2	2	2	2	2	0	0	2	0	0	0	2	2	0	-1	2	2	0	2	2	2	2	-1	2	0	2	2	0	2	2	2	2	2	2	2
Tdurum_contig30517_174	0	0	0	0	2	2	2	0	2	2	-1	0	0	0	2	2	2	2	2	0	0	2	0	0	0	2	2	0	-1	2	2	0	2	2	-1	2	0	2	0	2	2	0	2	2	2	2	2	2	2
Excalibur_c112015_118	0	0	0	0	-1	-1	2	0	2	2	0	-1	0	0	2	2	2	2	2	0	0	2	0	0	0	2	2	0	0	-1	2	0	-1	2	-1	-1	0	2	0	2	2	0	2	2	2	2	2	2	2
BS00024321_51	0	0	0	0	2	0	2	0	2	2	0	-1	0	0	2	2	2	2	2	0	0	2	0	-1	0	2	2	0	0	2	2	0	2	2	2	0	-1	2	0	2	2	0	2	2	2	2	2	2	2
Kukri_rep_c103359_233	0	0	0	-1	2	-1	2	0	2	2	0	0	0	0	2	2	2	2	2	0	0	2	0	0	0	2	2	0	-1	-1	2	0	2	2	2	-1	-1	-1	0	2	2	0	2	2	2	2	2	2	2
Kukri_c39698_228	0	0	0	0	-1	-1	2	0	2	2	0	0	0	0	2	2	2	2	2	0	0	2	0	0	0	2	2	0	-1	2	2	0	-1	2	-1	-1	0	2	0	2	2	0	2	2	2	2	2	2	2
wsnp_Ex_c13109_20725640	0	0	0	0	2	-1	2	0	2	2	0	-1	0	0	2	2	2	2	2	0	0	2	0	0	0	2	2	0	0	-1	2	0	2	2	2	-1	0	2	0	2	2	0	2	2	2	2	2	2	2
wsnp_Ex_c23235_32471767	0	0	0	0	2	-1	2	0	2	2	0	0	0	0	2	2	2	2	2	0	0	2	0	0	0	2	2	0	0	-1	2	0	2	2	2	-1	0	2	-1	2	2	0	2	2	2	2	2	2	2
wsnp_Ex_c23230_32466568	0	0	0	0	2	-1	2	0	2	2	0	-1	0	0	2	2	2	2	2	0	0	2	0	-1	0	2	2	0	0	-1	2	0	2	2	2	-1	0	2	0	2	2	0	2	2	2	2	2	2	2
BobWhite_c5812_440	0	0	0	0	2	2	2	0	2	2	0	0	0	0	2	2	2	2	2	0	0	2	0	0	0	2	2	0	0	2	2	0	2	2	2	2	0	2	0	2	2	0	2	2	2	2	2	-1	2
wsnp_CAP11_c287_244799	0	0	0	0	2	2	2	0	2	2	0	-1	0	0	2	2	2	2	2	0	0	2	0	0	0	2	2	0	0	2	2	0	2	2	2	2	0	2	0	2	2	0	2	2	2	2	2	2	2
wsnp_Ex_rep_c107911_91350866	0	0	0	0	-1	-1	2	0	2	2	0	0	0	0	2	2	2	2	2	0	0	2	0	0	0	2	2	0	-1	2	2	0	2	2	-1	2	-1	2	0	2	2	0	2	2	2	2	2	-1	2
wsnp_Ex_rep_c107911_91350930	0	0	0	0	2	-1	2	0	2	2	0	-1	0	0	2	2	2	2	2	0	0	2	0	0	0	2	2	0	-1	-1	2	0	2	2	2	-1	0	2	0	2	2	0	2	2	2	2	2	-1	2
wsnp_Ex_c21198_30327016	0	0	0	0	-1	-1	2	0	2	2	-1	-1	0	0	2	2	2	2	2	0	0	2	0	0	0	2	2	0	-1	-1	2	0	-1	2	2	-1	0	2	-1	2	2	0	2	2	2	2	2	2	2
wsnp_Ku_rep_c89089_82009285	0	0	0	0	2	2	2	0	2	2	0	0	0	0	2	2	2	2	2	0	0	2	0	0	0	2	2	0	0	2	2	0	2	2	2	2	0	2	0	2	2	0	2	2	2	2	2	2	2
wsnp_Ex_c15611_23929128	0	0	0	0	2	0	2	0	2	2	0	0	0	0	2	2	2	0	2	0	0	2	0	0	0	2	2	0	0	-1	2	0	2	2	2	-1	0	2	0	2	2	0	2	2	2	2	2	2	2
Kukri_c9133_534	0	0	0	0	2	0	2	0	2	2	0	0	0	0	2	2	2	-1	2	0	0	2	0	0	0	2	2	0	0	-1	2	0	2	2	2	-1	0	2	0	2	2	0	2	2	2	2	2	-1	2
wsnp_Ex_c15611_23928961	0	0	0	0	2	0	2	0	2	2	0	0	0	0	2	2	2	-1	2	0	0	2	0	0	0	2	2	0	0	-1	2	0	2	2	2	-1	0	2	0	2	2	0	2	2	2	2	2	2	2
wsnp_Ex_c5101_9053178	0	0	0	0	2	-1	2	0	-1	-1	0	-1	0	0	2	2	2	-1	2	0	0	2	0	0	0	2	2	0	0	-1	2	0	2	2	2	-1	0	2	0	2	2	0	2	2	2	2	2	-1	2
wsnp_Ex_c5101_9052671	0	0	0	0	-1	-1	2	0	2	2	-1	-1	0	0	2	2	2	-1	2	0	0	2	0	-1	0	2	2	0	-1	-1	2	0	2	2	-1	-1	-1	2	-1	2	2	0	2	2	2	2	2	-1	2
Kukri_c9133_2211	0	0	0	0	2	0	2	0	2	2	0	0	0	0	2	2	2	-1	2	0	0	2	0	0	0	2	2	0	0	-1	2	0	2	2	2	-1	0	2	0	2	2	0	2	2	2	2	2	2	2
Kukri_c13043_1084	0	0	0	0	2	-1	2	0	2	2	0	0	0	0	2	2	2	0	2	0	0	2	0	0	0	2	2	0	0	-1	2	0	2	2	2	-1	0	2	0	2	2	0	2	2	2	2	2	2	2
BS00086083_51	0	0	0	0	2	0	2	0	2	2	0	0	0	0	2	2	2	-1	2	0	0	2	0	0	0	2	2	0	0	2	2	0	2	2	2	-1	-1	2	0	2	2	0	2	2	2	2	2	-1	2
Kukri_c13043_832	0	0	0	0	2	-1	2	0	2	2	-1	-1	0	0	2	2	2	0	2	0	0	2	0	-1	0	2	2	0	0	-1	2	0	2	2	2	-1	0	2	0	2	2	0	2	2	2	2	2	-1	2
Ex_c11930_509	0	0	0	0	2	-1	2	0	2	2	-1	-1	0	0	2	2	2	0	2	0	0	2	0	-1	0	2	2	0	-1	2	2	0	-1	2	2	-1	0	2	0	2	2	0	2	2	2	2	2	2	2
wsnp_Ku_c4175_7603236	0	0	0	0	2	-1	2	0	2	2	-1	-1	0	0	2	2	2	-1	2	0	0	2	0	-1	0	2	2	0	0	-1	2	0	-1	2	2	-1	0	2	0	2	2	0	2	2	2	2	2	2	2
Ku_c956_1797	0	0	0	0	-1	0	2	0	2	2	0	0	0	0	2	2	2	-1	2	0	0	2	0	0	0	2	2	0	-1	-1	2	0	-1	2	-1	-1	0	2	0	2	2	0	2	2	2	2	2	2	2
wsnp_Ex_c9577_15857679	0	0	0	0	2	-1	2	0	2	2	-1	-1	0	0	2	2	2	-1	2	0	0	2	0	-1	0	2	2	0	0	2	2	0	2	2	2	-1	0	2	0	2	2	0	2	2	2	2	2	2	2
RFL_Contig2686_571	0	0	0	0	2	-1	2	0	2	2	0	-1	0	0	2	2	2	0	2	0	0	2	0	0	0	2	2	0	0	-1	2	0	2	2	2	2	0	2	0	2	2	0	2	2	2	2	2	2	2
RFL_Contig2686_438	0	0	0	0	-1	0	2	0	2	2	0	-1	0	0	2	2	2	0	2	0	0	2	0	0	0	2	2	0	0	-1	2	0	2	2	2	0	-1	2	-1	2	2	0	2	2	2	2	2	2	2
CAP12_c2858_94	0	0	0	0	-1	-1	2	0	2	2	-1	-1	0	0	2	2	2	2	2	0	0	2	0	-1	0	2	2	0	0	2	2	0	2	2	-1	-1	0	2	-1	2	2	0	2	2	2	2	2	2	2
RFL_Contig2686_285	0	0	0	0	2	-1	2	0	2	2	-1	-1	0	0	2	2	2	0	2	0	0	2	0	0	0	2	2	0	0	2	2	0	2	2	2	2	0	2	-1	2	2	0	2	2	2	2	2	2	2
RAC875_c36559_1994	0	0	0	0	2	0	2	0	2	2	0	0	0	0	2	2	2	2	2	0	0	2	0	0	0	2	2	0	0	2	2	0	-1	2	2	-1	0	2	0	2	2	0	2	2	2	2	2	2	2
wsnp_Ex_c7585_12957020	0	0	0	0	2	0	2	0	2	2	0	0	0	0	2	2	2	2	2	0	0	2	0	0	0	2	2	0	0	2	2	0	2	2	2	2	0	2	0	2	2	0	2	2	2	2	2	2	2
wsnp_Ku_c17017_26019611	0	0	0	0	-1	-1	2	0	2	2	-1	-1	0	0	2	2	2	0	2	0	0	2	0	0	0	2	2	0	-1	2	2	0	2	-1	2	-1	-1	2	-1	2	2	0	2	2	2	2	-1	2	2
Kukri_rep_c70501_255	0	0	0	0	2	0	2	0	2	2	0	0	0	0	2	2	2	-1	2	0	0	2	0	0	0	2	2	0	0	-1	2	0	2	2	2	-1	0	2	0	2	2	0	2	2	2	2	2	2	2
Ku_c33271_432	0	0	0	0	2	0	2	0	2	2	0	-1	0	0	2	2	2	-1	2	0	0	2	0	0	0	2	2	0	0	2	2	0	2	2	2	2	0	2	0	2	2	0	2	2	2	2	2	2	2
Ra_c35710_395	0	0	0	0	2	0	2	0	2	2	0	-1	0	0	2	2	2	-1	2	0	0	2	0	-1	0	2	2	0	0	2	2	0	2	2	2	-1	0	2	0	2	2	0	2	2	2	2	2	2	2
Tdurum_contig13117_1316	0	0	0	0	2	0	2	0	2	2	0	0	0	0	2	2	2	-1	2	0	0	2	0	0	0	2	2	0	0	-1	2	0	2	2	2	-1	0	2	0	2	2	0	2	2	2	2	2	2	2
Kukri_c25961_108	0	0	0	0	2	0	2	0	2	2	0	0	2	0	2	2	2	-1	2	0	0	2	-1	0	0	0	2	0	0	-1	2	0	2	2	2	-1	0	2	0	2	2	2	2	2	2	2	2	2	2
Kukri_c25961_166	0	0	0	0	2	-1	2	0	2	2	-1	0	2	0	2	2	2	-1	2	0	0	2	-1	-1	0	0	2	0	-1	-1	2	0	2	2	2	-1	-1	2	-1	2	2	2	2	2	2	2	2	2	2
IACX6346	0	0	0	0	2	0	2	0	2	2	0	0	-1	0	2	2	2	-1	2	0	0	2	-1	0	0	0	2	0	0	-1	2	0	2	2	2	-1	0	2	0	2	2	2	2	2	2	2	2	2	2
RAC875_c87950_333	0	0	0	0	2	0	2	0	2	2	0	0	2	0	2	2	2	2	2	0	0	2	2	0	0	0	2	0	-1	2	2	0	2	2	2	-1	0	2	0	2	2	2	2	2	2	2	2	2	2
BS00055866_51	0	0	0	0	2	-1	2	0	2	-1	-1	0	2	0	2	2	2	-1	2	0	0	2	-1	-1	0	0	2	0	-1	-1	2	0	2	2	-1	-1	0	2	0	2	2	2	2	2	2	2	2	2	2
BS00055864_51	0	0	0	0	2	0	2	0	2	-1	0	0	2	0	2	2	2	-1	2	0	0	2	2	0	0	0	2	0	0	-1	2	0	2	2	2	-1	-1	2	0	2	2	2	2	2	2	2	2	2	2
Tdurum_contig27910_121	-1	2	2	0	0	2	2	2	2	0	2	2	2	0	0	2	0	0	2	0	0	0	-1	-1	2	0	2	0	-1	0	0	2	0	2	-1	2	-1	0	2	2	2	-1	2	0	0	0	2	2	2
BS00067627_51	0	0	0	0	2	0	2	0	2	2	0	0	0	0	2	2	2	-1	2	0	0	2	0	0	0	0	2	0	0	-1	2	0	2	2	2	-1	0	2	0	2	2	0	2	2	2	2	2	2	2
Jagger_c7242_85	0	0	0	0	2	0	2	0	2	2	0	0	2	0	2	2	2	2	2	0	0	2	2	0	0	0	2	0	0	2	2	0	-1	2	-1	2	0	2	0	2	2	2	2	2	2	2	2	-1	2
Kukri_c20486_255	0	0	0	0	2	0	2	0	2	2	0	0	2	0	2	2	2	-1	2	0	0	2	-1	0	0	0	2	0	0	-1	2	0	2	-1	2	-1	0	2	-1	2	2	2	2	2	2	2	2	2	2
Kukri_c51864_225	0	0	0	0	2	-1	2	0	2	2	-1	0	-1	0	2	2	2	-1	2	0	0	2	-1	0	0	0	2	0	-1	2	2	0	2	2	2	-1	2	2	-1	2	2	2	2	2	2	2	2	2	2
BS00076394_51	0	0	0	0	2	0	2	0	2	2	0	0	-1	0	2	2	2	-1	2	0	0	2	-1	0	0	0	2	0	0	2	2	0	2	-1	2	-1	2	2	-1	2	2	2	2	2	2	2	2	2	2
Kukri_c7657_986	0	0	0	0	-1	0	2	0	2	2	0	0	2	0	2	2	2	2	2	0	0	2	2	0	0	0	2	0	0	2	2	0	2	2	2	-1	-1	2	0	2	2	2	2	2	2	2	2	-1	2
IACX299	0	0	0	0	2	0	2	0	2	-1	0	-1	-1	0	2	2	2	2	2	0	0	2	2	0	0	0	2	0	0	-1	2	0	2	2	-1	-1	-1	2	0	2	2	2	-1	2	2	2	2	2	2
BS00022551_51	0	0	0	0	2	0	2	0	2	2	0	0	-1	0	2	2	2	-1	2	0	0	2	-1	0	0	0	2	0	0	2	2	0	-1	-1	-1	-1	-1	2	-1	2	2	2	-1	2	2	2	2	2	2
Kukri_c1932_300	0	0	0	0	2	0	2	0	2	2	0	-1	-1	0	2	2	2	2	2	0	0	2	0	0	0	0	2	0	0	-1	2	0	2	2	2	-1	0	2	0	2	2	-1	2	2	2	2	2	2	2
Kukri_c1932_624	0	0	0	0	2	0	2	0	2	2	0	0	-1	0	2	2	2	2	2	0	0	2	0	0	0	0	2	0	0	-1	2	0	2	-1	2	-1	0	2	0	2	2	-1	2	2	2	2	2	2	2
BS00087589_51	0	0	0	0	2	-1	2	0	2	0	0	-1	2	0	2	2	2	0	2	0	0	2	0	-1	0	0	0	-1	0	0	2	0	2	2	0	-1	0	-1	2	-1	2	2	2	2	2	2	2	-1	-1
BS00100853_51	0	0	0	0	2	-1	2	0	2	2	0	0	2	0	2	2	2	2	2	0	0	2	0	0	0	0	2	0	0	2	2	0	2	-1	2	-1	0	2	0	2	2	2	2	2	2	2	2	2	2
BS00026338_51	0	0	0	0	2	-1	2	0	2	2	0	0	-1	0	2	2	2	-1	2	0	0	2	0	0	0	0	2	0	0	-1	2	0	2	-1	2	-1	0	2	0	2	2	2	2	2	2	2	2	2	2
RAC875_c62171_386	0	0	0	0	2	0	2	0	2	2	0	0	2	0	2	2	2	-1	2	0	0	2	0	0	0	0	2	0	0	-1	2	0	2	2	2	2	0	2	0	2	2	2	2	2	2	2	2	2	2
Ex_c69066_186	0	0	0	0	2	-1	2	0	2	2	0	-1	2	0	2	2	2	-1	2	0	0	2	0	-1	0	0	2	0	-1	-1	2	0	-1	2	2	2	0	2	0	2	2	2	2	2	2	2	2	2	2
Excalibur_rep_c69066_270	0	0	0	0	2	0	2	0	2	2	0	0	2	0	2	2	2	2	2	0	0	2	0	0	0	0	2	0	0	2	2	0	2	2	2	-1	0	2	0	2	2	2	2	2	2	2	2	-1	2
BobWhite_c15152_341	0	0	0	0	2	0	2	0	2	2	0	0	2	0	2	2	2	-1	2	0	0	2	0	0	0	0	2	0	0	-1	2	0	2	-1	2	2	0	2	-1	2	2	2	2	2	2	2	2	2	2
wsnp_Ku_c30494_40319867	0	0	0	0	2	0	2	0	2	2	0	0	-1	0	2	2	2	-1	2	0	0	2	0	0	0	0	2	0	0	-1	2	0	2	-1	-1	2	0	-1	0	2	2	2	2	2	-1	2	2	2	2
BobWhite_c17644_456	0	0	0	0	2	-1	2	0	2	2	0	0	2	0	2	2	2	2	2	0	0	2	0	-1	0	0	2	0	-1	2	2	0	2	2	2	-1	0	2	0	2	2	2	2	2	2	2	2	-1	2
BobWhite_c17644_112	0	0	0	0	-1	-1	2	0	2	2	-1	-1	2	0	2	2	2	2	2	0	0	2	0	0	0	0	2	0	0	2	2	0	2	-1	2	2	0	2	0	2	2	2	2	2	2	2	2	-1	2
BS00107589_51	0	0	0	0	2	0	2	0	2	2	0	0	-1	0	2	2	2	-1	2	0	0	2	0	0	0	0	2	0	0	-1	2	0	2	-1	2	2	0	2	0	2	2	2	2	2	2	2	2	2	2
BS00023148_51	0	0	0	0	2	0	2	0	2	2	0	0	-1	0	2	2	2	-1	2	0	0	2	0	0	0	0	2	0	0	-1	2	0	2	-1	2	2	0	2	0	2	2	2	2	2	2	2	2	2	2
BobWhite_c39656_106	0	0	0	0	2	0	2	0	2	2	0	0	2	0	2	2	2	2	2	0	0	2	0	0	0	0	2	0	0	-1	2	0	2	-1	2	2	0	2	0	2	2	2	2	2	2	2	2	2	2
IACX9046	0	0	0	0	2	0	2	0	2	2	0	0	2	0	2	2	2	2	2	0	0	2	0	0	0	0	2	0	0	-1	2	0	2	-1	2	2	0	2	0	2	2	2	2	2	2	2	2	-1	2
BS00010436_51	0	0	0	0	2	-1	2	0	2	2	0	0	-1	0	2	2	2	-1	2	0	0	2	0	0	0	0	2	0	0	-1	2	0	2	-1	2	-1	0	2	0	2	2	2	2	2	2	2	2	2	2
BS00010148_51	0	0	0	0	2	-1	2	0	2	2	-1	0	2	0	2	2	2	2	2	0	0	2	0	-1	0	0	-1	0	0	-1	2	0	2	2	2	-1	0	-1	0	2	2	2	-1	2	2	2	2	-1	2
BS00042244_51	0	0	0	0	2	0	2	0	2	-1	0	0	2	0	2	2	2	2	2	0	0	2	0	0	0	0	2	0	0	2	2	0	-1	-1	2	2	0	2	0	2	2	2	2	2	2	2	2	-1	2
Ku_c9909_1766	0	0	0	0	2	-1	2	0	2	-1	-1	0	-1	0	2	2	2	-1	2	0	0	2	0	0	0	0	2	0	0	-1	2	0	2	-1	2	2	-1	2	-1	2	2	2	2	2	2	2	2	2	2
Tdurum_contig83079_133	0	0	0	0	2	0	2	0	2	2	0	-1	2	0	2	2	2	-1	2	0	0	2	0	0	0	0	2	0	-1	0	0	0	2	2	2	2	0	2	0	2	2	2	2	2	2	2	2	2	2
BS00110278_51	0	0	0	0	2	0	2	0	2	2	0	0	2	0	2	2	2	2	2	0	0	2	0	0	0	0	2	0	0	0	0	0	2	2	2	2	0	2	0	2	2	2	2	2	2	2	2	2	2
GENE-3046_367	0	0	0	0	2	0	2	0	2	-1	0	0	2	0	2	2	2	2	2	0	0	2	-1	0	0	0	2	0	0	0	0	0	2	2	2	2	0	2	-1	2	2	2	2	2	2	2	2	2	2
Excalibur_rep_c103592_565	0	0	0	0	2	0	2	0	2	2	0	-1	2	0	2	2	2	0	2	0	0	2	0	0	0	0	2	0	0	0	0	0	2	2	2	2	-1	2	0	2	2	2	2	2	2	2	2	2	2
Excalibur_rep_c103592_844	0	0	0	0	2	0	2	0	2	2	0	2	2	0	2	2	2	2	2	0	0	2	2	0	0	0	2	0	0	0	0	0	2	2	2	-1	0	2	0	2	2	2	2	2	2	2	2	2	2
wsnp_BG606986B_Ta_2_1	0	0	0	0	2	0	2	0	2	2	0	0	2	0	2	2	2	-1	2	0	0	2	0	0	0	0	2	0	0	0	0	0	2	-1	2	2	0	2	0	2	2	2	2	2	2	2	2	2	2
Tdurum_contig27860_478	0	0	0	0	2	0	0	0	2	2	0	0	0	0	2	2	2	2	2	0	0	2	0	0	0	0	2	0	0	0	0	0	2	2	2	2	0	2	0	2	2	0	2	2	0	2	2	2	2
CAP7_c1137_53	0	0	0	0	2	0	0	0	2	2	0	0	0	0	2	2	2	2	2	0	0	2	0	0	0	0	2	0	0	-1	0	0	-1	2	-1	2	2	2	0	2	2	0	2	2	0	2	2	2	2
RAC875_c39401_502	0	0	0	0	2	0	0	0	2	-1	0	0	0	0	2	2	2	2	2	0	0	2	0	0	0	0	2	0	0	0	0	0	2	-1	2	2	2	2	-1	2	2	0	2	2	0	2	2	2	2
BS00023071_51	0	0	0	0	2	0	0	0	2	2	0	0	0	0	2	2	2	-1	2	0	0	2	0	0	0	0	2	0	-1	-1	0	0	2	-1	2	-1	2	2	-1	2	2	0	2	2	0	2	2	2	2
IACX886	0	0	0	0	-1	-1	0	0	2	2	0	0	2	0	2	2	2	2	2	0	0	2	0	0	0	0	2	0	0	0	0	0	2	2	-1	-1	2	2	0	2	2	2	2	2	2	2	2	-1	2
Tdurum_contig56281_261	0	0	0	0	2	-1	0	0	2	2	0	-1	0	0	2	2	2	2	2	0	0	2	0	0	0	0	2	0	0	0	0	0	2	2	2	-1	0	2	0	2	2	0	0	2	0	2	2	-1	2
Excalibur_rep_c107035_354	2	0	2	0	2	0	0	0	2	2	0	0	2	0	2	2	2	2	2	0	0	2	0	0	0	0	2	2	0	0	0	0	2	2	2	2	0	2	-1	2	2	2	0	2	2	2	2	2	2
Excalibur_rep_c101787_89	2	0	2	0	2	0	0	0	2	2	0	0	2	0	2	2	2	2	2	-1	0	2	-1	0	0	0	2	2	0	0	0	0	2	2	2	-1	0	2	-1	2	2	2	0	2	2	2	2	-1	2
Tdurum_contig19138_378	-1	0	0	0	2	-1	2	0	0	0	-1	-1	0	0	2	0	2	2	2	2	2	0	0	-1	0	2	2	0	0	-1	2	2	2	2	2	-1	-1	0	-1	2	2	0	-1	2	-1	0	2	0	2
BS00108257_51	2	2	0	2	2	-1	0	0	2	2	0	0	-1	0	2	2	2	0	0	2	0	2	0	-1	0	0	2	2	0	2	2	0	0	-1	2	-1	-1	2	-1	2	2	2	0	0	0	2	2	-1	-1
Excalibur_rep_c96924_118	0	0	0	0	2	0	0	0	2	2	0	-1	2	0	2	2	2	-1	-1	0	0	2	-1	0	0	0	2	0	0	2	2	0	2	2	2	2	2	2	-1	2	2	2	-1	2	0	2	2	2	2
wsnp_Ex_rep_c66255_64400455	0	0	0	0	2	-1	0	0	2	2	-1	0	-1	0	2	2	2	-1	0	0	0	2	-1	-1	0	0	2	0	0	2	2	0	-1	-1	2	2	2	2	0	2	2	2	0	2	0	2	2	2	2
RAC875_c1785_366	0	0	0	0	2	-1	0	0	2	2	-1	-1	-1	0	2	2	2	-1	0	0	0	2	-1	-1	0	0	2	0	-1	2	2	0	2	-1	2	2	2	2	-1	2	2	2	0	2	2	2	2	2	2
RFL_Contig5937_1677	0	0	0	0	2	0	0	0	2	2	0	0	2	0	2	2	2	2	0	0	0	2	-1	0	0	0	2	0	0	2	2	0	2	2	2	2	2	2	0	2	2	2	0	2	0	2	2	2	2
RFL_Contig5937_1699	0	0	0	0	2	0	0	0	2	2	0	-1	2	0	2	2	2	-1	0	0	0	2	0	0	0	0	2	0	-1	2	2	0	2	2	-1	2	2	2	0	2	2	2	0	2	2	2	2	-1	2
RAC875_c47427_75	0	0	0	0	2	0	0	0	2	2	0	-1	-1	0	2	2	2	2	-1	0	0	2	0	0	0	0	2	0	0	2	2	0	-1	-1	2	2	2	2	0	2	2	-1	0	2	0	2	2	2	2
Excalibur_c40808_441	0	0	0	0	2	-1	0	0	2	2	-1	0	-1	0	2	2	2	-1	0	0	0	2	0	0	0	0	2	0	0	2	2	0	2	-1	2	2	2	2	-1	2	2	2	0	2	0	2	2	2	2
BS00110231_51	0	0	0	0	2	0	0	0	2	2	0	0	2	0	2	2	2	2	-1	0	0	2	-1	0	0	0	2	0	0	2	2	0	2	2	2	-1	2	2	0	2	2	2	0	2	-1	2	2	-1	2
RAC875_c66649_186	-1	0	0	0	2	0	0	0	2	2	0	-1	-1	0	2	2	2	0	2	-1	2	2	-1	0	0	0	2	2	0	-1	2	0	2	-1	2	-1	-1	2	-1	2	2	2	0	2	0	2	2	2	2
BS00074328_51	-1	0	0	0	2	0	0	0	2	2	0	0	-1	0	2	2	2	0	2	-1	2	2	-1	0	0	0	2	2	0	2	2	0	2	2	2	2	-1	2	-1	2	2	2	0	2	0	2	2	2	2
wsnp_Ex_c5296_9365860	2	0	0	0	-1	0	0	0	2	2	0	0	0	0	2	2	2	0	2	-1	2	2	0	0	0	0	2	2	-1	2	2	0	2	2	2	0	-1	2	2	2	2	0	0	2	0	2	2	2	2
Tdurum_contig49651_546	2	0	0	0	2	0	0	0	2	2	0	0	0	0	2	2	2	0	2	-1	2	2	0	0	0	0	-1	2	0	2	2	0	-1	2	2	2	2	2	2	2	2	0	0	2	0	2	2	2	2
Tdurum_contig53772_362	-1	0	0	0	2	0	0	0	2	2	0	0	0	0	2	2	2	0	2	-1	2	2	0	0	0	0	2	2	0	2	2	0	2	-1	2	2	2	2	-1	2	2	0	0	2	0	2	2	2	2
CAP11_rep_c7035_189	0	0	0	2	2	-1	0	0	2	2	-1	-1	2	0	2	2	2	0	0	0	0	2	0	0	0	0	2	0	0	2	2	0	2	0	-1	2	2	2	-1	2	2	2	0	0	-1	2	2	2	2
Tdurum_contig57927_171	0	0	0	2	-1	-1	0	0	2	2	0	0	0	0	2	2	2	0	-1	0	0	2	0	0	0	0	2	0	0	-1	2	0	-1	2	2	-1	0	2	0	2	2	0	0	0	0	2	2	2	2
Tdurum_contig57927_460	0	0	0	2	2	0	0	0	2	-1	0	0	0	0	2	2	2	0	0	0	0	2	0	0	0	0	2	0	-1	2	2	0	-1	2	-1	2	0	2	0	2	2	0	0	0	2	2	2	2	2
BS00022411_51	0	0	0	2	2	0	0	0	2	2	0	0	0	0	2	2	2	0	-1	0	0	2	0	0	0	0	2	0	0	-1	2	0	2	-1	2	2	0	2	0	2	2	0	0	0	0	2	2	2	2
BS00042340_51	0	0	0	2	2	0	0	0	2	2	0	0	0	0	2	2	2	-1	-1	0	0	2	0	-1	0	0	2	0	0	2	2	0	2	2	2	2	0	2	0	2	2	0	0	0	0	2	2	2	2
BobWhite_c20621_683	0	0	0	2	2	0	0	0	2	2	0	0	2	0	2	2	2	0	2	0	0	2	-1	-1	0	0	2	2	0	2	2	0	2	2	2	2	-1	2	0	2	2	2	0	0	0	2	2	2	2
IACX4411	0	0	0	2	2	-1	0	0	2	2	-1	-1	2	0	2	2	2	0	-1	0	0	2	-1	-1	0	0	2	2	0	-1	2	0	2	2	2	2	0	2	-1	2	2	2	0	0	2	2	2	2	2
BobWhite_c20621_541	0	0	0	2	2	0	0	0	2	2	0	0	2	0	2	2	2	0	-1	0	0	2	-1	2	0	0	2	2	0	2	2	0	2	2	2	-1	0	2	0	2	2	2	0	0	0	2	2	2	2
wsnp_Ex_rep_c78209_74462664	0	0	0	2	2	0	0	0	2	-1	0	0	2	0	2	2	2	0	-1	0	0	2	-1	-1	0	0	2	2	-1	2	2	0	-1	2	2	-1	0	2	0	2	2	2	0	0	0	2	2	2	2
wsnp_JD_c20621_18304110	0	0	0	2	2	0	0	0	2	2	0	-1	-1	0	2	2	2	0	-1	0	0	2	-1	-1	0	0	2	2	0	-1	2	0	2	-1	2	2	-1	2	-1	2	2	2	0	0	2	2	2	2	2
BobWhite_c4375_347	0	0	0	2	2	0	0	0	2	2	0	-1	-1	0	2	2	2	0	-1	0	0	2	-1	-1	0	0	2	-1	0	-1	2	0	2	-1	2	-1	0	2	-1	2	2	2	0	0	-1	2	2	-1	2
BobWhite_rep_c54139_273	0	0	0	2	2	0	0	0	2	2	0	0	-1	0	2	2	2	0	-1	0	0	2	-1	-1	0	0	2	-1	0	-1	2	0	2	2	2	2	0	2	0	2	2	2	0	0	-1	2	2	2	2
Ra_c17685_927	0	0	0	2	2	0	0	0	2	2	-1	0	-1	0	2	2	2	0	-1	0	2	2	-1	-1	0	0	2	0	0	2	2	0	2	-1	2	2	-1	2	0	2	2	2	0	0	0	2	2	2	2
tplb0043k02_1114	0	0	0	2	2	-1	0	0	2	2	0	0	0	0	2	2	2	0	-1	0	2	2	0	-1	0	0	2	0	-1	2	2	0	2	-1	2	-1	0	2	0	2	2	0	0	0	0	2	2	-1	2
tplb0043k02_463	0	0	0	2	2	0	0	0	2	-1	0	0	0	0	2	2	2	0	-1	0	2	2	0	0	0	0	2	0	0	-1	2	0	2	-1	2	-1	0	2	0	2	2	0	0	0	0	2	2	2	2
Ex_c4206_559	2	0	0	0	0	-1	2	2	2	0	-1	0	0	2	0	0	2	0	0	0	2	2	0	-1	2	2	2	0	2	-1	0	2	0	2	0	-1	2	0	0	0	0	0	2	0	-1	0	2	-1	0
BS00065108_51	0	0	0	2	2	0	0	0	2	2	0	2	0	0	2	2	2	0	2	0	0	2	0	2	0	0	2	0	0	2	2	0	2	2	2	2	0	2	0	2	2	0	0	0	2	2	2	2	2
BS00065257_51	0	0	0	2	2	-1	0	0	2	-1	-1	-1	0	0	2	2	2	0	-1	0	0	2	0	-1	0	0	2	0	0	2	2	0	2	-1	2	2	0	2	0	2	2	0	0	0	2	2	2	2	2
RAC875_c46093_492	0	2	0	2	2	0	0	0	2	2	0	0	0	0	2	2	2	0	-1	0	2	2	0	-1	0	0	2	2	0	-1	2	0	2	-1	2	-1	-1	2	-1	2	2	0	-1	0	2	2	2	2	2
Kukri_c44191_452	0	2	0	2	2	-1	0	-1	2	2	-1	-1	0	0	2	2	2	-1	2	0	-1	2	0	0	-1	0	2	-1	-1	0	2	0	2	2	2	-1	-1	2	-1	2	2	0	0	0	-1	2	2	2	2
Tdurum_contig777_260	2	2	0	2	2	-1	0	0	2	2	-1	-1	-1	0	2	2	2	0	-1	0	2	2	-1	-1	0	0	2	2	0	2	2	0	2	-1	2	2	2	2	2	2	2	2	0	0	2	2	2	2	2
BobWhite_c5655_300	2	2	0	2	2	-1	0	0	2	2	0	-1	2	0	2	2	2	0	0	0	2	2	0	0	0	0	2	2	0	2	2	0	2	2	2	-1	2	2	2	2	2	2	0	0	0	2	2	-1	2
tplb0043a07_1521	2	2	0	2	2	0	0	0	2	2	0	-1	2	0	2	2	2	0	2	0	0	2	-1	0	0	0	2	0	0	2	2	0	-1	2	-1	-1	2	2	2	2	2	2	0	0	0	2	2	2	2
Excalibur_c10111_127	2	2	0	2	2	-1	0	0	2	-1	0	-1	2	0	2	2	2	0	-1	0	2	2	0	-1	0	0	2	2	-1	2	2	0	2	2	2	-1	2	2	2	2	2	2	0	0	2	2	2	2	2
Excalibur_c10111_85	2	2	0	2	2	0	0	0	2	2	0	0	2	0	2	2	2	0	-1	0	2	2	0	-1	0	0	2	2	0	2	2	0	2	2	2	2	2	2	2	2	2	2	0	0	2	2	2	2	2
tplb0034e16_925	2	2	0	2	2	0	0	0	2	-1	0	0	2	0	2	2	2	0	-1	0	2	2	0	0	0	0	2	2	0	2	2	0	2	2	2	2	-1	2	-1	2	2	2	-1	0	2	2	2	2	2
RAC875_rep_c70332_961	2	2	0	2	2	-1	0	0	2	2	0	0	2	0	2	2	2	0	-1	0	2	2	0	0	0	0	2	2	0	2	2	0	2	2	2	2	2	2	2	2	2	2	0	0	2	2	2	2	2
BS00094237_51	2	2	0	2	2	-1	0	0	2	2	-1	0	2	0	2	2	2	0	0	0	0	2	0	0	0	0	2	0	0	2	2	0	2	0	2	2	2	2	2	2	2	2	0	0	0	2	2	2	2
tplb0053e09_1284	2	2	0	2	2	-1	0	0	2	2	0	-1	2	0	2	2	2	0	0	-1	0	2	-1	-1	0	0	2	0	0	-1	2	0	-1	2	2	2	2	2	2	2	2	2	0	0	0	2	2	2	2
BS00089790_51	0	2	0	2	2	0	0	0	2	2	-1	0	0	0	2	2	2	0	-1	-1	0	2	0	-1	0	0	2	0	0	-1	2	0	2	-1	2	-1	0	2	0	2	2	0	0	0	0	2	2	-1	2
wsnp_Ex_c34765_43024979	2	2	0	2	2	0	0	0	2	2	0	0	-1	0	2	2	2	0	0	-1	0	2	-1	0	0	0	2	0	0	2	2	0	0	2	2	-1	2	2	-1	2	2	2	0	0	0	2	2	2	2
Kukri_c39223_871	2	2	0	2	2	0	0	0	2	2	0	0	2	0	2	2	2	0	0	2	0	2	0	0	0	0	2	0	-1	2	2	0	-1	2	2	2	2	2	2	2	2	2	0	0	0	2	2	2	2
Kukri_c39223_831	2	2	0	2	2	0	0	0	2	2	0	0	-1	0	2	2	2	0	0	-1	2	2	0	0	0	0	2	2	0	2	2	0	0	2	2	2	2	2	2	2	2	2	0	0	2	2	2	2	2
Tdurum_contig42491_666	0	2	0	2	2	-1	0	0	2	2	0	0	0	0	2	2	2	0	0	2	0	2	0	-1	0	0	2	0	0	-1	2	0	0	-1	2	2	0	2	0	2	2	0	0	0	0	2	2	2	2
Ra_c18630_284	2	2	0	2	2	0	0	0	2	2	0	0	-1	0	2	2	2	0	0	-1	2	2	0	0	0	0	2	2	0	2	2	0	0	2	2	2	2	2	2	2	2	2	0	0	2	2	2	2	2
BobWhite_c19733_149	-1	2	0	2	2	0	0	0	2	2	0	-1	-1	0	2	2	2	0	0	-1	2	2	0	-1	0	0	2	-1	0	2	2	0	0	2	2	-1	-1	2	-1	2	2	-1	0	0	2	2	2	2	2
Kukri_c21276_816	2	2	0	2	2	0	0	0	2	2	0	0	-1	0	2	2	2	0	0	-1	0	2	-1	-1	0	0	2	2	0	2	2	0	0	-1	2	2	2	2	-1	2	2	2	0	0	0	2	2	2	2
Excalibur_c63885_115	2	2	0	2	2	0	0	0	2	2	0	0	2	0	2	2	2	0	0	-1	0	2	-1	-1	0	0	2	2	0	2	2	0	0	2	2	2	2	2	2	2	2	2	0	0	0	2	2	2	2
Excalibur_c13879_930	0	2	0	2	2	0	0	0	2	0	0	-1	0	0	2	2	2	0	0	-1	-1	2	0	-1	0	0	2	0	0	-1	2	0	0	2	2	-1	0	2	-1	2	2	0	0	0	-1	2	2	2	2
IAAV5863	0	2	0	2	2	0	0	0	2	0	0	0	0	0	2	2	2	0	0	-1	2	2	0	-1	0	0	2	2	0	-1	2	0	0	2	2	2	-1	2	-1	2	0	0	0	0	2	2	2	2	2
RAC875_c818_1185	2	2	0	2	2	0	0	0	2	0	0	0	-1	0	2	2	2	0	0	-1	2	2	-1	-1	0	0	2	0	0	2	2	0	0	2	2	2	2	2	2	2	0	2	0	0	2	2	2	2	2
IAAV7428	2	2	0	2	2	0	0	0	2	0	0	0	-1	0	2	2	2	0	0	-1	2	2	-1	-1	0	0	2	0	0	-1	2	0	0	2	2	-1	2	2	-1	2	0	2	0	0	2	2	2	-1	2
wsnp_Ku_rep_c107952_93214466	2	2	0	2	2	0	0	0	2	-1	0	-1	2	0	2	2	2	0	0	2	2	2	-1	-1	0	0	2	-1	-1	-1	2	0	-1	2	-1	-1	-1	2	2	2	0	2	0	0	2	2	2	2	2
Ex_c25733_348	0	2	0	2	2	0	0	0	2	0	0	0	2	0	2	2	2	0	0	-1	2	2	0	-1	0	0	2	0	0	-1	2	0	0	2	2	-1	2	2	0	2	0	2	0	0	2	2	2	2	2
Tdurum_contig50988_500	2	2	0	2	2	0	0	0	2	2	0	0	2	0	2	2	2	0	0	2	0	2	2	-1	0	0	2	2	0	2	2	0	0	2	2	2	2	2	2	2	0	2	0	0	2	2	2	2	2
Excalibur_c8585_561	2	2	0	2	2	0	0	0	2	2	0	0	-1	0	2	2	2	0	0	-1	0	2	2	-1	0	0	2	2	0	-1	2	0	0	2	2	2	2	2	-1	2	0	2	0	0	2	2	2	2	2
BS00109244_51	2	2	0	2	2	0	0	0	2	2	0	0	-1	0	2	2	2	0	0	-1	0	2	2	-1	0	0	2	2	0	-1	2	0	0	2	2	2	2	2	2	2	0	2	0	0	2	2	2	2	2
Excalibur_c8585_701	2	2	0	2	2	0	0	0	2	2	0	0	-1	0	2	2	2	0	0	-1	0	2	2	-1	0	0	2	2	0	-1	2	0	0	2	2	2	2	2	2	2	0	2	0	0	2	2	2	2	2
BobWhite_c23617_167	2	2	0	2	2	0	0	0	2	2	0	0	2	0	2	2	2	0	0	-1	0	2	2	-1	0	0	2	2	0	-1	2	0	0	2	2	2	-1	2	2	2	0	2	-1	0	2	2	2	-1	2
Jagger_c3757_131	2	2	0	2	2	-1	0	0	2	2	0	0	2	0	2	2	2	0	0	2	0	2	2	0	0	0	2	2	-1	2	2	0	0	2	2	2	2	2	2	2	0	2	0	0	2	2	2	2	2
BS00099794_51	2	2	0	2	2	0	0	0	2	2	0	0	-1	0	2	2	2	0	0	-1	0	2	2	-1	0	0	2	2	0	2	2	0	0	2	2	2	2	2	-1	2	0	2	0	0	2	2	2	2	2
RFL_Contig1823_1044	2	2	0	2	2	0	0	0	2	2	0	0	2	0	2	2	2	0	0	-1	0	2	2	0	0	0	2	2	0	2	2	0	0	2	2	2	2	2	2	2	0	2	0	0	2	2	2	2	2
wsnp_CAP11_c1902_1022590	0	2	0	2	2	-1	0	0	2	2	-1	-1	0	0	2	2	-1	-1	0	0	0	2	0	-1	0	0	2	0	0	-1	2	0	0	2	2	-1	0	2	2	2	0	0	0	0	2	2	2	-1	2
wsnp_RFL_Contig3951_4390396	0	2	0	2	2	0	0	0	2	2	0	0	0	0	2	2	2	0	0	-1	0	2	0	0	0	0	2	0	0	-1	2	0	0	2	2	2	0	2	2	2	0	0	0	0	2	2	2	2	2
Kukri_c57725_146	-1	2	0	2	2	-1	0	0	2	2	0	-1	0	0	2	2	2	0	0	-1	0	2	0	0	0	0	2	0	0	2	2	0	0	2	2	-1	0	2	2	2	0	0	0	0	2	2	2	-1	2
BS00070285_51	-1	2	0	2	2	-1	0	0	2	2	-1	-1	0	0	2	2	2	0	0	-1	0	2	0	-1	0	0	2	0	0	-1	2	0	0	2	2	2	0	2	-1	2	0	0	0	0	2	2	2	2	2
BS00002484_51	2	2	0	2	2	0	0	0	2	2	0	0	0	0	2	2	2	0	0	2	0	2	0	0	0	0	2	0	0	-1	2	0	0	2	2	-1	0	2	-1	2	0	0	0	0	2	2	2	2	2
BobWhite_c14362_86	0	2	0	0	2	0	2	2	2	2	0	0	0	0	2	2	2	0	-1	2	0	2	0	-1	2	0	2	0	2	2	2	0	2	-1	0	2	0	2	0	2	0	0	0	2	0	2	2	2	2
IACX8359	2	2	0	-1	2	-1	2	2	2	2	-1	0	0	0	2	2	2	0	-1	2	0	2	0	2	2	0	2	0	2	-1	2	0	2	-1	0	2	2	2	2	2	0	0	0	2	0	2	2	2	2
Tdurum_contig8840_575	2	2	0	0	2	-1	2	2	2	-1	0	-1	0	0	2	2	2	0	-1	2	0	2	0	2	2	0	2	0	2	2	2	0	2	-1	0	2	2	2	2	2	0	0	0	2	0	2	2	2	2
Tdurum_contig8840_237	2	2	0	0	2	0	2	2	2	2	0	0	0	0	2	2	2	0	-1	2	0	2	0	-1	2	0	2	0	2	-1	2	0	2	-1	0	2	2	2	2	2	0	0	0	2	0	2	2	2	2
BS00061472_51	2	2	-1	0	2	0	2	2	2	2	0	-1	-1	0	2	2	2	0	-1	2	0	2	-1	-1	2	0	2	-1	-1	2	2	0	-1	-1	0	2	2	2	-1	2	0	2	0	2	0	2	2	2	2
GENE-3606_1331	-1	2	0	0	0	0	2	2	2	2	0	0	2	2	2	2	2	0	0	0	2	2	0	2	2	0	2	2	0	2	2	0	0	0	2	0	2	0	-1	2	0	2	0	2	2	0	2	0	2
IACX8074	0	2	0	0	0	-1	2	2	2	2	-1	0	2	2	2	2	2	0	0	0	2	2	0	2	2	0	2	2	0	2	2	0	0	0	2	-1	2	0	-1	2	0	2	0	2	0	0	2	0	2
BS00078414_51	-1	2	0	0	0	0	2	2	2	-1	0	0	-1	2	2	2	2	0	0	0	2	2	0	2	2	0	2	2	0	2	2	0	-1	-1	-1	0	2	0	0	2	0	0	0	2	0	0	2	0	2
Tdurum_contig75589_317	-1	2	0	0	0	0	2	2	2	2	0	-1	0	2	2	2	2	-1	0	0	2	2	0	2	2	0	2	2	0	2	2	0	0	-1	-1	-1	2	0	0	2	0	0	0	2	0	0	2	-1	2
RFL_Contig5022_2001	-1	2	0	0	0	-1	2	2	2	2	0	-1	-1	2	2	2	2	0	0	0	2	2	0	2	2	0	2	2	0	2	2	0	0	-1	2	0	2	0	-1	2	0	0	0	2	2	0	2	0	2
Tdurum_contig18557_228	-1	2	0	0	0	0	2	2	2	2	0	0	-1	2	2	2	2	0	0	-1	2	2	0	2	2	0	2	2	0	2	2	0	0	-1	2	0	2	0	-1	2	0	0	0	2	0	0	2	0	2
IACX2234	-1	2	0	0	0	0	2	2	2	2	0	0	-1	2	2	2	2	0	0	-1	2	2	0	2	2	0	2	2	-1	2	2	0	-1	-1	2	0	2	0	-1	2	0	0	0	2	0	0	2	0	2
Tdurum_contig55429_147	-1	2	0	0	0	0	2	2	2	2	0	0	-1	2	2	2	2	0	0	-1	2	2	0	2	2	0	2	2	0	2	2	0	-1	-1	2	0	2	0	-1	2	0	0	0	2	0	0	2	0	2
Tdurum_contig55429_116	-1	2	0	0	0	0	2	2	2	2	0	0	-1	2	2	2	2	0	0	-1	2	2	0	2	2	0	2	2	0	2	2	0	0	-1	2	0	2	0	-1	2	0	0	-1	2	0	0	2	0	2
Kukri_c39079_635	2	2	2	-1	0	0	2	2	2	2	0	0	2	2	2	2	2	0	0	0	2	2	0	2	2	0	2	2	-1	2	2	0	-1	2	-1	0	-1	0	2	2	0	2	0	2	0	0	2	0	2
wsnp_CAP12_c1337_682282	-1	2	0	0	0	-1	2	2	2	2	0	0	-1	2	2	2	2	0	0	0	2	2	0	2	2	0	2	2	0	2	2	0	0	-1	2	0	2	0	-1	2	0	0	0	2	0	0	2	-1	2
RAC875_c55934_165	-1	2	0	0	0	0	2	2	2	2	0	0	2	2	2	2	2	0	-1	-1	2	2	0	2	2	0	2	0	0	-1	2	0	0	2	2	-1	0	0	-1	2	0	2	0	2	2	0	2	0	2
RAC875_c4047_90	0	2	0	0	-1	-1	2	2	2	2	-1	0	-1	2	2	2	2	0	-1	-1	0	2	0	2	2	0	2	0	0	2	2	0	0	2	2	0	-1	-1	-1	2	0	2	-1	-1	2	0	2	0	2
RAC875_c4047_115	-1	2	0	0	0	0	2	2	2	2	0	0	2	2	2	2	2	0	-1	-1	0	2	0	2	2	0	2	0	-1	-1	2	0	0	2	2	0	0	0	2	2	0	2	0	2	2	0	2	0	2
Kukri_c1565_111	-1	2	0	0	0	-1	2	2	2	-1	-1	-1	2	2	2	2	2	0	2	2	2	2	0	-1	2	0	2	-1	0	-1	2	0	0	2	2	-1	-1	0	2	2	0	2	-1	2	2	0	2	-1	2
BS00028747_51	0	2	0	0	0	0	2	2	2	2	0	0	2	2	2	2	2	0	-1	-1	2	2	0	2	2	0	2	0	0	-1	2	0	0	2	2	0	0	0	-1	2	0	2	0	2	2	0	2	0	2
BS00037246_51	2	2	2	0	0	0	2	2	2	2	0	-1	2	2	2	2	2	0	2	-1	2	2	0	2	2	0	0	-1	0	2	2	0	0	2	2	0	-1	0	-1	2	0	2	0	2	2	0	2	0	2
Tdurum_contig4997_178	2	2	2	0	0	0	2	2	2	2	0	0	2	2	2	2	2	0	2	-1	2	2	0	2	2	0	0	0	0	2	2	0	0	2	2	0	2	0	2	2	0	2	0	2	2	0	2	0	2
Tdurum_contig4997_816	2	2	2	0	0	0	2	2	2	2	0	0	2	2	2	2	2	0	2	2	2	2	0	2	2	0	0	0	0	2	2	0	0	2	2	0	2	0	2	2	0	2	0	2	2	0	2	0	2
Tdurum_contig4997_974	2	2	2	0	0	0	2	2	2	2	0	-1	2	2	2	2	2	0	2	-1	2	2	0	2	2	0	0	0	0	2	2	0	0	2	-1	0	2	0	-1	2	0	2	0	2	2	0	2	0	2
IAAV1913	2	2	2	0	0	0	2	2	2	2	0	0	-1	2	2	2	2	2	-1	-1	2	2	0	2	2	0	0	0	0	2	2	0	0	2	2	0	2	0	2	2	0	2	0	2	2	2	2	0	2
BS00089959_51	2	2	2	0	-1	-1	2	2	2	2	-1	-1	-1	2	2	2	2	2	2	2	2	2	0	2	2	0	0	0	-1	2	2	0	-1	2	2	-1	2	0	2	2	0	2	0	2	2	2	2	-1	2
BS00022398_51	2	2	2	0	0	0	2	2	2	2	0	0	-1	2	2	2	2	2	-1	-1	2	2	0	2	2	0	0	0	0	2	2	0	0	2	2	0	2	0	2	2	0	2	0	2	2	2	2	0	2
Tdurum_contig93330_263	2	2	2	0	0	0	2	2	2	2	0	0	-1	2	2	2	2	2	2	2	2	2	0	2	2	0	0	0	0	2	2	0	0	2	2	0	2	0	-1	2	0	2	0	2	2	2	2	0	2
Kukri_c1259_864	2	2	2	0	0	0	2	2	2	2	0	0	-1	2	2	2	2	2	-1	-1	2	2	0	2	2	0	0	0	0	2	2	0	-1	2	2	0	2	0	2	2	0	2	0	2	2	2	2	0	2
Tdurum_contig93330_656	2	2	2	0	0	0	2	2	2	2	0	0	-1	2	2	2	2	2	2	2	2	2	0	2	2	0	0	0	0	2	2	0	0	2	2	0	2	0	2	2	0	2	0	2	2	2	2	0	2
BS00083500_51	2	2	2	0	0	0	2	2	2	2	0	0	0	2	2	2	2	2	2	2	2	2	0	2	2	0	0	0	0	2	2	0	0	2	2	0	2	0	2	2	0	2	0	2	2	2	2	0	2
GENE-0171_87	2	-1	0	2	0	0	0	0	-1	2	-1	-1	0	2	2	2	2	0	0	0	2	0	0	-1	2	2	2	2	0	2	2	2	0	0	2	2	0	2	2	0	0	0	2	2	2	-1	0	2	0
Tdurum_contig62905_165	0	2	-1	0	0	0	2	2	2	2	0	0	0	2	2	2	2	2	0	0	-1	2	0	2	2	0	0	0	0	-1	2	0	0	-1	-1	0	0	0	-1	2	0	0	0	2	2	2	2	0	2
BobWhite_c14422_282	2	2	0	0	0	-1	0	-1	0	2	-1	-1	-1	0	0	2	0	0	2	-1	2	2	-1	0	2	0	0	-1	-1	-1	0	0	2	2	2	2	-1	0	2	2	2	0	2	2	2	0	0	0	2
Tdurum_contig30426_261	2	0	0	2	0	-1	0	0	0	2	2	2	0	2	2	2	2	0	0	0	2	0	0	-1	2	2	2	2	-1	0	2	2	0	0	2	2	0	2	2	0	0	0	2	2	2	0	0	2	0
RAC875_c4036_1020	2	2	0	0	-1	-1	0	0	0	2	-1	-1	-1	0	0	2	0	0	2	2	2	2	0	-1	2	0	0	2	-1	-1	0	0	-1	2	-1	-1	2	0	-1	2	2	0	-1	2	2	0	0	0	2
RAC875_c43846_79	2	2	0	0	0	0	0	-1	0	2	2	2	0	0	0	2	0	0	2	-1	2	2	0	0	2	0	0	-1	2	0	0	0	2	2	2	2	2	0	2	2	2	0	2	2	2	0	0	0	2
Kukri_c875_126	2	2	0	0	0	0	0	0	0	2	2	-1	0	0	0	2	0	0	2	-1	2	2	0	0	2	0	0	-1	-1	0	0	0	2	2	2	2	-1	0	2	2	2	0	2	2	2	0	0	0	2
BS00103710_51	2	2	0	0	0	-1	0	2	0	2	2	2	0	0	0	2	0	0	2	-1	-1	2	0	0	2	0	0	2	2	0	0	0	2	2	2	2	2	0	2	2	2	0	2	2	2	0	0	-1	2
BS00107837_51	2	2	0	0	-1	-1	0	-1	0	2	-1	-1	0	0	0	2	0	0	2	-1	-1	2	0	-1	2	0	0	-1	2	-1	0	0	2	2	2	-1	2	0	2	2	2	0	2	2	2	0	0	-1	2
Tdurum_contig8669_131	0	2	0	2	0	0	2	2	2	2	-1	-1	0	2	2	2	2	2	0	0	-1	2	0	2	2	0	0	0	0	-1	2	0	0	-1	-1	0	0	0	0	2	0	0	0	2	0	2	2	0	2
Tdurum_contig8669_296	0	2	-1	2	0	0	2	2	2	2	0	0	0	2	2	2	2	2	0	0	-1	2	0	2	2	0	0	0	0	-1	2	0	0	-1	2	0	-1	0	0	2	0	0	0	2	0	2	2	0	2
Kukri_rep_c111710_140	2	2	0	2	-1	0	2	2	2	2	0	0	2	2	2	2	2	2	0	2	2	2	-1	2	2	0	0	0	-1	-1	2	0	0	2	2	-1	-1	0	-1	2	0	2	0	2	0	2	2	0	2
RAC875_c24317_1351	2	2	0	-1	-1	0	0	-1	0	2	2	2	-1	0	0	2	0	0	2	2	2	2	2	-1	2	0	0	2	-1	-1	0	0	-1	-1	2	-1	-1	0	-1	2	2	0	2	2	2	0	0	0	2
BobWhite_c26404_281	2	2	0	0	0	0	0	2	-1	-1	2	2	0	0	0	2	0	0	2	2	2	2	0	0	2	0	0	2	2	0	0	0	2	2	2	2	-1	-1	2	2	2	0	2	2	2	0	0	0	2
IAAV4884	2	2	-1	2	0	0	2	2	2	2	0	-1	2	2	2	2	2	2	0	2	2	2	0	2	2	-1	0	0	0	-1	2	0	0	2	2	0	0	0	2	2	0	2	0	2	0	2	2	0	2
Excalibur_c13076_384	2	2	0	0	0	-1	0	-1	0	2	2	-1	-1	0	0	2	0	0	2	-1	2	2	-1	-1	2	0	0	-1	-1	-1	0	0	-1	2	2	-1	2	0	2	2	2	0	2	2	2	0	0	0	2
BS00062721_51	2	2	0	0	0	0	0	-1	0	-1	2	2	-1	0	0	2	0	0	2	2	2	2	-1	-1	2	0	0	2	-1	0	0	0	0	2	-1	2	2	0	-1	2	2	0	2	2	2	0	0	0	2
BS00065891_51	2	2	0	0	0	0	0	-1	0	2	-1	-1	-1	0	0	2	0	0	2	-1	2	2	-1	-1	2	0	0	-1	2	0	0	0	2	2	2	-1	2	0	2	2	2	0	2	2	2	0	0	0	2
BobWhite_c35250_155	2	2	0	0	0	-1	0	0	0	-1	2	-1	0	0	0	2	0	0	2	2	2	2	0	0	2	0	0	2	-1	0	0	0	-1	2	-1	2	2	0	2	2	2	0	2	2	2	0	0	0	2
Tdurum_contig52086_524	-1	2	0	-1	0	0	2	2	2	2	0	0	2	2	2	2	2	2	0	2	2	2	0	2	2	2	0	0	0	2	2	0	0	2	2	0	0	0	2	2	0	2	0	2	0	2	2	0	2
Tdurum_contig52086_342	2	2	0	2	0	0	2	2	2	2	0	0	2	2	2	2	2	2	0	2	2	2	-1	2	2	2	0	0	0	2	2	0	0	2	2	0	0	0	2	2	0	2	0	2	0	2	2	0	2
Tdurum_contig52086_264	-1	2	0	2	-1	-1	2	2	2	2	-1	-1	2	2	2	2	2	2	0	-1	2	2	-1	2	2	-1	0	0	-1	-1	2	0	-1	2	2	-1	-1	0	2	2	0	2	-1	2	0	2	2	-1	2
Tdurum_contig52086_129	2	2	0	2	0	0	2	2	2	2	0	0	2	2	2	2	2	2	0	-1	2	2	0	2	2	2	0	0	0	-1	-1	0	0	2	2	0	0	0	2	2	0	2	0	2	0	2	2	0	2
tplb0049h18_1121	2	2	0	0	0	0	0	-1	0	2	2	2	0	0	0	2	0	0	2	-1	2	2	-1	0	2	0	0	2	-1	0	0	0	2	2	2	2	2	0	2	2	2	0	2	2	2	0	0	0	2
wsnp_Ku_c2797_5284087	-1	2	0	2	0	0	2	2	2	2	0	-1	2	2	2	2	2	2	0	-1	2	2	0	2	2	-1	0	0	-1	-1	2	0	0	2	2	0	0	0	2	2	0	2	0	2	0	2	2	0	2
wsnp_Ex_c1058_2020681	0	2	0	2	-1	-1	2	2	2	2	-1	-1	2	2	2	2	2	2	0	2	2	2	0	-1	2	2	0	0	-1	-1	2	0	-1	2	-1	-1	0	0	2	2	0	2	0	2	-1	2	2	-1	2
Tdurum_contig41999_2908	2	2	0	2	0	-1	2	2	2	2	-1	-1	2	2	2	2	2	2	0	0	2	2	0	2	2	2	0	0	-1	2	2	0	-1	-1	-1	-1	0	0	-1	2	0	2	0	2	0	2	2	-1	2
RAC875_c20475_474	2	2	0	0	0	-1	0	-1	-1	2	2	-1	-1	0	0	2	0	0	2	-1	2	2	0	0	2	0	0	-1	2	0	0	0	2	-1	2	2	2	0	2	2	2	0	2	2	2	0	0	0	2
BS00067000_51	0	2	-1	2	0	0	2	2	2	2	0	0	-1	2	2	2	2	2	0	2	2	2	0	2	2	-1	0	0	2	-1	2	0	0	2	2	0	0	0	0	2	0	0	0	2	0	2	2	0	2
Ex_c29452_302	0	2	-1	2	0	0	2	2	2	-1	0	0	-1	2	2	2	2	2	0	-1	-1	2	0	2	2	-1	0	0	2	-1	2	0	0	-1	2	0	0	0	-1	2	0	0	0	2	0	2	2	0	2
wsnp_Ex_c29452_38489374	0	2	-1	2	-1	-1	2	2	2	2	0	0	-1	2	2	2	2	2	0	-1	2	2	0	2	2	-1	0	0	2	-1	2	0	0	2	2	0	0	0	0	2	0	0	0	2	0	2	2	0	2
BobWhite_c4482_125	2	2	0	0	-1	-1	0	-1	0	2	2	2	0	0	0	2	0	0	2	-1	2	2	0	0	2	0	0	-1	2	0	0	0	2	2	2	2	2	0	2	2	2	0	2	2	2	0	0	0	2
BobWhite_c4482_159	2	2	0	0	0	-1	0	-1	0	2	2	2	0	0	0	2	0	0	2	-1	2	2	0	-1	2	0	0	-1	-1	-1	0	0	-1	2	-1	2	-1	0	2	2	2	0	-1	2	2	0	0	-1	2
Excalibur_c35289_64	0	2	0	2	-1	-1	2	2	2	2	-1	-1	-1	2	2	2	2	2	0	-1	2	2	0	-1	2	-1	0	0	-1	-1	2	0	0	-1	-1	-1	0	0	-1	2	0	0	0	2	0	2	2	-1	2
BS00063551_51	0	2	0	2	0	-1	2	2	2	2	0	-1	-1	2	2	2	2	2	-1	0	0	2	0	-1	2	2	0	0	2	-1	2	0	0	2	2	-1	-1	0	0	2	0	0	0	2	0	2	2	0	2
Excalibur_c39284_1132	2	2	0	0	0	0	0	-1	0	2	2	2	-1	0	0	2	0	0	2	2	2	2	-1	0	2	0	0	2	-1	0	0	0	-1	2	-1	2	2	0	2	2	2	0	2	2	2	0	0	0	2
BS00022114_51	2	2	0	0	0	0	0	0	0	2	2	2	0	0	0	2	0	0	2	0	2	2	0	0	2	0	2	2	2	0	0	0	2	2	2	2	2	0	2	2	2	0	2	2	2	0	0	0	2
Tdurum_contig11653_371	2	2	2	0	0	2	2	0	2	0	2	2	2	2	2	-1	0	0	2	-1	0	0	2	-1	2	2	-1	2	2	0	0	2	-1	-1	-1	2	2	2	2	0	0	2	2	2	2	0	2	0	0
Tdurum_contig11653_370	2	2	2	0	0	2	2	0	2	0	2	2	2	2	2	0	0	0	2	-1	0	0	2	-1	2	2	0	2	-1	0	0	2	-1	-1	-1	2	-1	2	2	0	0	2	-1	2	2	0	2	0	0
GENE-0543_577	-1	2	0	0	0	0	0	-1	0	2	-1	-1	-1	0	0	2	0	0	-1	2	2	2	-1	0	2	0	0	2	-1	0	0	0	2	2	2	-1	-1	0	-1	2	2	0	2	2	2	0	0	0	2
wsnp_Ex_c649_1279852	0	2	0	2	0	-1	2	2	2	2	-1	-1	2	2	2	2	2	2	0	-1	-1	2	0	2	2	-1	0	0	2	-1	2	0	0	-1	2	0	0	0	0	2	0	2	0	2	0	2	2	0	2
Tdurum_contig10099_538	2	2	0	0	0	-1	0	-1	0	2	2	-1	-1	0	0	2	0	0	2	-1	2	2	-1	-1	2	0	0	2	-1	-1	0	0	-1	2	2	-1	2	0	2	2	2	0	2	2	2	0	0	0	2
Ra_c23336_538	2	2	0	0	0	0	0	2	0	2	2	2	2	0	0	2	0	0	2	2	2	2	2	0	2	0	0	2	-1	0	0	0	2	2	-1	2	2	0	-1	2	2	0	2	2	2	0	0	0	2
RAC875_rep_c71408_412	2	2	0	0	0	0	0	2	0	2	2	2	0	0	0	2	0	0	2	2	2	2	2	0	2	0	0	2	2	0	0	0	2	2	2	2	2	0	2	2	2	0	2	2	2	0	0	0	2
Excalibur_c55186_73	2	2	0	0	0	-1	0	2	0	2	2	2	-1	0	0	2	0	0	2	2	2	2	-1	-1	2	0	0	2	2	-1	0	0	-1	2	2	2	2	0	2	2	2	0	2	2	2	0	0	-1	2
BS00010807_51	2	2	0	0	0	-1	0	-1	0	2	2	2	0	0	0	2	0	0	2	2	2	2	-1	-1	2	0	0	2	-1	0	0	0	2	2	-1	-1	2	0	2	2	2	0	2	2	2	0	0	-1	2
RAC875_c1113_1577	2	2	0	0	0	0	0	-1	0	2	2	2	0	0	0	2	0	0	2	-1	2	2	0	0	2	0	0	2	2	0	0	0	2	2	2	2	2	0	2	2	2	0	2	2	2	0	0	0	2
Tdurum_contig44851_888	2	2	0	0	0	0	0	0	0	2	2	2	0	0	0	2	0	0	2	-1	2	2	0	0	2	0	0	-1	2	0	0	0	2	-1	2	2	2	0	2	2	2	0	2	2	2	0	0	0	2
RAC875_c5882_307	2	2	0	0	0	2	0	0	0	2	-1	-1	0	0	0	2	0	0	2	0	2	2	0	2	2	0	0	2	2	0	0	0	2	2	2	-1	2	0	-1	2	2	0	2	2	2	0	0	2	2
BobWhite_rep_c63264_629	2	2	0	0	0	0	0	-1	0	2	2	2	0	0	0	2	0	0	2	-1	2	2	0	-1	2	0	0	-1	-1	-1	0	0	2	2	2	-1	2	0	2	2	2	0	2	2	2	0	0	-1	2
BobWhite_c2288_435	2	2	0	0	0	-1	0	-1	0	2	2	2	-1	0	0	2	0	0	2	-1	2	2	0	0	2	0	0	2	-1	0	0	0	2	2	2	2	2	-1	-1	2	2	0	2	2	2	0	0	0	2
CAP7_c2089_140	2	2	0	0	-1	-1	0	-1	0	2	2	2	0	0	0	2	0	0	2	-1	2	2	0	-1	2	0	0	-1	-1	-1	0	0	-1	2	2	2	2	-1	2	2	2	0	2	2	2	0	0	0	2
Tdurum_contig49509_606	2	2	0	0	0	-1	0	2	0	2	2	2	0	0	0	2	0	0	2	2	2	2	0	-1	2	0	0	-1	2	0	0	0	2	2	2	-1	2	0	2	2	2	0	2	2	2	0	0	0	2
Ku_c11537_539	0	2	0	2	0	0	2	-1	2	2	0	-1	2	2	2	2	2	2	0	-1	0	2	0	-1	0	-1	0	0	2	-1	2	0	0	2	2	0	0	0	2	2	2	2	0	2	0	2	2	0	2
wsnp_Ex_c955_1827719	0	2	0	2	0	0	2	-1	2	2	0	-1	2	2	2	2	2	2	0	-1	0	2	0	-1	0	-1	0	0	2	-1	2	0	-1	2	2	0	0	0	2	2	2	2	0	2	0	2	2	0	2
Kukri_rep_c115767_201	2	2	0	0	0	0	0	-1	0	2	-1	-1	2	0	0	2	0	0	2	2	2	2	0	-1	2	0	0	2	2	0	0	0	2	2	2	-1	2	0	-1	2	2	0	2	2	2	0	0	-1	2
Excalibur_c62139_215	2	2	0	0	0	0	0	-1	0	-1	2	2	0	0	0	2	0	0	2	-1	2	2	0	0	2	0	0	2	2	0	0	0	2	2	-1	-1	-1	0	-1	2	2	0	2	2	2	0	0	0	2
TA001722-0749	2	2	0	0	0	-1	0	-1	0	2	2	2	0	0	0	2	0	0	2	-1	2	2	0	0	2	0	0	-1	-1	0	0	0	-1	2	2	2	2	0	2	2	2	0	2	2	2	0	0	0	2
Tdurum_contig1631_240	0	2	0	2	0	0	2	-1	2	2	0	0	2	2	2	2	2	2	0	2	0	2	0	-1	0	-1	0	0	2	-1	2	0	0	2	2	0	0	0	0	2	2	2	0	2	0	2	2	0	2
wsnp_Ex_c750_1474300	0	2	0	2	0	-1	2	-1	2	2	-1	-1	2	2	2	2	2	2	0	-1	0	2	0	-1	0	-1	0	0	2	-1	2	0	0	2	2	-1	0	0	-1	2	2	2	0	2	0	2	2	-1	2
Tdurum_contig60566_269	0	2	0	2	0	0	2	-1	2	2	0	-1	0	2	2	2	2	2	0	0	0	2	0	-1	0	-1	0	0	2	-1	2	0	0	2	2	0	0	0	-1	2	2	-1	0	2	0	2	2	0	2
Tdurum_contig48103_1481	0	2	0	2	0	-1	2	-1	2	2	0	-1	-1	2	2	2	2	2	0	-1	0	2	0	-1	0	2	0	0	-1	2	2	0	0	2	-1	0	0	0	-1	2	2	0	0	2	0	2	2	0	2
IAAV5991	2	2	0	0	0	0	0	-1	0	2	2	2	0	0	0	2	0	0	2	-1	2	2	0	0	2	0	0	-1	2	0	0	0	2	2	2	-1	2	0	2	2	2	0	2	2	2	0	0	0	2
IACX5860	2	2	0	0	0	-1	0	2	0	2	2	-1	-1	0	0	2	0	0	2	-1	2	2	-1	-1	2	0	0	2	2	-1	0	0	2	2	2	-1	-1	0	2	2	2	0	2	2	2	0	0	-1	2
Kukri_c16608_791	2	2	0	0	0	0	0	0	0	2	2	2	0	0	0	2	0	0	2	-1	2	2	0	0	2	0	0	-1	2	0	0	0	2	2	2	2	2	0	2	2	2	0	2	2	2	0	0	0	2
wsnp_Ex_c17990_26770146	0	2	0	2	0	0	0	0	0	2	2	2	0	2	2	2	2	0	0	-1	2	0	0	-1	2	2	2	2	-1	2	2	2	0	0	-1	2	2	2	-1	0	0	-1	-1	2	2	-1	0	-1	0
BobWhite_c1897_440	2	2	0	0	0	0	0	-1	0	2	2	2	0	0	0	2	0	0	2	-1	2	2	0	0	2	0	0	-1	2	0	0	0	2	2	2	2	2	0	2	2	2	0	2	2	2	0	0	0	2
RFL_Contig2550_583	2	2	0	0	0	0	0	2	0	2	2	-1	2	0	0	2	0	0	2	2	2	2	-1	0	2	0	0	2	-1	0	0	0	-1	2	-1	2	-1	0	2	2	2	0	-1	2	2	0	0	0	2
JG_c473_546	2	2	0	0	0	0	0	2	0	2	2	2	2	0	0	2	0	0	2	-1	2	2	0	0	2	-1	0	-1	-1	0	0	0	2	2	2	2	2	0	-1	2	-1	-1	2	2	2	0	0	0	2
JG_c473_540	2	2	0	0	0	-1	0	2	0	-1	2	2	-1	0	0	2	0	0	2	2	2	2	-1	0	2	0	0	2	2	0	0	0	-1	2	2	-1	2	0	2	2	2	0	2	2	2	0	0	0	2
wsnp_RFL_Contig2550_2175772	2	2	0	0	0	-1	0	2	0	2	2	-1	-1	0	0	2	0	0	2	-1	2	2	-1	-1	2	0	0	2	2	0	0	0	2	2	2	-1	2	0	2	2	2	0	2	2	2	0	0	-1	2
BobWhite_c38981_117	2	2	0	0	0	-1	0	-1	0	2	-1	2	0	0	0	2	0	0	2	-1	2	2	0	-1	2	0	0	-1	2	-1	0	0	2	2	2	-1	2	0	2	2	2	-1	2	2	2	0	0	-1	2
RAC875_c6537_304	2	2	0	0	0	-1	0	0	0	-1	-1	-1	0	0	0	2	0	0	2	2	2	2	0	0	2	0	0	2	-1	0	0	0	-1	2	-1	-1	2	0	2	2	2	0	2	2	-1	0	0	-1	2
RAC875_c6537_352	2	2	0	0	0	-1	0	0	0	2	-1	2	0	0	0	2	0	0	2	-1	2	2	0	0	-1	0	-1	-1	2	-1	0	0	2	2	2	-1	-1	-1	-1	2	2	0	2	2	2	-1	0	0	2
RAC875_c6537_584	2	2	0	0	0	-1	0	-1	0	2	2	-1	0	0	0	2	0	0	2	-1	2	2	0	-1	2	0	0	-1	2	0	0	0	2	2	2	-1	2	0	2	2	2	0	2	2	2	0	0	0	2
RAC875_c6537_2298	2	2	0	0	0	-1	0	-1	0	2	2	2	0	0	0	2	0	0	2	-1	2	2	0	0	2	0	0	-1	2	0	0	0	2	2	2	2	2	0	2	2	2	0	2	2	2	0	0	0	2
BS00065168_51	-1	0	-1	0	0	2	2	2	2	-1	2	0	-1	2	0	0	2	0	0	2	-1	2	0	-1	2	0	2	-1	2	-1	0	2	0	-1	0	-1	2	0	-1	0	0	-1	-1	0	0	0	2	2	0
D_contig10739_363	0	0	2	0	2	2	2	0	0	0	0	2	2	2	0	2	0	2	-1	-1	2	2	2	0	0	2	2	2	2	-1	2	2	-1	2	2	-1	-1	0	2	2	2	2	0	2	0	2	0	0	2
wsnp_Ex_c278_538285	-1	0	2	-1	2	2	2	0	0	0	0	2	2	2	0	2	0	2	-1	-1	2	2	2	-1	0	2	2	2	2	-1	2	2	2	2	2	0	0	0	2	2	2	2	0	2	0	2	0	0	2
RAC875_c2070_893	0	0	2	-1	2	2	2	0	0	0	0	-1	2	2	0	2	0	2	-1	-1	2	2	2	-1	0	2	2	2	2	2	2	2	2	2	2	0	0	0	2	2	2	2	0	2	0	2	0	0	2
RAC875_c2070_566	-1	0	2	-1	2	2	2	0	0	0	0	2	2	2	0	2	0	2	-1	-1	2	2	2	-1	0	2	2	2	2	-1	2	2	2	2	2	0	0	0	2	2	2	2	0	2	0	2	0	0	2
wsnp_Ex_c41048_47969948	-1	0	2	-1	2	2	2	0	0	0	0	2	2	2	0	2	0	2	-1	-1	2	2	2	-1	0	2	2	2	2	-1	2	2	2	2	2	-1	-1	0	-1	2	2	2	0	2	0	2	0	0	2
BS00000744_51	-1	0	2	-1	2	-1	2	0	0	0	0	2	2	2	0	2	0	2	-1	-1	2	2	2	-1	0	2	2	2	2	-1	2	2	2	2	2	0	-1	0	0	2	2	2	0	2	0	2	0	0	2
CAP12_c3074_192	2	0	-1	0	0	-1	2	2	2	0	2	0	0	2	0	0	2	0	0	-1	2	2	0	2	2	0	2	0	-1	-1	0	2	-1	2	-1	2	2	0	0	0	0	0	2	0	0	0	2	2	0
D_GA8KES402HR8TV_187	2	0	2	0	0	2	2	2	2	0	2	0	0	2	0	0	2	0	0	0	2	2	0	2	2	2	2	0	2	0	0	2	0	2	0	2	2	0	0	0	0	0	2	0	0	0	2	2	0
wsnp_Ra_c2633_5017265	-1	0	2	2	-1	-1	2	0	2	-1	0	-1	-1	2	0	2	0	2	0	0	0	2	-1	0	0	2	2	2	2	0	0	2	2	-1	2	0	-1	0	0	2	2	0	0	-1	0	2	2	0	2
GENE-0019_1155	0	2	0	0	2	-1	2	2	2	2	2	2	0	2	0	2	2	2	2	-1	0	2	0	-1	0	2	2	0	0	2	2	0	0	0	2	2	0	2	0	2	2	0	2	2	0	2	2	2	2
wsnp_CAP11_c8597_3709328	-1	0	2	-1	0	-1	2	0	2	0	-1	-1	2	2	0	2	0	2	0	0	2	2	-1	-1	0	2	2	2	-1	2	0	2	-1	0	-1	-1	-1	0	2	2	2	2	0	0	2	2	2	-1	2
RAC875_c29598_336	-1	2	2	2	2	0	2	0	0	2	0	2	0	2	0	0	0	0	0	0	0	0	2	2	2	2	2	2	-1	0	0	2	-1	0	2	0	0	0	2	2	2	0	0	2	0	2	2	0	0
D_GBUVHFX01BGL2Y_284	0	2	0	2	0	-1	0	-1	2	2	-1	-1	2	2	2	0	2	2	0	2	2	2	0	0	2	0	0	-1	0	0	2	0	0	0	0	-1	0	0	-1	0	0	2	0	2	0	2	2	0	2
BS00079462_51	-1	2	2	2	2	-1	2	-1	-1	2	0	2	-1	2	0	2	2	0	0	0	0	0	0	-1	0	0	2	-1	2	0	0	0	2	0	2	0	0	0	2	2	2	2	0	2	0	-1	2	0	0
GENE-3348_44	-1	2	2	2	-1	-1	2	0	2	2	-1	-1	2	2	0	2	2	0	0	0	0	0	0	-1	0	0	2	-1	2	0	0	0	2	0	2	-1	0	0	2	2	2	2	0	2	0	-1	2	-1	0
BobWhite_c48591_394	2	2	-1	0	2	0	2	0	0	0	2	0	0	2	2	2	0	2	0	2	0	2	2	2	2	0	0	2	-1	-1	2	2	0	-1	2	-1	0	2	0	0	0	0	2	0	2	2	0	0	2
BS00107250_51	-1	2	2	2	2	2	2	0	2	2	0	2	-1	2	0	2	2	0	0	0	0	0	0	2	0	0	2	-1	2	0	0	0	2	0	-1	0	0	0	2	2	2	2	0	2	0	0	2	0	0
GENE-0509_78	0	2	0	0	2	-1	2	0	0	0	2	0	0	2	2	2	0	2	0	-1	0	2	-1	2	2	0	0	0	2	-1	2	2	0	-1	2	2	0	2	0	0	0	0	2	0	0	2	0	-1	2
GENE-0509_349	0	2	-1	0	2	-1	2	0	-1	0	2	-1	-1	2	2	2	0	2	0	0	0	2	-1	2	2	0	0	0	2	-1	2	2	0	0	2	2	0	2	0	0	0	0	2	0	0	2	0	-1	2
BS00078897_51	2	2	2	2	2	-1	2	-1	2	2	0	2	2	2	0	2	2	0	0	0	0	0	0	2	0	0	2	2	-1	0	0	0	-1	0	2	0	0	0	2	2	2	2	0	2	0	-1	2	0	0
wsnp_Ex_c12012_19240943	-1	2	2	-1	2	-1	2	-1	2	2	-1	2	2	2	0	2	2	0	0	0	0	2	0	-1	0	0	2	-1	-1	0	0	0	-1	0	2	-1	0	0	2	2	2	2	0	2	0	-1	2	-1	0
wsnp_Ex_c12012_19240904	-1	2	2	2	2	-1	2	0	2	2	-1	2	-1	2	0	2	2	0	0	0	0	2	0	-1	0	0	2	-1	2	0	0	0	2	0	2	-1	0	0	2	2	2	2	0	-1	0	0	2	0	0
wsnp_Ex_rep_c101500_86856089	0	2	2	2	-1	-1	2	-1	2	-1	0	-1	0	2	0	2	2	0	2	-1	0	0	0	-1	0	0	2	0	-1	0	0	0	-1	0	-1	0	0	0	0	2	2	0	0	2	0	0	2	0	0
wsnp_Ex_rep_c101500_86856438	0	2	2	2	-1	-1	2	-1	2	2	0	-1	0	2	0	2	2	0	2	-1	0	0	0	-1	0	0	2	0	2	0	0	0	2	0	-1	0	0	0	0	2	2	0	0	2	0	0	2	0	0
RAC875_c62_1546	0	2	2	2	2	-1	2	0	2	2	-1	2	-1	2	0	2	2	0	2	-1	0	0	0	-1	0	0	2	-1	2	-1	0	0	2	0	2	-1	0	0	0	2	2	2	0	2	0	0	2	-1	0
RFL_Contig5594_1283	0	2	2	2	2	-1	2	0	-1	2	0	2	-1	2	0	2	2	0	2	-1	0	0	0	-1	0	0	2	-1	2	0	0	0	2	0	2	0	0	0	0	2	2	2	0	2	0	0	2	0	0
RAC875_c62_1514	0	2	2	2	2	-1	2	-1	2	2	0	2	2	2	0	2	2	0	2	-1	0	0	0	-1	0	0	2	2	-1	0	0	0	-1	0	2	0	0	0	0	2	2	2	0	2	0	0	2	0	0
BS00000717_51	0	2	2	2	2	-1	2	0	2	2	0	-1	2	2	0	2	2	0	2	-1	0	0	0	2	0	0	2	2	2	0	0	0	2	0	-1	0	0	0	0	2	2	2	0	2	0	0	2	0	0
RFL_Contig5594_873	0	2	2	2	2	-1	2	0	2	2	0	-1	2	2	0	2	2	0	2	-1	0	0	0	-1	0	0	2	-1	2	0	0	0	2	0	2	0	0	0	0	2	2	2	0	2	0	0	2	0	0
BS00000721_51	0	2	2	2	2	0	2	0	2	2	0	2	-1	2	0	2	2	0	2	-1	0	0	0	-1	0	0	2	-1	-1	0	0	0	2	0	-1	-1	0	0	-1	2	2	2	0	2	0	0	2	0	0
wsnp_BE405518D_Ta_2_3	0	2	2	2	2	-1	2	-1	2	-1	0	-1	-1	2	0	2	2	0	2	-1	0	0	0	-1	0	0	2	-1	2	0	0	0	2	0	2	0	0	0	0	2	2	2	0	2	0	0	2	0	0
RAC875_c62_321	0	2	2	2	2	-1	2	0	2	2	0	2	2	2	0	2	2	0	2	-1	0	0	0	-1	0	0	2	-1	2	0	0	0	2	0	2	0	0	0	0	2	2	2	0	2	0	0	2	0	0
BS00087783_51	0	2	2	-1	2	-1	2	0	2	2	0	2	2	2	0	2	2	0	2	-1	0	0	0	0	0	0	2	2	-1	0	0	0	-1	0	-1	0	0	0	0	2	2	2	0	2	0	0	2	0	0
BS00022620_51	0	2	2	2	2	-1	2	0	2	2	0	2	2	2	0	2	2	0	2	0	0	0	0	-1	0	0	2	-1	2	0	0	0	2	0	2	-1	-1	0	0	2	2	2	0	2	0	0	2	-1	0
BS00108305_51	0	2	2	2	2	-1	2	0	-1	2	0	-1	-1	2	0	2	2	0	2	-1	0	0	0	-1	0	0	2	-1	2	0	0	0	2	0	2	0	0	0	0	2	2	2	0	2	0	0	2	0	0
BS00002178_51	0	2	2	2	2	-1	2	0	2	2	-1	-1	-1	2	0	2	2	0	2	0	0	0	0	0	0	0	2	-1	2	0	0	0	2	0	2	-1	-1	0	0	2	2	2	0	2	0	0	2	0	-1
Kukri_c9693_1890	0	2	2	2	2	-1	2	0	2	2	0	2	-1	2	0	2	2	0	2	-1	0	0	0	-1	0	0	2	-1	2	0	0	0	2	0	2	0	0	0	0	2	2	2	0	2	0	0	2	0	0
Excalibur_c3260_863	0	2	2	2	2	-1	2	0	2	2	-1	-1	2	2	0	2	2	0	2	0	0	0	0	-1	0	0	2	2	2	0	0	0	2	0	2	0	0	0	0	2	2	2	0	2	0	0	2	0	0
Excalibur_c3260_989	0	2	2	2	2	-1	2	0	-1	2	-1	2	-1	2	0	2	2	0	2	-1	0	0	0	-1	0	0	2	-1	2	0	0	0	2	0	2	-1	0	0	0	2	2	2	0	2	0	0	2	0	0
Excalibur_c12703_766	0	2	2	2	2	-1	2	0	-1	2	-1	2	-1	2	0	2	2	0	2	0	0	0	0	-1	0	0	2	-1	-1	-1	0	0	2	0	2	-1	-1	0	0	2	2	2	0	2	0	0	2	-1	0
BS00087086_51	0	2	2	2	2	-1	2	0	2	2	0	-1	-1	2	0	2	2	0	2	-1	0	0	0	-1	0	0	2	-1	2	0	0	0	2	0	-1	0	0	0	0	2	2	2	0	2	0	0	2	0	0
BS00012936_51	0	2	2	2	2	-1	2	-1	-1	2	0	-1	-1	2	0	2	2	0	2	0	0	0	0	-1	0	0	2	-1	2	0	0	0	2	0	2	0	0	0	0	2	2	2	0	2	0	0	2	0	0
D_GDS7LZN02JVIW1_263	0	2	2	2	2	-1	2	-1	-1	2	-1	2	2	2	0	2	2	0	2	0	0	0	0	0	0	0	2	2	-1	0	0	0	2	0	-1	-1	-1	-1	0	2	2	2	-1	-1	0	0	2	0	-1
CAP11_c3218_126	0	2	2	2	-1	-1	2	-1	2	2	0	2	-1	2	0	2	2	0	2	0	0	0	0	-1	0	0	2	-1	2	0	0	0	2	0	2	-1	0	0	0	2	2	2	0	2	0	0	2	-1	0
BS00105568_51	0	2	2	2	2	2	2	0	2	2	0	2	-1	2	0	2	2	0	2	0	0	0	0	0	0	0	2	-1	-1	0	0	0	2	0	2	0	0	0	0	2	2	2	0	2	0	0	2	0	0
BS00095225_51	0	2	2	-1	2	-1	2	0	2	2	-1	-1	-1	2	0	2	2	0	2	0	0	0	0	-1	0	0	2	-1	2	0	0	0	2	0	-1	-1	0	0	0	2	2	2	0	2	0	0	2	0	0
RAC875_c102059_75	0	2	2	2	2	2	2	0	2	2	0	2	2	2	0	2	2	0	2	0	0	0	0	-1	0	0	2	-1	2	0	0	0	2	0	2	0	0	0	0	2	2	2	0	2	0	0	2	0	0
wsnp_CAP12_c633_339740	0	2	2	2	2	-1	2	0	2	2	0	2	-1	2	0	2	2	0	2	0	0	0	0	0	0	0	2	0	2	0	0	0	2	0	2	0	0	0	0	2	2	2	0	2	0	0	2	0	0
Kukri_rep_c112035_340	0	2	2	2	2	-1	2	0	2	2	-1	-1	-1	2	0	2	2	0	2	-1	0	0	0	-1	0	0	2	-1	2	0	0	0	2	0	2	-1	0	0	0	2	2	2	0	2	0	0	2	-1	0
BS00073871_51	0	2	2	2	2	-1	2	0	-1	2	0	2	-1	2	0	2	2	0	0	-1	0	0	0	-1	0	0	2	-1	2	0	0	0	-1	0	2	0	0	0	0	2	2	2	0	2	0	0	2	0	0
Excalibur_c4058_1121	0	2	2	2	2	-1	2	0	2	2	0	-1	-1	2	0	2	2	0	0	-1	0	0	0	-1	0	0	2	-1	2	0	0	0	-1	0	2	0	0	0	0	2	2	2	0	2	0	0	2	0	0
Kukri_c22870_91	0	2	-1	2	2	-1	2	0	2	2	0	2	2	2	0	2	2	0	0	2	0	0	0	-1	0	0	2	2	2	0	0	0	2	0	2	0	-1	0	0	2	2	2	0	2	0	0	2	0	0
CAP7_c1609_203	0	2	2	2	2	-1	2	0	2	2	0	-1	2	2	0	2	2	0	0	-1	0	0	0	-1	0	0	2	-1	2	0	0	0	2	0	2	0	0	0	0	2	2	2	0	2	0	0	2	0	0
wsnp_CAP11_c1043_618449	0	2	2	2	2	-1	2	-1	-1	2	0	2	-1	2	0	2	2	0	0	-1	0	0	0	-1	0	0	2	-1	2	0	0	0	2	0	2	0	0	0	0	2	2	2	0	2	0	0	2	0	0
BS00065478_51	0	2	2	2	2	-1	2	0	-1	2	0	2	-1	2	0	2	2	0	0	-1	0	0	0	-1	0	0	2	-1	2	0	0	0	2	0	2	0	0	0	0	2	2	2	0	2	0	0	2	0	0
IAAV3890	0	2	2	2	2	-1	2	0	2	2	0	2	2	2	0	2	2	0	0	-1	0	0	0	-1	0	0	2	-1	2	0	0	0	-1	0	2	0	0	0	0	2	2	2	0	2	0	0	2	0	0
D_contig74531_32	0	2	2	2	2	-1	2	0	2	2	0	2	2	2	0	2	2	0	0	-1	0	0	0	-1	0	0	2	-1	-1	0	0	0	-1	0	-1	0	0	0	0	2	2	2	0	2	0	0	2	0	0
BS00086679_51	0	2	2	2	2	-1	2	0	-1	2	2	2	-1	2	0	2	2	0	0	-1	0	0	0	-1	0	0	2	-1	2	0	0	0	2	0	2	0	0	0	0	2	2	2	0	2	0	0	2	0	0
BS00034563_51	0	2	2	2	2	2	2	0	2	2	2	-1	-1	2	0	2	2	0	0	-1	0	0	-1	-1	0	0	2	-1	2	0	0	0	2	0	2	0	-1	0	0	2	2	2	0	2	0	0	2	0	0
RAC875_c26231_68	0	2	0	2	2	-1	2	0	2	2	2	2	2	2	0	2	2	0	0	-1	0	0	0	-1	0	0	2	-1	-1	0	0	0	-1	0	2	-1	0	0	0	2	2	2	0	2	0	0	2	0	0
tplb0044p22_2330	0	2	2	2	-1	-1	2	0	-1	2	-1	2	-1	2	0	2	2	0	0	-1	0	0	0	-1	0	0	2	2	-1	0	0	0	-1	0	-1	0	-1	0	0	2	2	2	0	2	0	0	2	0	0
BS00074824_51	0	2	2	2	2	-1	2	0	2	2	2	2	-1	2	0	2	2	0	0	0	0	0	0	-1	0	0	2	-1	2	0	0	0	2	0	2	0	0	0	0	2	2	2	0	2	0	0	2	0	0
D_GBUVHFX01ANH44_230	0	2	2	2	2	-1	2	-1	2	2	-1	-1	-1	2	0	2	2	0	0	-1	0	0	0	-1	0	0	2	-1	2	0	0	0	2	0	2	0	0	0	0	2	2	2	0	2	0	0	2	0	0
Excalibur_c16662_300	0	2	2	2	2	-1	2	0	-1	2	2	2	-1	2	0	2	2	0	0	-1	0	0	0	-1	0	0	2	-1	2	0	0	0	2	0	2	-1	0	0	0	2	2	2	0	2	0	0	2	-1	0
BS00022168_51	0	2	2	2	2	-1	2	0	2	2	2	2	-1	2	0	2	2	0	0	-1	0	0	0	-1	0	0	2	-1	-1	0	0	0	2	0	2	0	-1	0	0	2	2	2	0	2	0	0	2	0	0
BS00066847_51	0	2	2	2	-1	-1	2	0	2	-1	2	-1	-1	2	0	2	2	0	0	-1	0	0	0	-1	0	0	2	-1	-1	0	0	0	-1	0	2	0	-1	0	0	2	2	2	-1	2	0	0	2	0	-1
BS00063146_51	0	2	2	-1	2	-1	2	0	2	2	2	2	2	2	0	2	2	0	0	-1	0	0	0	-1	0	0	2	-1	-1	0	0	0	-1	0	2	0	0	0	0	2	2	2	0	2	0	0	2	0	0
D_contig37339_168	0	2	2	2	2	-1	2	0	-1	2	2	2	-1	2	0	2	2	0	0	-1	0	0	0	-1	0	0	0	-1	2	0	0	0	2	0	2	0	0	0	0	2	2	2	0	2	0	0	2	0	0
IACX11153	0	2	-1	2	2	-1	2	-1	2	2	2	-1	-1	2	0	2	2	0	0	-1	0	0	0	-1	0	0	0	-1	-1	0	0	0	2	0	2	-1	0	0	0	2	2	-1	0	2	0	0	2	0	0
IAAV4760	0	2	2	2	2	-1	2	-1	2	2	2	2	-1	2	0	2	2	0	0	-1	0	0	0	-1	0	0	0	-1	2	0	0	0	2	0	2	0	0	0	0	2	2	2	0	2	0	0	2	0	0
BS00067620_51	0	2	2	2	2	-1	2	0	2	2	-1	2	2	2	0	2	2	0	0	0	0	0	0	-1	0	0	0	2	-1	0	0	0	2	0	2	0	0	0	0	2	2	2	0	2	0	0	2	0	0
Kukri_rep_c72587_123	0	2	2	2	2	-1	2	0	2	2	-1	2	2	2	0	2	2	0	-1	2	0	0	0	2	0	0	0	-1	2	0	0	0	2	0	2	0	-1	0	0	2	2	2	0	2	0	0	2	0	0
BS00033037_51	0	2	2	2	2	-1	2	0	-1	2	-1	-1	2	2	0	2	2	0	0	-1	0	0	0	-1	0	0	0	2	2	0	0	0	2	0	-1	-1	0	0	0	2	2	2	0	2	0	0	2	-1	0
BS00100990_51	0	2	2	2	2	-1	2	0	-1	2	2	2	-1	2	0	2	2	0	0	-1	0	0	0	-1	0	0	0	-1	2	0	0	0	2	0	2	-1	-1	0	0	2	2	2	0	2	-1	0	2	0	0
IAAV4794	0	2	2	2	2	-1	2	-1	-1	2	2	2	-1	2	0	2	2	0	0	-1	0	0	0	-1	0	0	0	-1	-1	0	0	0	2	0	2	-1	-1	0	0	2	2	2	0	2	0	0	2	-1	0
BS00004145_51	0	2	2	2	2	2	2	-1	2	-1	2	2	-1	2	0	2	2	0	0	-1	0	0	0	-1	0	0	0	-1	2	0	0	0	2	0	2	0	0	0	0	2	2	2	0	2	0	0	2	0	0
BS00004070_51	0	2	-1	2	2	-1	2	0	-1	2	2	2	-1	2	0	2	2	0	0	-1	0	0	0	-1	0	0	0	-1	2	0	0	0	2	0	2	-1	-1	0	0	2	2	-1	0	2	-1	0	2	0	0
RAC875_rep_c69508_215	0	2	2	2	2	-1	2	0	2	2	2	2	-1	2	0	2	2	0	0	0	0	0	0	-1	0	0	0	0	2	0	0	0	2	0	2	0	0	0	0	2	2	2	0	2	0	0	2	0	0
Kukri_c21718_661	0	2	2	2	2	-1	2	0	2	-1	2	2	2	2	0	2	2	0	0	-1	0	0	0	-1	0	0	0	-1	-1	0	0	0	-1	0	-1	-1	0	0	0	2	2	2	0	2	0	0	2	0	0
RAC875_c8932_740	0	2	2	2	2	-1	2	0	2	2	2	2	2	2	0	2	2	0	0	-1	0	0	0	-1	0	0	0	2	2	0	0	0	2	0	2	-1	0	0	0	2	2	2	0	2	0	0	2	-1	0
BS00077237_51	0	2	2	2	2	-1	2	0	-1	2	2	-1	-1	2	0	2	2	0	0	-1	0	0	0	-1	0	0	0	-1	2	0	0	0	2	0	2	0	0	0	0	2	2	2	0	2	0	0	2	0	0
Kukri_c5113_1082	0	2	2	2	2	-1	2	0	2	2	2	2	-1	2	0	2	2	0	0	-1	0	0	0	-1	0	0	0	-1	2	0	0	0	-1	0	2	0	-1	0	0	2	2	2	0	2	0	0	2	0	0
RAC875_rep_c81479_191	0	2	2	2	2	-1	2	0	-1	2	2	2	-1	2	0	2	2	0	0	-1	0	0	0	-1	0	0	0	-1	2	0	0	0	2	0	2	-1	0	0	0	2	2	2	0	2	0	0	2	0	0
IACX6432	0	2	2	2	2	-1	2	0	-1	2	2	2	-1	2	0	2	2	0	0	-1	-1	0	0	-1	0	0	0	-1	2	0	0	0	2	0	2	-1	0	0	0	2	2	-1	0	2	0	0	2	-1	0
BS00031658_51	0	2	2	2	2	-1	2	-1	2	2	2	2	0	2	0	2	2	0	0	-1	-1	0	0	-1	0	0	0	0	2	0	0	0	2	0	2	0	0	0	0	2	2	0	0	2	0	0	2	0	0
wsnp_BE445121D_Ta_2_2	0	2	2	2	2	-1	2	0	2	2	2	2	0	2	0	2	2	0	0	-1	0	0	0	-1	0	0	0	0	2	0	0	0	2	0	2	0	0	0	0	2	2	0	0	2	0	0	2	0	0
CAP8_c879_120	0	2	2	2	2	-1	2	0	2	2	2	2	0	2	0	2	2	0	0	0	0	0	0	0	0	0	0	0	-1	0	0	0	-1	0	-1	0	0	0	0	2	2	0	0	2	0	0	2	0	0
BS00051826_51	0	2	2	2	2	-1	2	-1	-1	2	-1	-1	0	2	0	2	2	0	0	-1	-1	0	0	-1	0	0	0	0	2	0	0	0	2	0	-1	0	0	0	0	2	2	0	0	2	0	0	2	0	0
RAC875_c17951_108	0	2	2	2	2	-1	2	0	-1	2	2	2	0	2	0	2	2	0	0	-1	-1	0	0	-1	0	0	0	0	-1	0	0	0	2	0	2	0	0	0	0	2	2	0	0	2	0	0	2	0	0
Excalibur_c5958_1398	0	2	2	2	2	-1	2	0	2	2	2	-1	0	2	0	2	2	0	0	-1	0	0	0	-1	0	0	0	0	-1	0	0	0	2	0	2	-1	-1	0	0	2	2	0	-1	2	0	0	2	0	0
Kukri_rep_c112609_711	0	2	2	2	2	-1	2	0	2	2	2	2	2	2	0	2	2	0	0	2	2	0	0	-1	0	2	0	-1	-1	0	0	0	-1	0	2	-1	-1	0	0	2	2	2	0	2	0	0	2	0	0
BS00064362_51	0	0	0	0	-1	-1	2	2	0	0	0	-1	0	2	2	2	2	2	0	2	2	0	0	-1	2	0	2	2	2	0	2	2	0	2	0	0	-1	0	0	0	2	0	0	0	0	2	2	-1	0
Ra_c4899_609	-1	2	2	2	2	-1	2	-1	2	2	2	2	-1	2	0	2	2	0	2	2	2	0	0	-1	0	2	0	-1	2	0	0	0	2	0	2	0	0	0	2	2	2	2	0	2	2	0	2	0	0
wsnp_Ex_rep_c108057_91436561	-1	2	2	2	2	-1	2	0	2	2	2	2	2	2	0	2	2	0	2	2	2	0	0	-1	0	2	0	-1	2	0	0	0	2	0	2	0	0	0	2	2	2	2	0	2	2	0	2	0	0
BobWhite_rep_c65565_359	0	2	2	2	-1	-1	2	0	2	2	-1	-1	0	2	0	2	2	0	0	2	2	0	-1	0	0	2	0	0	2	0	0	0	2	0	2	-1	0	0	0	2	2	0	0	2	0	0	2	-1	0
wsnp_Ex_c1130_2166731	-1	2	2	2	2	-1	2	0	2	2	2	2	-1	2	0	2	2	0	2	2	2	0	0	-1	0	2	0	-1	-1	0	0	0	2	0	2	0	0	0	2	2	2	2	0	2	2	0	2	0	0
BS00009866_51	0	2	0	0	-1	-1	2	0	0	2	-1	-1	0	2	2	2	0	0	0	0	0	2	-1	-1	2	2	2	-1	2	-1	2	2	0	0	2	2	-1	2	0	0	0	0	2	0	0	2	2	2	2
BS00032149_51	0	2	2	2	2	-1	2	0	2	2	-1	0	2	2	0	2	2	0	2	2	2	0	0	-1	0	2	2	2	0	0	0	0	2	0	2	-1	0	0	2	2	2	2	0	2	2	0	2	0	0
BS00066976_51	2	2	2	2	2	-1	2	0	2	2	2	0	2	2	0	2	2	0	2	2	2	0	0	2	0	2	2	-1	0	0	0	0	2	0	2	0	0	0	-1	2	2	2	0	2	2	0	2	0	0
RAC875_c53390_252	0	2	2	0	2	2	0	0	2	0	-1	2	2	0	0	0	0	2	2	0	2	2	2	2	0	2	2	0	-1	0	0	2	2	2	2	-1	-1	2	2	0	0	2	-1	0	2	0	2	2	0
RAC875_rep_c108085_570	0	0	0	0	2	0	2	2	2	2	2	2	0	2	0	2	2	2	2	-1	0	2	-1	-1	0	2	2	0	0	-1	2	0	0	0	2	2	0	2	-1	2	2	0	2	2	2	2	2	2	2
BS00071555_51	0	0	0	0	2	-1	2	2	2	2	2	2	0	2	0	2	2	2	2	-1	0	2	-1	-1	0	2	2	0	0	-1	2	0	0	0	2	2	-1	2	0	2	2	0	2	2	2	2	2	2	2
GENE-0446_243	0	2	-1	0	0	0	2	0	0	-1	0	-1	-1	2	2	2	0	0	0	0	0	2	2	-1	2	2	2	2	2	-1	2	0	0	0	2	-1	0	2	2	0	0	2	-1	-1	0	2	2	-1	2
BS00093841_51	0	0	0	0	2	0	2	2	2	2	2	-1	0	2	0	2	2	2	2	0	0	2	0	-1	0	2	2	0	-1	-1	2	0	0	0	2	2	-1	2	0	2	2	0	2	2	2	2	2	2	2
Kukri_rep_c101946_496	2	2	0	0	0	0	2	0	0	-1	0	-1	0	2	2	2	0	0	2	2	0	2	2	0	2	2	2	2	2	2	2	0	-1	-1	2	2	2	2	-1	0	2	2	2	0	0	0	2	2	2
wsnp_Ex_c10959_17801482	0	2	2	2	2	-1	2	0	2	2	2	0	0	2	0	2	2	0	0	-1	0	0	0	-1	-1	2	2	0	2	0	0	0	2	0	2	0	0	0	0	2	2	0	0	2	0	0	2	0	0
RAC875_c33279_526	0	2	2	2	2	2	2	0	2	2	2	0	0	2	0	2	2	0	2	-1	2	0	0	-1	-1	2	2	0	2	0	0	0	2	0	2	-1	-1	0	0	2	2	0	0	2	2	0	2	0	0
IAAV4656	0	2	2	2	-1	2	2	0	2	-1	2	0	0	2	0	2	2	0	0	2	0	0	0	-1	2	2	2	0	-1	0	0	0	-1	0	2	0	0	0	0	2	2	0	0	2	0	0	2	0	0
D_contig14507_369	-1	2	2	2	2	2	2	0	2	2	2	0	-1	2	0	2	2	0	0	0	0	0	0	-1	-1	2	2	0	2	0	0	0	2	0	2	0	-1	-1	2	2	2	2	-1	2	0	0	2	0	0
BS00063068_51	2	0	0	0	2	-1	2	0	0	2	0	-1	0	2	2	2	0	0	2	2	0	2	2	-1	2	2	2	2	-1	0	2	0	0	0	2	-1	2	2	2	0	2	2	2	0	0	0	2	2	2
RAC875_c41275_131	2	0	0	0	2	0	2	0	0	2	0	0	-1	2	2	2	0	0	2	2	0	2	2	2	2	2	2	2	2	-1	2	-1	0	0	2	2	2	2	2	0	2	2	2	-1	0	-1	2	2	2
RAC875_c10497_231	0	0	2	0	2	0	2	0	2	-1	0	0	2	2	0	2	2	2	2	2	0	2	2	-1	0	0	2	0	0	2	2	0	0	0	2	2	2	2	0	2	2	2	2	2	0	2	2	2	2
BS00021889_51	0	0	0	0	2	0	2	0	0	2	2	-1	2	2	2	2	0	0	2	2	0	0	-1	2	2	2	2	2	2	-1	2	0	0	0	-1	2	0	2	2	0	2	2	2	0	2	0	2	2	2
RAC875_rep_c98040_163	0	0	0	0	2	0	2	0	2	2	0	0	0	2	0	2	2	2	2	-1	0	2	0	-1	0	0	2	0	0	-1	2	0	0	0	2	2	0	2	0	2	2	0	2	2	2	2	2	2	2
D_contig35755_111	0	2	0	0	0	0	2	0	0	2	0	-1	0	2	2	2	0	0	0	0	0	2	2	2	2	2	2	2	2	2	2	0	0	0	2	-1	0	2	2	0	0	2	2	0	0	2	2	2	2
BobWhite_c18881_338	2	0	0	0	2	0	2	0	0	2	2	0	0	2	2	0	0	0	2	2	0	0	2	2	2	2	2	2	2	2	2	0	0	0	2	2	2	2	0	0	2	0	2	0	2	0	2	2	2
Excalibur_c34697_831	2	0	0	0	2	0	2	0	0	2	2	0	0	2	2	0	0	0	-1	2	0	0	0	2	2	2	2	2	2	-1	2	0	0	0	2	2	2	2	0	0	2	0	2	0	2	0	2	2	2
Kukri_c25215_124	2	0	0	0	2	0	2	0	0	2	2	0	0	2	2	0	0	0	2	2	0	0	0	2	2	2	2	2	2	2	2	0	-1	0	-1	2	-1	2	0	0	2	0	2	0	2	0	2	2	2
CAP12_c4100_640	0	2	0	0	-1	0	2	2	-1	0	0	2	0	0	2	0	0	0	2	0	2	2	2	0	0	0	2	2	0	2	2	2	-1	2	-1	-1	0	2	2	2	0	2	0	0	2	0	2	0	2
D_GBUVHFX02JPJR7_79	2	0	2	-1	-1	-1	2	2	0	-1	-1	-1	0	2	2	2	2	2	2	0	0	2	0	2	2	0	0	0	2	0	0	0	0	2	2	0	-1	-1	0	0	2	0	-1	0	0	0	2	2	0
GENE-1476_579	0	0	0	0	2	-1	2	0	2	2	0	-1	-1	0	0	2	2	2	2	0	0	2	-1	-1	0	2	2	0	0	-1	2	0	-1	0	2	-1	0	0	0	2	2	2	2	2	2	2	2	2	-1
D_GBF1XID01DNWRS_378	0	2	2	0	0	0	2	0	2	0	2	0	2	2	0	2	2	0	0	2	2	0	0	0	-1	2	2	0	2	0	0	0	2	2	2	0	0	0	-1	0	0	0	0	-1	0	2	2	2	0
TA004358-0724	0	2	2	0	0	0	2	0	2	0	2	0	-1	2	0	2	2	0	0	-1	2	0	0	0	-1	2	2	0	2	-1	0	0	2	2	2	0	-1	0	0	0	0	0	0	-1	0	2	2	2	0
RFL_Contig3622_1217	0	-1	-1	0	0	-1	2	0	-1	0	2	-1	-1	2	0	2	2	0	0	-1	2	0	0	-1	-1	2	2	0	2	-1	0	0	2	-1	2	-1	0	0	0	0	0	0	0	-1	0	-1	2	2	0
wsnp_Ex_c27290_36498531	0	2	2	0	0	0	2	0	2	0	2	0	-1	2	0	2	2	0	0	-1	2	0	0	0	-1	2	2	0	2	-1	0	0	2	-1	2	0	0	0	0	0	0	0	0	-1	0	-1	2	2	0
wsnp_Ex_c27290_36498462	0	2	2	0	0	0	2	0	2	0	-1	0	-1	2	0	2	2	0	0	-1	2	0	0	0	-1	2	2	0	-1	-1	0	0	2	2	-1	0	0	0	0	0	0	0	0	-1	0	-1	2	-1	0
wsnp_Ex_c1318_2520706	0	2	2	0	0	0	2	0	2	0	2	0	-1	2	0	2	2	0	0	-1	2	0	0	0	-1	2	2	0	-1	-1	0	0	2	2	2	0	0	0	0	0	0	0	0	-1	0	-1	2	2	0
wsnp_Ex_c1318_2519998	0	2	2	0	0	0	2	0	2	0	2	0	-1	2	0	2	2	0	0	-1	2	0	0	0	-1	2	2	0	2	-1	0	0	2	-1	-1	0	0	0	0	0	0	0	0	-1	0	-1	2	2	0
wsnp_Ex_c25974_35235456	0	2	2	0	0	0	2	0	2	0	2	0	-1	2	0	2	2	0	0	-1	2	0	0	0	-1	2	2	0	2	-1	0	0	2	2	2	0	0	0	0	0	0	0	0	-1	0	-1	2	2	0
wsnp_Ex_c6920_11929748	0	2	2	0	-1	0	2	0	2	0	2	-1	2	2	0	2	2	0	0	2	2	0	0	0	2	2	2	0	2	-1	0	0	2	2	2	0	0	0	0	0	0	0	0	2	0	2	2	2	0
wsnp_Ex_c6920_11929171	0	2	2	0	0	0	2	0	2	0	-1	-1	-1	2	0	2	2	0	0	-1	2	0	0	0	-1	2	2	0	2	-1	0	0	-1	-1	2	-1	0	0	0	0	0	0	0	-1	0	-1	2	-1	0
wsnp_Ex_c6920_11928994	0	2	2	0	0	0	2	0	2	0	2	-1	-1	2	0	2	2	0	0	-1	2	0	0	0	-1	2	2	0	-1	-1	0	0	2	-1	2	-1	0	0	0	0	0	0	0	-1	0	-1	2	2	0
IAAV7745	0	2	2	0	0	0	2	0	2	0	2	0	-1	2	0	2	2	0	0	-1	2	0	0	0	-1	2	2	0	2	-1	0	0	2	2	2	0	0	0	0	0	0	0	0	-1	0	-1	2	2	0
RAC875_c43831_91	0	2	2	0	0	0	2	0	2	0	2	-1	-1	2	0	2	2	0	0	-1	2	0	0	0	-1	2	2	0	2	-1	0	0	2	2	2	-1	0	0	0	0	0	0	0	-1	0	2	2	2	0
RAC875_c54260_127	0	2	2	0	0	-1	2	0	2	0	-1	-1	-1	2	0	2	2	0	0	-1	2	0	0	-1	-1	2	2	0	2	-1	0	0	2	2	2	-1	0	0	0	0	0	0	0	-1	0	2	2	-1	0
BobWhite_c3283_54	0	2	2	0	-1	0	2	0	2	0	-1	0	2	2	0	2	2	0	0	2	2	0	0	0	-1	2	2	0	-1	-1	0	0	2	2	-1	0	0	0	0	0	0	0	0	-1	0	2	2	2	0
BobWhite_c10977_834	0	2	2	0	0	0	2	0	2	0	2	0	-1	2	0	2	2	0	0	-1	2	0	0	0	-1	2	2	0	2	-1	0	0	2	2	2	0	0	0	0	0	0	0	0	-1	0	-1	2	2	0
wsnp_Ex_c14172_22104887	0	2	2	0	0	0	2	0	2	0	2	-1	2	2	0	2	2	0	0	-1	2	0	0	0	-1	2	2	0	2	-1	0	0	2	2	-1	0	0	0	0	0	0	-1	0	-1	0	2	2	2	0
BS00079095_51	0	2	2	0	0	0	2	0	2	0	2	0	-1	2	0	2	2	0	0	-1	2	0	0	0	-1	2	2	0	2	-1	0	0	-1	-1	-1	-1	0	0	-1	0	0	0	0	-1	0	-1	2	2	0
RAC875_c51177_261	0	2	2	0	-1	0	2	0	2	0	2	0	2	2	0	2	2	0	0	-1	2	0	0	0	-1	2	2	0	2	-1	0	0	-1	2	-1	0	0	0	-1	0	0	0	0	-1	0	-1	2	2	0
Excalibur_c19237_895	0	2	2	0	0	-1	2	0	2	0	2	-1	2	2	0	2	2	0	0	2	2	0	0	-1	-1	2	2	0	2	-1	0	0	2	2	2	-1	0	0	0	0	0	0	0	2	0	2	2	2	0
BS00030251_51	0	2	2	0	0	-1	2	0	2	0	2	0	-1	2	0	2	2	0	0	-1	2	0	0	0	-1	2	2	0	2	-1	0	0	2	2	2	0	-1	0	-1	0	0	0	-1	-1	0	-1	2	2	0
BS00030252_51	0	2	2	0	0	-1	2	0	2	0	2	-1	-1	2	0	2	2	0	0	-1	2	0	0	-1	0	2	2	0	2	2	0	0	2	2	2	-1	0	0	2	0	0	0	0	-1	0	2	2	-1	-1
RAC875_c3604_1527	0	2	2	0	0	0	2	0	-1	0	2	0	-1	2	0	2	2	0	0	-1	2	0	0	0	-1	2	2	0	2	-1	0	0	2	2	2	0	-1	-1	0	0	0	0	-1	-1	0	-1	2	2	0
wsnp_Ex_c13164_20793506	0	2	2	0	0	-1	2	0	2	0	2	-1	-1	2	0	2	2	0	0	-1	2	0	0	0	0	2	2	0	-1	0	0	0	2	2	2	0	0	0	0	0	0	0	0	-1	0	2	2	2	0
wsnp_Ku_c7266_12551048	0	2	2	0	0	-1	2	0	2	0	2	-1	-1	2	0	2	2	0	0	-1	2	0	0	-1	-1	2	2	0	2	-1	0	0	2	-1	2	-1	-1	0	0	0	0	0	0	-1	0	-1	2	2	0
wsnp_Ex_c57601_59245965	0	2	2	0	0	0	2	0	2	0	2	0	2	2	0	2	2	0	0	2	2	0	0	0	0	2	2	0	-1	-1	0	0	2	2	2	0	0	0	0	0	0	0	0	-1	0	2	2	2	0
wsnp_Ex_c57601_59245549	0	2	2	0	0	0	2	0	2	0	-1	0	2	2	0	2	2	0	0	-1	2	0	0	0	-1	2	2	0	2	-1	0	0	2	2	2	0	0	0	0	0	0	0	0	-1	0	-1	2	-1	0
BS00004282_51	0	2	2	0	0	0	2	0	2	0	2	0	-1	2	0	2	2	0	0	-1	2	0	0	0	-1	2	2	0	2	-1	0	0	2	-1	2	0	-1	0	0	0	0	0	0	-1	0	-1	2	2	0
wsnp_Ex_c57601_59245380	0	2	2	0	0	0	2	0	2	0	2	0	-1	2	0	2	2	0	0	-1	2	0	0	0	-1	2	2	0	-1	0	0	0	-1	-1	-1	0	0	0	0	0	0	0	0	-1	0	-1	2	2	0
Ra_c69361_411	0	2	2	0	0	0	2	0	2	0	2	-1	-1	2	0	2	2	0	0	-1	2	0	0	-1	-1	2	2	0	2	-1	0	0	2	-1	2	-1	0	0	0	0	0	0	0	-1	0	-1	2	2	0
wsnp_JD_c8173_9207415	0	2	2	0	0	0	2	0	2	0	2	-1	-1	2	0	2	2	0	0	-1	2	0	0	0	-1	2	2	0	2	-1	0	0	2	-1	2	-1	0	0	0	0	0	0	0	-1	0	-1	2	2	0
wsnp_Ex_c1609_3069103	0	-1	2	0	0	-1	2	0	2	0	2	0	2	2	0	2	2	0	0	-1	2	0	0	0	-1	2	2	0	-1	-1	0	0	-1	2	2	0	0	0	0	0	0	0	0	-1	-1	2	2	-1	0
wsnp_Ku_c5560_9851459	0	2	2	0	0	0	2	0	2	0	2	0	2	2	0	2	2	0	0	-1	2	0	0	0	-1	2	2	0	-1	-1	0	0	-1	2	2	0	0	0	0	0	0	0	0	-1	0	-1	2	2	0
wsnp_Ku_c5560_9853214	0	2	2	0	0	0	2	0	2	0	-1	0	2	2	0	2	2	0	0	2	2	0	0	0	2	2	2	0	2	-1	0	0	2	2	2	0	0	0	0	0	0	0	0	2	0	2	2	2	0
Ku_c5560_2665	0	2	2	0	0	0	2	0	2	-1	2	0	-1	2	0	2	2	0	0	-1	2	0	0	0	-1	2	2	0	-1	-1	0	0	-1	2	-1	0	0	0	-1	0	0	0	0	-1	0	-1	2	2	0
D_contig06122_208	0	2	2	0	0	0	2	0	2	0	2	0	-1	2	0	2	2	0	0	-1	2	0	0	0	-1	2	2	0	-1	0	0	0	-1	2	2	0	0	0	0	0	0	0	0	-1	0	-1	2	2	0
BS00014671_51	0	2	2	0	0	0	2	0	2	0	2	0	-1	2	0	2	2	0	0	-1	2	0	0	0	-1	2	2	0	2	0	0	0	2	-1	2	0	0	0	0	0	0	0	0	-1	0	-1	2	2	0
IAAV2840	0	2	2	0	0	0	2	0	2	0	2	0	-1	2	0	2	2	0	0	-1	2	0	0	0	-1	2	2	0	2	0	0	0	2	-1	2	0	0	0	0	0	0	0	0	-1	0	-1	2	2	0
wsnp_Ex_c3831_6966926	0	2	2	0	0	0	2	0	2	0	2	0	-1	2	0	2	2	0	0	-1	2	0	0	-1	-1	2	2	0	2	-1	0	0	2	2	2	-1	0	0	0	2	2	0	0	-1	0	-1	2	2	0
wsnp_Ex_c3831_6965890	-1	2	-1	0	0	0	2	0	2	0	2	0	-1	2	0	2	2	0	0	-1	2	0	0	0	-1	2	2	0	2	-1	0	0	2	-1	2	-1	0	0	0	2	2	0	0	-1	0	-1	2	2	0
IAAV868	0	2	2	0	0	0	2	0	2	0	2	0	2	2	0	2	2	0	0	2	2	0	0	0	2	2	2	0	2	-1	0	0	2	2	2	0	0	0	0	2	2	0	0	2	0	2	2	-1	0
wsnp_Ex_c8188_13842273	0	2	2	0	0	0	2	0	2	0	-1	0	-1	2	0	2	2	0	0	-1	2	0	0	0	-1	2	2	0	2	-1	0	0	2	2	2	0	0	0	0	2	2	0	0	-1	0	-1	2	2	0
Ra_c21676_178	0	2	2	0	0	-1	2	0	2	0	2	0	-1	2	0	2	2	0	0	-1	2	0	0	0	-1	2	2	0	2	0	0	0	2	2	2	0	0	0	0	2	2	0	0	-1	0	2	2	2	0
Excalibur_c8188_243	0	2	2	0	0	-1	2	0	2	0	2	-1	-1	2	0	2	2	0	0	-1	2	0	0	-1	-1	2	2	0	-1	-1	0	0	2	2	-1	-1	-1	0	0	2	2	0	0	-1	0	-1	2	-1	0
Kukri_c12758_2101	0	2	2	0	0	-1	2	0	2	0	2	0	-1	2	0	2	2	0	0	-1	2	0	0	0	-1	2	2	0	2	-1	0	0	-1	2	-1	0	-1	-1	0	2	2	0	-1	-1	0	2	2	2	0
Kukri_c12758_1488	0	2	2	0	0	-1	2	0	2	0	2	-1	2	2	0	2	2	0	0	2	2	0	0	0	-1	2	2	0	-1	0	0	0	2	2	2	0	0	0	-1	2	2	0	0	2	0	2	2	-1	0
BS00058554_51	0	2	2	0	0	-1	2	0	2	0	2	0	-1	2	0	2	2	0	0	-1	2	0	0	0	-1	2	2	0	2	0	0	0	2	2	2	0	0	0	0	2	2	0	0	-1	0	2	2	-1	0
TA004476-0719	0	2	2	0	0	0	2	0	2	0	2	0	-1	2	0	2	2	0	0	-1	2	0	0	0	-1	2	2	0	2	0	0	0	2	2	2	0	0	0	0	2	2	0	0	-1	0	2	2	2	0
wsnp_Ex_c15396_23659859	0	2	2	0	0	0	2	0	2	0	2	0	-1	2	0	2	2	0	0	-1	2	0	0	0	-1	2	2	0	2	-1	0	0	2	2	2	0	-1	0	0	2	2	0	0	-1	0	2	2	2	0
RAC875_c49612_102	0	2	2	0	0	0	2	0	2	0	2	0	-1	2	0	2	2	0	0	-1	2	0	0	0	-1	2	2	0	2	-1	0	0	2	2	2	0	-1	0	0	2	2	0	-1	-1	0	2	2	2	0
D_GA8KES401EYUM8_190	0	2	2	0	0	0	2	0	2	0	2	-1	-1	2	0	2	2	0	0	-1	2	0	0	0	-1	2	2	0	2	-1	0	0	2	-1	2	0	0	0	0	2	2	0	0	-1	0	2	2	2	0
Kukri_c6051_640	0	2	2	0	0	0	2	0	2	0	2	0	2	2	0	2	2	0	0	2	2	0	0	0	-1	2	2	0	-1	-1	0	0	-1	2	2	0	0	0	0	2	2	0	0	-1	0	2	2	2	0
BS00082503_51	0	2	-1	0	-1	0	2	0	-1	0	-1	-1	2	2	0	2	2	0	0	2	2	0	0	0	-1	2	-1	0	-1	-1	0	0	-1	2	-1	0	0	0	0	2	2	0	0	-1	0	2	2	-1	0
BS00022768_51	0	2	2	0	-1	-1	2	0	2	0	2	-1	2	2	0	2	2	0	0	2	2	0	0	-1	0	2	2	0	-1	0	0	0	2	2	2	-1	0	0	0	2	2	0	0	0	0	2	2	-1	0
GENE-0511_484	0	2	2	0	0	0	2	0	2	0	2	0	-1	2	0	2	2	0	0	-1	2	0	0	0	-1	2	2	0	2	-1	0	0	2	2	2	0	0	0	0	2	2	0	0	-1	0	2	2	2	0
BS00075001_51	0	2	2	0	0	-1	2	0	2	0	-1	0	2	2	0	2	2	0	0	2	2	0	0	0	-1	2	2	0	2	-1	0	0	2	2	2	0	0	0	0	2	2	0	0	-1	0	2	2	2	0
BS00021702_51	0	2	2	0	0	0	2	0	2	0	2	0	-1	2	0	2	2	0	0	-1	2	0	0	0	-1	2	2	0	2	-1	0	0	2	-1	2	0	0	0	0	2	2	0	0	-1	0	2	2	2	0
RAC875_c63442_568	0	0	-1	0	-1	0	2	2	-1	-1	2	-1	2	2	0	0	2	2	0	0	0	0	0	0	2	0	2	2	2	0	0	2	2	0	2	-1	2	-1	0	0	0	0	2	-1	2	0	0	-1	-1
wsnp_Ex_rep_c66423_64640941	0	2	2	0	0	-1	2	0	2	0	-1	-1	2	2	0	2	2	0	0	2	2	0	0	-1	-1	2	2	0	2	-1	0	0	2	2	2	-1	0	0	0	2	2	0	0	-1	0	2	2	-1	0
wsnp_Ex_c18665_27541568	0	2	2	0	0	0	2	0	2	2	-1	-1	2	2	0	2	2	0	0	2	2	0	0	-1	2	2	2	0	2	-1	0	0	2	2	2	0	0	0	0	2	2	0	0	2	0	2	2	2	0
RAC875_c87321_108	0	2	2	-1	0	0	2	0	2	2	-1	0	2	2	0	2	2	0	0	2	2	0	0	-1	2	2	2	0	-1	-1	0	0	2	2	2	0	0	0	0	2	2	0	-1	-1	0	2	2	-1	0
IAAV7473	0	2	2	0	0	-1	2	0	2	2	2	0	2	2	0	2	2	0	0	2	2	0	0	-1	2	2	2	0	2	-1	0	0	2	2	2	0	-1	0	0	2	2	0	0	-1	0	2	2	2	0
wsnp_Ex_c12447_19847242	0	2	2	0	0	0	2	0	2	2	2	0	2	2	0	2	2	0	0	2	2	0	0	0	2	2	2	0	-1	0	0	0	2	2	2	-1	0	0	0	2	2	0	0	-1	0	2	2	2	0
GENE-3454_74	0	0	0	0	2	0	2	2	0	2	2	-1	0	2	2	0	0	0	-1	2	0	0	0	-1	2	0	2	2	-1	-1	2	2	-1	0	2	-1	0	2	0	0	0	0	2	0	2	0	2	-1	2
RAC875_c32452_55	2	-1	-1	-1	2	0	0	2	-1	0	2	0	0	2	2	0	0	0	0	2	-1	0	2	-1	2	0	2	2	0	2	2	2	0	0	-1	2	-1	-1	0	0	0	2	-1	0	2	0	2	2	2
IAAV4667	0	0	0	0	2	-1	2	0	2	2	0	0	0	0	2	2	2	2	2	0	0	2	0	0	0	2	2	0	0	-1	2	0	2	2	2	-1	0	2	0	2	2	0	2	2	2	2	2	2	2
BobWhite_c34267_459	0	0	0	0	-1	0	2	0	2	2	0	0	0	0	2	2	2	0	2	0	0	2	0	0	0	2	2	0	0	2	2	0	2	2	-1	2	-1	2	0	2	2	0	2	2	2	2	2	2	2
IAAV5588	0	0	0	0	2	0	2	0	2	-1	0	0	2	0	2	2	2	-1	2	0	0	2	-1	0	0	2	2	0	0	-1	2	0	2	2	2	-1	-1	2	0	2	2	2	2	2	2	2	2	2	2
BS00089031_51	0	0	0	0	2	-1	2	0	2	2	-1	-1	2	0	2	2	2	-1	2	0	0	2	-1	-1	0	2	2	0	0	-1	2	0	2	2	2	-1	0	2	-1	2	2	2	2	2	2	2	2	-1	2
RAC875_c103613_441	0	0	0	0	2	-1	2	0	2	2	-1	-1	2	0	2	2	2	0	2	0	0	2	0	-1	0	2	2	0	-1	2	2	0	2	2	2	-1	0	2	0	2	2	2	2	2	2	2	2	2	2
CAP7_c12113_171	-1	0	-1	0	2	0	2	0	2	2	0	0	2	0	2	2	2	2	2	0	0	2	2	0	0	0	-1	0	-1	-1	2	0	-1	-1	2	0	0	2	0	2	2	2	2	2	2	2	2	2	2
wsnp_Ra_c59303_60669172	0	0	0	2	0	-1	0	0	0	2	-1	-1	0	2	2	2	2	0	0	0	2	0	0	-1	2	2	2	-1	0	2	2	2	0	0	2	-1	0	2	0	0	0	2	2	2	2	0	0	-1	0
RAC875_c51346_99	0	-1	0	-1	-1	-1	0	0	0	2	2	2	0	2	2	2	2	-1	0	0	2	0	0	0	2	2	2	0	-1	-1	2	2	-1	0	2	0	0	2	0	0	0	2	2	2	2	0	0	-1	0
RAC875_c13877_1015	0	0	0	0	2	0	2	0	2	2	0	-1	2	0	2	2	2	2	2	0	0	2	2	0	0	0	2	0	0	2	2	0	2	2	2	-1	2	2	0	2	2	2	-1	2	2	2	2	2	2
TA004690-1102	0	0	0	0	2	-1	2	0	2	2	-1	0	-1	0	2	2	2	-1	2	0	0	2	0	-1	0	0	2	0	0	-1	2	0	2	-1	2	2	-1	2	0	2	2	2	2	2	2	2	2	2	2
wsnp_Ex_rep_c71376_70138381	-1	0	0	-1	2	-1	2	0	2	2	-1	0	2	0	2	2	2	0	2	0	0	2	0	0	0	0	2	0	-1	-1	2	0	2	0	2	2	-1	2	-1	2	2	-1	-1	2	0	2	2	2	2
CAP12_c111_91	0	0	0	0	0	-1	0	0	0	2	-1	-1	2	0	2	0	2	2	2	2	2	0	2	-1	2	2	0	0	-1	2	2	0	0	2	-1	-1	2	0	0	2	0	2	0	2	2	2	2	2	0
IACX11634	2	0	0	0	2	0	0	0	2	2	0	0	2	0	2	2	2	0	2	-1	2	2	-1	0	0	0	2	2	0	-1	2	0	2	2	2	-1	0	2	2	2	2	2	0	2	0	2	2	2	2
Tdurum_contig49651_227	2	0	0	0	-1	0	0	0	2	2	0	0	0	0	2	2	2	0	2	-1	2	2	0	0	0	0	2	2	0	2	2	0	2	2	2	2	2	2	2	2	2	0	0	2	0	2	2	2	2
D_GBUVHFX01API9H_416	0	0	0	2	2	0	0	0	2	2	0	-1	2	0	2	2	2	0	-1	0	0	2	0	0	0	0	2	0	-1	2	2	0	2	2	2	2	-1	2	0	2	2	2	0	0	2	2	2	2	2
RAC875_c30203_57	0	0	0	0	0	-1	0	0	0	2	2	2	-1	0	0	0	2	2	2	0	2	2	2	-1	2	2	0	0	-1	2	2	2	2	2	2	2	2	0	0	2	0	0	0	2	2	2	2	2	0
CAP12_c544_164	0	0	0	2	2	-1	0	0	2	-1	0	0	2	0	2	2	2	0	0	0	2	2	-1	2	0	0	2	0	-1	2	2	0	2	2	2	2	0	2	0	2	2	2	0	0	0	2	2	2	2
RAC875_c30786_411	0	0	0	2	2	0	0	0	2	2	0	0	-1	0	2	2	2	0	-1	0	2	2	2	-1	0	0	2	0	0	-1	2	0	2	2	2	2	0	2	0	2	2	-1	0	0	0	2	2	2	2
BS00087544_51	0	0	0	2	2	0	0	0	2	2	0	0	0	0	2	2	2	-1	-1	0	2	2	0	-1	0	0	2	2	-1	2	2	0	2	2	2	-1	0	2	-1	2	2	0	-1	0	0	2	2	2	2
RAC875_c22357_1053	0	0	0	2	2	0	0	0	2	2	-1	-1	0	0	2	2	2	0	-1	0	0	2	0	-1	0	0	2	-1	0	2	2	0	2	2	2	2	0	2	0	2	2	0	0	0	2	2	2	2	2
Ra_c7324_1464	2	2	0	2	2	0	0	0	2	2	0	0	-1	0	2	2	2	0	-1	0	0	2	-1	-1	0	0	2	0	0	2	2	0	2	2	2	-1	2	2	2	2	2	2	0	0	0	2	2	2	2
tplb0043a07_880	2	2	0	2	2	0	0	0	2	2	0	0	-1	0	2	2	2	0	-1	0	0	2	-1	-1	0	0	2	0	-1	2	2	0	2	-1	2	-1	2	2	2	2	2	2	0	0	0	2	2	2	2
BS00021934_51	-1	2	0	2	2	-1	0	0	2	2	-1	-1	0	0	2	2	2	0	0	-1	0	2	0	-1	0	0	2	0	-1	-1	2	0	-1	2	-1	2	-1	2	2	2	0	0	0	0	2	2	2	2	2
BS00094562_51	2	2	0	0	-1	-1	2	2	2	-1	-1	-1	0	0	2	2	2	0	0	2	0	2	0	-1	2	0	2	0	-1	-1	2	0	-1	0	-1	2	2	2	2	2	0	0	0	2	0	2	2	2	2
GENE-0416_480	-1	2	0	0	0	0	2	2	2	2	0	0	2	2	2	2	2	0	0	-1	2	2	0	-1	2	0	2	2	0	2	2	0	0	-1	2	0	-1	0	0	2	0	2	-1	2	0	0	2	0	2
BS00064471_51	-1	2	0	0	-1	-1	2	2	2	2	-1	-1	2	2	2	2	2	0	2	2	2	2	0	-1	2	0	2	2	-1	-1	2	0	-1	2	2	-1	0	0	2	2	0	2	0	2	2	0	2	-1	2
Excalibur_c80977_396	2	2	2	0	-1	-1	2	2	2	2	-1	-1	2	2	2	2	2	2	2	2	2	2	-1	-1	2	0	0	0	-1	-1	2	0	0	2	-1	-1	-1	0	-1	2	0	-1	-1	2	2	2	2	-1	2
Kukri_c65610_551	2	0	0	2	0	0	0	0	0	2	2	-1	0	2	2	2	2	0	0	0	2	0	0	-1	2	2	2	2	0	-1	2	2	0	0	2	2	0	2	2	0	0	0	2	2	2	0	0	2	0
Excalibur_c10538_1153	0	0	0	2	0	-1	0	0	0	2	2	-1	0	2	2	2	2	0	0	0	2	0	-1	-1	2	2	2	0	-1	-1	2	2	-1	0	2	-1	0	2	0	0	0	0	2	2	2	0	0	-1	0
BS00009377_51	2	2	0	0	0	0	0	-1	0	2	2	2	-1	0	0	2	0	0	2	-1	2	2	-1	-1	-1	0	0	-1	-1	0	0	0	-1	2	-1	-1	-1	0	2	2	2	0	-1	2	2	0	0	0	2
BS00092888_51	2	2	0	-1	-1	-1	0	-1	-1	2	2	2	0	0	0	2	0	0	2	2	2	2	2	-1	2	0	0	2	-1	0	0	0	-1	2	-1	2	-1	0	-1	2	2	0	-1	2	2	0	0	0	2
RAC875_c40434_373	2	2	0	0	0	0	0	0	0	2	2	2	0	0	0	2	0	0	2	0	2	2	0	0	2	0	0	0	2	0	0	0	2	2	2	2	2	0	2	2	2	0	2	2	2	0	0	0	2
Kukri_rep_c79478_1209	0	2	2	2	2	-1	2	0	2	2	2	2	2	2	0	2	2	0	0	-1	0	0	0	-1	0	0	0	2	2	0	0	0	2	0	2	0	0	0	0	2	2	2	0	2	0	0	2	0	0
BS00063255_51	2	2	0	0	0	0	0	2	0	2	2	2	0	0	0	2	0	0	2	2	2	2	0	0	2	0	0	2	2	0	0	0	2	2	2	2	2	0	2	2	2	0	2	2	2	0	0	0	2
Kukri_c14292_157	2	2	0	0	0	0	0	2	0	2	2	2	0	0	0	2	0	0	2	2	2	2	2	0	2	0	0	2	2	0	0	0	2	2	2	2	2	0	2	2	2	0	2	2	2	0	0	0	2
Kukri_c67675_174	2	2	0	0	0	-1	0	2	0	2	-1	-1	-1	0	0	2	0	0	2	2	2	2	-1	-1	2	0	0	2	2	2	0	0	2	2	2	-1	2	0	2	2	2	0	2	2	2	0	0	-1	2
BobWhite_rep_c63889_327	2	2	0	0	0	0	0	-1	0	2	2	2	0	0	0	2	0	0	2	2	2	2	0	0	2	0	0	-1	2	0	0	0	2	2	2	2	2	0	2	2	2	0	2	2	2	0	0	0	2
RAC875_c14613_112	2	2	0	0	0	0	0	0	0	2	2	2	0	0	0	2	0	0	2	2	2	2	0	0	2	0	0	2	2	0	0	0	2	-1	2	2	2	0	2	2	2	0	2	2	2	0	0	0	2
wsnp_Ra_rep_c97840_85062404	2	2	0	0	0	0	0	2	0	2	2	2	0	0	0	2	0	0	2	-1	2	2	0	0	2	0	0	2	2	0	0	0	2	-1	2	2	2	0	2	2	2	0	2	2	2	0	0	0	2
wsnp_Ra_rep_c97840_85062318	2	2	0	0	0	0	0	-1	0	2	2	2	0	0	0	2	0	0	2	-1	2	2	0	0	2	0	0	-1	2	0	0	0	2	-1	2	2	2	0	2	2	2	0	2	2	2	0	0	0	2
Excalibur_c41967_2009	2	2	0	0	0	0	0	-1	0	2	2	2	-1	0	0	2	0	0	2	-1	2	2	-1	-1	2	0	0	2	-1	-1	0	0	2	2	2	2	2	0	2	2	2	0	2	2	2	0	0	0	2
Kukri_c20495_1745	2	2	0	0	0	-1	0	-1	0	2	2	2	0	0	0	2	0	0	2	-1	2	2	0	-1	2	0	0	2	2	-1	0	0	2	2	2	-1	2	0	2	2	2	0	2	2	2	0	0	0	2
BS00063511_51	2	2	0	0	0	0	0	-1	0	2	2	-1	-1	0	0	2	0	0	2	-1	2	2	-1	0	2	0	0	-1	-1	-1	0	0	-1	2	2	-1	-1	0	-1	2	2	0	2	2	2	0	0	0	2
BS00009828_51	2	2	0	0	0	0	0	-1	0	2	2	-1	-1	0	0	2	0	0	2	2	2	2	2	-1	2	0	0	2	2	0	0	0	2	2	2	2	2	0	2	2	2	0	2	2	2	0	0	0	2
Excalibur_c33742_419	2	2	0	0	0	-1	0	-1	0	2	-1	2	-1	0	0	2	0	0	2	-1	2	2	-1	0	2	0	0	-1	2	0	0	0	2	2	-1	2	-1	0	2	2	2	0	2	2	2	0	0	0	2
Kukri_c82190_267	2	2	0	0	0	0	0	2	0	2	2	-1	-1	0	0	2	0	0	2	-1	2	2	-1	-1	2	0	0	2	2	-1	0	0	2	2	2	-1	2	0	2	2	2	0	2	2	2	0	0	0	2
BS00011292_51	2	2	0	0	0	0	0	2	0	2	2	2	-1	0	0	2	0	0	2	2	2	2	-1	-1	2	0	0	2	2	-1	0	0	2	2	2	2	-1	0	2	2	2	0	2	2	2	0	0	0	2
Excalibur_c8161_1443	2	2	0	0	0	0	0	0	0	2	2	2	0	0	0	2	0	0	2	0	2	2	0	0	2	0	0	0	2	0	0	0	2	2	2	2	2	0	2	2	2	0	2	2	2	0	0	0	2
BobWhite_c8375_71	2	2	0	0	0	-1	0	-1	0	2	2	-1	-1	0	0	2	0	0	2	-1	2	2	-1	-1	2	0	0	2	2	-1	0	0	2	2	2	2	-1	0	2	2	2	0	-1	2	2	0	0	0	2
BS00108585_51	-1	-1	0	2	0	0	0	0	-1	-1	2	2	-1	2	2	2	2	0	0	0	2	0	0	-1	2	2	2	-1	0	2	2	2	0	0	2	-1	0	2	0	0	0	-1	2	2	2	-1	0	2	0
BobWhite_c45204_251	2	2	0	0	0	0	0	-1	0	2	2	2	0	0	0	2	0	0	2	-1	2	2	0	0	2	0	0	-1	2	0	0	0	2	2	2	2	2	0	2	2	2	0	2	2	2	0	0	0	2
D_contig03023_692	0	2	0	2	0	-1	2	2	2	2	0	0	2	2	2	2	2	2	0	0	2	2	0	2	2	-1	0	0	2	-1	2	0	0	0	2	0	0	0	0	2	0	2	0	2	0	2	2	0	2
BS00063686_51	0	2	0	2	0	0	2	2	2	2	0	0	2	2	2	2	2	2	0	0	2	2	0	2	2	2	0	0	2	2	2	0	0	2	2	0	0	0	-1	2	0	0	0	2	0	2	2	0	2
BS00063537_51	-1	2	0	2	0	0	2	2	2	2	0	-1	-1	2	2	2	2	2	0	-1	0	2	0	-1	2	-1	0	0	-1	-1	2	0	-1	-1	-1	-1	0	0	0	2	0	0	0	2	0	2	2	-1	2
Kukri_c59535_393	2	2	0	0	0	0	0	2	0	2	2	-1	0	0	0	2	0	0	2	2	2	2	0	0	2	0	0	2	2	0	0	0	2	-1	2	-1	2	0	2	2	2	0	2	2	2	0	0	0	2
RAC875_c48884_374	2	2	0	0	0	0	0	-1	0	2	2	2	0	0	0	2	0	0	2	-1	2	2	0	0	2	0	0	-1	2	0	0	0	2	2	2	2	2	0	2	2	2	0	2	2	2	0	0	0	2
Kukri_c59535_127	2	2	0	0	0	0	0	2	0	2	2	-1	-1	0	0	2	0	0	2	2	2	2	2	0	2	0	0	2	-1	0	0	0	-1	2	2	2	2	0	2	2	2	0	2	2	2	0	0	0	2
BS00089094_51	-1	2	0	0	0	-1	0	-1	0	2	-1	-1	-1	0	0	2	0	0	-1	2	2	2	-1	0	2	0	0	2	-1	0	0	0	2	2	2	-1	-1	0	-1	2	2	0	2	2	2	0	0	0	2
BS00022654_51	2	2	0	0	0	-1	0	-1	0	2	-1	-1	-1	0	0	2	0	0	2	-1	2	2	-1	-1	2	0	0	-1	-1	-1	0	0	2	2	2	-1	2	0	2	2	2	0	2	2	2	0	0	0	-1
Excalibur_c46365_463	2	2	0	0	0	0	0	2	0	2	2	2	0	0	0	2	0	0	2	2	2	2	0	0	2	0	0	2	2	0	0	0	2	2	2	2	2	0	2	2	2	0	2	2	2	0	0	0	2
Kukri_rep_c69829_150	-1	2	0	0	0	0	0	-1	0	2	2	2	-1	0	0	2	0	0	-1	-1	2	2	-1	-1	2	0	0	-1	2	-1	0	0	2	2	2	-1	-1	0	-1	2	2	0	2	2	2	0	0	0	2
Excalibur_c32722_690	2	2	0	0	0	-1	0	-1	0	-1	2	2	-1	0	0	2	0	0	2	-1	2	2	-1	0	2	0	0	2	2	0	0	0	2	2	2	2	2	0	2	2	2	0	2	2	2	0	0	0	2
BS00010669_51	2	2	0	-1	0	0	0	2	-1	2	2	2	0	0	0	2	0	0	2	0	2	2	0	0	2	0	0	2	-1	0	0	0	-1	2	2	-1	-1	-1	2	2	2	0	2	2	2	0	0	0	2
wsnp_RFL_Contig2760_2505824	2	2	0	0	0	0	0	2	0	2	2	2	-1	0	0	2	0	0	2	2	2	2	2	-1	2	0	0	-1	2	-1	0	0	-1	2	2	2	2	0	2	2	2	0	2	2	2	0	0	0	2
BS00009375_51	2	2	0	0	0	0	0	2	0	2	2	-1	-1	0	0	2	0	0	2	2	2	2	-1	-1	2	0	0	2	2	-1	0	0	2	2	2	2	2	0	2	2	2	0	2	2	2	0	0	0	2
BS00010946_51	2	2	0	0	0	-1	0	2	0	2	-1	2	-1	0	0	2	0	0	2	2	2	2	-1	-1	2	0	0	2	2	0	0	0	2	2	2	-1	2	0	2	2	2	0	-1	2	2	0	0	0	2
Kukri_rep_c106578_178	2	2	0	0	0	0	0	-1	0	2	2	-1	-1	0	0	2	0	0	2	2	2	2	-1	-1	2	0	0	-1	-1	-1	0	0	-1	2	-1	-1	-1	0	2	2	2	0	2	2	2	0	0	0	2
D_F5XZDLF02GY0X2_81	2	2	0	0	0	0	0	2	0	-1	2	2	-1	0	0	2	0	0	2	2	2	2	-1	-1	2	0	0	2	-1	-1	0	0	2	2	2	2	2	0	-1	2	2	0	2	2	2	0	0	0	2
Excalibur_c6476_811	2	2	0	0	0	0	0	-1	0	2	2	-1	-1	0	0	2	0	0	2	-1	2	2	-1	0	2	0	0	2	-1	0	0	0	2	2	-1	2	2	0	2	2	2	0	2	2	2	0	0	0	2
BS00011168_51	2	2	0	0	-1	-1	0	2	0	2	-1	-1	0	0	0	2	0	0	2	2	2	2	-1	-1	2	0	0	2	2	0	0	0	-1	2	-1	-1	-1	0	2	2	2	0	2	2	2	0	0	0	2
Excalibur_c981_294	2	2	0	0	0	-1	0	-1	0	2	-1	-1	-1	0	0	2	0	0	2	-1	2	2	-1	-1	2	0	0	-1	2	0	0	0	2	2	2	-1	2	0	2	2	2	0	2	2	2	0	0	-1	2
wsnp_Ex_c1861_3506202	2	2	0	0	0	-1	0	-1	0	2	2	-1	0	0	0	2	0	0	2	-1	2	2	-1	-1	2	0	0	2	-1	0	0	0	2	2	2	-1	2	0	-1	2	2	0	2	2	2	0	0	0	2
wsnp_Ex_c1861_3506449	2	2	0	0	0	0	0	-1	0	2	2	2	0	0	0	2	0	0	2	-1	2	2	0	0	2	0	0	-1	2	0	0	0	2	2	2	2	2	0	2	2	2	0	2	2	2	0	0	0	2
BS00003573_51	2	2	0	0	0	0	0	-1	0	2	-1	2	-1	0	0	2	0	0	2	-1	2	2	-1	0	2	0	0	-1	2	-1	0	0	2	2	-1	-1	2	0	2	2	2	0	2	2	2	0	0	0	2
D_contig12592_200	2	2	0	0	0	0	0	-1	0	2	2	2	0	0	0	2	0	0	2	-1	2	2	0	0	2	0	0	-1	2	0	0	0	2	2	2	2	2	0	2	2	2	0	2	2	2	0	0	0	2
BS00009738_51	2	2	0	0	0	0	0	-1	0	2	2	2	0	0	0	2	0	0	2	-1	2	2	0	-1	2	0	0	-1	-1	0	0	0	2	2	-1	2	2	0	2	2	2	0	2	2	2	0	0	0	2
BS00004769_51	2	2	0	0	0	0	0	2	0	2	2	2	0	0	0	2	0	0	2	0	2	2	0	0	2	0	0	-1	-1	-1	0	0	2	2	-1	2	2	0	2	2	2	0	2	2	2	0	0	0	2
Excalibur_c26495_84	2	2	0	0	0	0	0	-1	0	2	2	-1	-1	0	0	2	0	0	2	-1	2	2	-1	-1	2	0	0	-1	2	-1	0	0	2	2	2	2	2	0	2	2	2	0	2	2	2	0	0	0	2
Kukri_c3987_386	2	2	0	0	0	-1	0	0	0	2	-1	-1	0	0	0	2	0	0	2	0	2	2	-1	0	2	0	0	0	2	0	0	0	2	2	2	0	-1	0	2	-1	2	0	2	2	2	0	0	0	2
BS00036558_51	2	2	0	0	0	0	0	-1	0	2	-1	2	-1	0	0	2	0	0	2	-1	2	2	-1	-1	2	0	0	-1	2	-1	0	0	2	2	2	2	2	0	2	2	2	0	2	2	2	0	0	0	2
wsnp_Ku_rep_c71113_70810693	2	2	0	0	0	0	0	-1	0	2	2	2	0	0	0	2	0	0	2	-1	2	2	0	0	2	0	0	-1	2	0	0	0	2	2	2	2	2	0	2	2	2	0	2	2	2	0	0	0	2
Ra_c50996_468	2	2	0	0	0	0	0	-1	0	2	2	2	0	0	0	2	0	0	2	-1	2	2	0	0	2	0	0	-1	2	0	0	0	2	2	2	-1	2	0	2	2	2	0	2	2	2	0	0	0	2
tplb0049l16_1327	2	2	0	0	0	0	0	2	0	2	2	2	0	0	0	2	0	0	2	2	2	2	2	0	2	0	0	2	2	0	0	0	2	2	2	-1	2	0	2	2	2	0	2	2	2	0	0	0	2
GENE-0036_199	2	2	0	0	0	0	0	2	0	2	2	2	-1	0	0	2	0	0	2	-1	2	2	-1	-1	2	0	0	2	2	-1	0	0	2	2	2	2	-1	0	2	2	2	0	2	2	2	0	0	0	2
CAP11_c1157_168	2	2	0	-1	0	-1	0	2	0	-1	2	-1	0	0	0	2	0	0	2	2	2	2	0	-1	2	0	0	2	2	0	0	0	2	2	2	-1	2	0	2	2	2	0	2	2	2	0	0	-1	2
Excalibur_c500_279	2	2	0	0	0	-1	0	-1	0	2	2	2	-1	0	0	2	0	0	2	-1	2	2	-1	-1	2	0	0	-1	2	-1	0	0	2	2	2	2	2	0	2	2	2	0	2	2	2	0	0	0	2
BS00022485_51	2	2	0	0	0	0	0	-1	0	2	-1	-1	-1	0	0	2	0	0	2	-1	2	2	-1	-1	2	0	0	-1	2	0	0	0	2	2	-1	-1	2	0	2	2	2	0	2	2	2	0	0	0	2
D_GDEEGVY01DD44S_389	2	2	0	0	0	0	0	-1	0	-1	-1	-1	-1	0	0	2	0	0	2	-1	2	2	-1	-1	2	0	0	2	2	0	0	0	2	2	2	2	2	0	2	2	2	0	2	2	2	0	0	0	2
Kukri_c29687_369	2	2	0	0	0	-1	0	-1	0	2	2	-1	0	0	0	2	0	0	2	-1	2	2	0	-1	2	0	0	0	2	0	0	0	2	2	2	-1	2	0	-1	2	2	0	2	2	2	0	0	-1	2
Kukri_c38809_219	2	2	0	0	0	0	0	-1	0	2	2	2	0	0	0	2	0	0	2	-1	2	2	-1	0	2	0	0	2	2	0	0	0	2	2	2	2	2	0	2	2	2	0	2	2	2	0	0	0	2
Kukri_c38809_309	2	2	0	0	0	0	0	-1	0	2	2	2	-1	0	0	2	0	0	2	-1	2	2	-1	0	2	0	0	2	2	0	0	0	2	2	2	-1	2	0	2	2	2	0	2	2	2	0	0	0	2
RFL_Contig2961_2082	2	2	0	0	-1	-1	0	-1	0	-1	-1	-1	-1	0	0	2	0	0	2	2	2	2	-1	0	2	0	-1	2	-1	0	0	0	-1	2	-1	2	2	0	2	2	2	0	2	2	2	0	0	0	2
RFL_Contig2961_2046	2	2	0	0	0	0	0	2	0	2	2	2	0	0	0	2	0	0	2	2	2	2	2	0	2	0	0	2	2	0	0	0	2	2	2	2	2	0	2	2	2	0	2	2	2	0	0	0	2
RFL_Contig2961_1806	2	2	0	0	-1	0	0	-1	0	2	2	2	-1	0	0	2	0	0	2	-1	2	2	-1	-1	2	0	0	-1	2	0	0	0	2	2	-1	2	2	0	-1	2	2	2	2	2	2	0	0	0	2
RFL_Contig2961_759	2	-1	0	0	0	0	0	0	0	-1	2	-1	0	0	0	2	0	0	2	2	2	2	2	-1	2	0	0	2	2	-1	0	0	-1	2	-1	-1	2	0	-1	2	2	0	2	2	2	0	0	0	2
Excalibur_c36269_513	2	2	0	0	0	-1	0	2	0	2	2	2	-1	0	0	2	0	0	2	2	2	2	-1	-1	2	0	0	2	2	-1	0	0	2	2	2	2	-1	-1	2	2	2	0	2	2	2	0	0	0	2
RAC875_c298_338	2	2	0	0	0	0	0	2	0	2	0	2	0	0	0	2	0	0	2	2	2	2	0	0	2	0	0	2	-1	0	0	0	-1	2	-1	-1	2	0	2	2	2	0	2	2	2	0	0	0	2
IAAV7181	2	2	0	0	0	0	0	2	0	2	-1	-1	0	0	0	2	0	0	2	2	2	2	2	0	2	0	0	2	-1	0	0	0	-1	2	-1	-1	-1	0	2	2	2	0	2	2	2	0	0	0	2
RFL_Contig4538_484	0	2	0	-1	0	0	0	0	0	-1	2	-1	0	2	2	2	2	0	0	0	2	0	0	-1	2	2	2	0	-1	0	2	2	0	0	-1	-1	0	2	0	0	0	0	2	2	2	-1	0	-1	0
Excalibur_c55140_64	2	2	0	0	0	0	0	2	0	-1	2	-1	0	0	0	2	0	0	2	0	2	2	0	0	2	0	0	0	2	0	0	0	2	2	2	-1	-1	0	-1	2	2	0	-1	2	2	0	0	0	2
Excalibur_c10063_93	2	2	0	0	0	-1	0	-1	0	2	2	-1	-1	0	0	2	0	0	2	-1	2	2	-1	-1	2	0	0	2	2	-1	0	0	2	2	2	-1	2	0	2	2	2	0	2	2	2	0	0	0	2
BS00010851_51	2	2	0	0	0	-1	0	-1	0	2	2	2	0	0	0	2	0	0	2	-1	2	2	0	0	2	0	0	-1	-1	0	0	0	2	2	2	2	2	0	2	2	2	0	2	2	2	0	0	-1	2
Excalibur_c20532_665	2	2	0	0	-1	0	0	-1	0	2	2	2	2	0	0	2	0	0	2	2	2	2	0	0	2	0	0	2	2	0	0	0	-1	2	2	-1	2	0	2	2	2	0	2	2	2	0	0	0	2
Excalibur_c20532_785	2	2	0	0	0	0	0	-1	0	2	2	2	0	0	0	2	0	0	2	-1	2	2	-1	0	2	0	0	2	2	0	0	0	2	2	2	-1	-1	-1	2	-1	-1	0	2	2	2	0	0	0	2
Kukri_rep_c103800_479	2	2	0	0	0	0	0	2	0	2	2	2	-1	0	0	2	0	0	2	2	2	2	-1	-1	2	0	0	2	2	-1	0	0	2	2	2	2	-1	0	-1	2	2	0	2	2	2	0	0	0	2
BobWhite_c20591_89	2	2	0	0	-1	0	0	-1	0	2	2	2	0	0	0	2	0	0	2	-1	2	2	0	0	2	0	0	-1	2	0	0	0	2	2	2	2	2	0	2	2	2	0	2	2	2	0	0	0	2
BobWhite_c1897_1010	2	2	0	-1	0	-1	0	-1	0	-1	2	2	0	0	0	2	0	0	2	-1	2	2	0	0	2	0	0	-1	2	0	0	0	2	2	2	2	-1	0	2	2	2	0	2	2	2	0	0	0	2
BS00094421_51	2	2	0	-1	0	0	0	2	0	-1	2	2	0	0	0	2	0	0	2	2	2	2	2	0	2	0	0	2	2	0	0	0	2	2	2	-1	-1	0	-1	2	2	0	-1	2	2	0	0	0	2
Excalibur_c38386_305	2	2	0	0	0	0	0	-1	0	2	2	-1	-1	0	0	2	0	0	2	2	2	2	-1	0	2	0	0	-1	-1	0	0	0	2	2	2	-1	-1	0	2	2	2	0	2	2	2	0	0	0	2
Excalibur_c17004_1098	2	2	0	0	0	0	0	2	0	2	2	2	0	0	0	2	0	0	2	-1	2	2	0	0	2	0	0	2	2	0	0	0	2	2	2	2	2	0	2	2	2	0	2	2	2	0	0	0	2
Excalibur_c17004_1262	2	2	0	0	0	0	0	0	0	2	0	2	0	0	0	2	0	0	2	2	2	2	-1	0	2	0	0	2	0	-1	0	0	0	2	2	2	-1	0	-1	2	2	0	-1	2	2	0	0	0	2
Excalibur_c17004_1396	0	2	0	2	0	0	0	-1	-1	2	2	2	-1	2	2	2	2	0	0	-1	2	0	-1	-1	2	2	2	2	0	2	2	2	0	0	2	2	0	2	0	0	0	0	2	2	2	-1	0	2	0
BS00105593_51	0	2	0	0	2	0	2	2	2	0	2	2	0	0	2	0	0	0	0	-1	0	2	2	2	2	2	0	0	2	0	0	0	0	0	2	-1	0	0	0	2	0	0	2	0	2	0	0	2	0
wsnp_Ku_c10418_17237935	2	2	2	0	2	0	2	2	2	0	2	2	0	0	2	0	0	0	2	0	0	2	2	2	2	2	0	0	2	0	0	0	0	0	2	2	2	0	2	2	0	2	2	0	2	0	0	2	0
wsnp_Ex_c19516_28480622	2	2	2	0	-1	-1	2	2	2	-1	-1	2	2	0	2	0	0	0	2	0	0	2	2	2	2	2	0	0	-1	0	0	0	-1	2	2	2	2	0	2	2	0	2	2	0	2	0	0	-1	0
Ex_c19516_1184	2	2	-1	0	2	0	2	2	2	0	2	2	2	0	2	0	0	0	2	2	0	2	-1	2	2	2	0	-1	2	-1	0	0	0	-1	2	2	2	0	-1	2	0	-1	2	0	-1	0	0	2	0
wsnp_Ex_c19516_28481857	2	2	2	0	2	0	2	2	2	0	-1	2	-1	0	2	0	0	0	2	-1	0	2	2	-1	2	2	0	0	-1	-1	0	0	-1	0	2	-1	2	0	2	2	0	2	2	0	2	0	0	-1	0
RAC875_rep_c120999_222	2	2	2	0	2	-1	2	2	2	2	-1	-1	2	-1	2	2	0	0	0	2	2	2	0	-1	2	2	0	2	0	2	2	2	2	2	-1	-1	2	0	2	2	0	2	2	2	2	2	0	-1	2
wsnp_Ex_c19516_28483050	2	2	2	0	2	0	2	2	2	0	2	2	0	0	2	0	0	0	2	-1	0	2	2	2	2	2	0	0	2	0	0	0	0	0	2	2	2	0	2	2	0	2	2	0	2	0	0	2	0
wsnp_Ex_c19516_28483751	2	2	2	0	2	0	2	2	2	0	2	2	2	0	2	0	0	0	2	0	0	2	2	2	2	2	0	0	2	0	0	0	0	0	2	2	2	0	2	2	0	2	2	0	2	0	0	2	0
Ex_c19516_3687	2	2	2	0	2	0	2	2	2	0	2	-1	0	0	2	0	0	0	2	0	0	2	2	-1	2	2	0	0	2	0	0	0	0	0	2	-1	2	0	2	2	0	2	2	0	2	0	0	-1	0
RFL_Contig174_406	2	2	2	0	-1	0	2	2	2	0	-1	-1	-1	0	2	0	0	0	2	0	0	2	2	-1	2	2	0	0	2	0	0	0	0	0	-1	-1	2	0	2	2	0	2	2	0	2	0	0	-1	0
BS00023052_51	2	2	2	0	2	0	2	2	2	0	-1	-1	-1	0	2	0	0	0	2	-1	0	2	2	2	2	2	0	0	-1	-1	0	0	-1	-1	2	-1	2	0	2	2	0	2	2	0	2	0	0	2	0
wsnp_Ex_c11560_18632777	2	2	2	0	2	0	2	2	2	-1	2	-1	-1	0	2	0	0	0	2	-1	0	2	2	2	2	2	0	0	2	0	0	0	-1	-1	2	2	2	0	2	2	0	2	2	0	2	0	0	2	0
wsnp_Ex_c11560_18632698	2	2	2	0	2	0	2	2	2	0	2	2	-1	0	2	0	0	0	2	-1	0	2	2	2	2	2	0	0	2	-1	0	0	0	0	2	2	2	0	2	2	0	2	2	0	2	0	0	2	0
wsnp_Ex_rep_c66982_65423289	2	2	2	0	2	0	2	2	2	0	2	2	-1	0	2	0	0	0	2	-1	0	2	2	2	2	2	0	0	2	-1	0	0	0	-1	2	2	2	0	2	2	0	2	2	0	2	0	0	2	0
Tdurum_contig56157_454	2	2	2	0	-1	0	2	2	2	0	2	2	-1	0	2	0	0	0	2	0	0	2	2	2	2	2	0	0	2	-1	0	0	-1	-1	2	-1	2	0	2	2	0	2	2	0	2	0	0	2	0
Excalibur_rep_c82595_77	2	2	2	0	2	-1	2	2	2	0	2	2	-1	0	2	0	0	0	2	-1	0	2	2	2	2	2	0	0	2	-1	0	0	-1	-1	2	2	2	0	2	2	0	2	2	0	2	0	0	2	0
Tdurum_contig56157_1595	2	2	2	0	2	-1	2	2	2	0	2	2	-1	0	2	0	0	0	2	-1	0	2	2	2	2	2	0	0	2	-1	0	0	0	0	2	2	2	0	2	2	0	2	2	0	2	0	0	2	0
Tdurum_contig56157_1748	2	2	2	0	2	0	2	2	2	0	2	2	-1	0	2	0	0	0	2	0	0	2	2	2	2	2	0	0	2	0	0	0	-1	-1	2	2	-1	0	2	2	0	2	2	0	2	0	0	2	0
wsnp_Ku_c23598_33524490	2	2	2	0	2	0	2	2	2	0	2	2	-1	0	2	0	0	0	2	-1	0	2	2	2	2	2	0	0	2	-1	0	0	0	0	2	2	2	0	2	2	0	2	2	0	0	0	0	2	0
Excalibur_c386_894	0	2	0	0	2	0	2	2	2	0	2	-1	0	0	2	0	0	0	0	-1	0	2	2	2	2	2	0	0	2	0	0	0	0	0	2	2	-1	0	0	2	0	0	2	0	0	0	0	2	0
Kukri_c55951_219	2	2	2	0	2	-1	2	2	2	2	-1	-1	2	0	2	2	0	0	0	-1	2	2	0	-1	2	2	0	2	0	2	2	2	2	2	0	-1	0	0	2	2	0	2	2	2	2	2	0	-1	2
Kukri_c55951_97	2	2	2	0	-1	-1	2	2	2	2	-1	-1	-1	0	2	2	0	0	0	-1	2	2	0	0	2	2	0	-1	0	-1	2	2	-1	0	-1	0	0	0	2	2	0	2	2	2	2	2	0	-1	2
RAC875_c34512_493	2	2	2	0	2	0	2	2	2	2	0	-1	2	-1	2	2	0	0	0	-1	2	2	0	-1	2	2	0	2	-1	2	2	2	-1	2	-1	-1	0	0	2	2	0	2	2	2	2	2	0	2	2
BobWhite_c13373_250	2	2	2	0	2	0	2	2	2	0	2	-1	-1	0	2	0	0	0	2	-1	0	2	2	2	2	2	0	0	2	-1	0	0	0	0	2	2	-1	0	2	2	0	2	2	0	0	0	0	2	0
BS00003735_51	2	2	2	0	2	-1	2	2	2	0	2	2	-1	0	2	0	0	0	2	-1	0	2	2	2	2	2	0	0	-1	-1	0	0	0	0	2	2	2	0	2	2	0	2	2	0	2	0	0	2	0
BS00022024_51	2	2	2	0	2	0	2	2	2	0	2	2	-1	0	2	0	0	0	2	-1	0	2	2	-1	2	2	0	0	-1	-1	0	0	-1	0	-1	-1	2	0	2	2	0	2	2	0	2	0	0	2	0
BobWhite_c22714_132	2	2	2	0	2	-1	2	2	2	0	2	-1	-1	0	2	0	0	0	2	-1	0	2	2	-1	2	2	0	0	2	0	0	0	0	-1	2	-1	2	0	2	2	0	2	2	0	2	0	0	-1	0
Kukri_c22152_1059	2	2	-1	0	2	0	2	2	2	-1	2	-1	-1	0	2	0	0	0	-1	-1	0	2	2	-1	2	2	0	0	2	-1	0	0	0	-1	2	2	2	0	2	2	0	2	2	0	-1	0	0	2	0
Kukri_c40204_141	2	2	0	0	2	0	0	2	2	0	-1	-1	-1	0	2	0	0	0	0	-1	0	2	2	-1	2	2	0	0	-1	0	0	0	0	0	2	-1	2	0	2	2	0	2	2	0	0	0	0	-1	0
Excalibur_c12980_2621	2	2	0	0	2	0	0	2	2	0	2	2	-1	0	2	0	0	0	0	-1	0	2	2	2	2	2	0	0	2	0	0	0	0	0	2	2	-1	0	2	2	0	2	-1	0	0	0	0	2	0
RAC875_c42847_141	2	2	0	0	2	0	0	2	2	0	-1	-1	-1	0	2	0	0	0	0	-1	0	2	2	2	2	2	0	0	2	0	0	0	0	0	2	-1	2	0	2	2	0	2	2	0	0	0	0	-1	0
RAC875_c57889_55	2	2	2	0	2	-1	0	2	2	0	2	2	-1	0	2	0	0	0	2	-1	0	2	2	2	2	2	-1	0	2	-1	0	0	-1	-1	2	2	2	0	2	2	0	2	2	0	2	0	0	2	0
D_contig79877_194	2	2	2	0	2	-1	0	2	2	-1	-1	-1	0	0	2	0	0	0	2	0	0	2	2	-1	2	2	0	0	2	-1	0	0	0	2	2	-1	2	0	2	2	0	2	2	0	-1	0	0	-1	0
IACX8278	0	2	2	0	0	-1	2	2	2	2	2	0	0	2	2	2	0	0	0	0	0	2	2	2	2	2	0	2	2	0	0	0	2	-1	2	2	0	2	0	0	2	2	0	2	2	2	0	0	0
BobWhite_rep_c64649_109	2	2	2	0	0	-1	2	2	2	2	2	0	0	2	2	2	0	0	0	0	2	2	0	2	2	2	0	2	2	0	0	0	2	2	2	-1	2	2	2	0	2	0	0	2	2	2	2	0	0
Kukri_c16901_684	2	2	2	0	0	-1	2	2	2	2	-1	0	0	2	2	2	0	0	0	2	2	2	0	-1	2	2	0	2	-1	2	0	0	2	2	2	-1	2	2	2	0	2	0	0	2	2	2	2	0	0
Ra_c44994_415	2	0	2	0	2	2	0	0	2	0	2	0	-1	0	0	0	0	2	0	2	2	2	-1	2	2	2	0	-1	0	2	2	2	-1	0	0	0	2	2	2	2	2	2	0	0	2	-1	0	2	2
Tdurum_contig11379_1047	0	2	2	0	0	2	2	0	2	2	2	0	-1	2	2	2	2	0	2	2	0	2	2	2	2	2	0	2	2	0	0	2	2	2	2	2	0	2	2	0	0	2	0	2	0	2	2	0	2
BobWhite_c19433_329	2	0	2	0	2	-1	0	0	2	0	-1	0	0	0	0	0	0	2	0	2	2	2	-1	-1	2	2	0	-1	0	2	2	2	-1	0	0	-1	-1	0	2	2	2	2	0	0	0	-1	0	2	-1
BobWhite_c19433_185	2	0	2	0	2	2	0	0	2	0	2	0	-1	0	0	0	0	2	0	2	-1	2	-1	2	2	2	0	-1	0	2	2	2	-1	0	0	0	-1	0	2	2	2	2	0	0	0	-1	0	2	2
GENE-0137_1660	2	0	2	0	2	2	0	0	2	0	2	0	2	0	0	0	0	2	0	2	-1	2	2	2	2	2	0	2	-1	2	2	2	2	-1	0	0	-1	0	2	2	2	2	0	0	0	2	0	2	2
Excalibur_c29937_261	-1	0	2	0	2	2	0	0	2	0	2	0	-1	0	0	0	0	2	0	2	2	2	-1	2	2	2	0	-1	0	2	2	2	-1	0	0	0	2	0	2	2	2	2	0	0	-1	-1	0	2	2
IACX8391	2	0	2	0	2	-1	0	0	2	0	-1	0	-1	0	0	0	0	2	0	2	2	2	0	2	2	2	0	0	-1	2	2	2	-1	0	0	0	-1	-1	2	2	2	2	-1	-1	0	0	0	2	2
BS00066756_51	-1	0	2	0	2	2	0	0	2	0	2	0	0	0	0	0	0	2	0	2	2	2	0	2	2	2	0	0	0	-1	2	2	-1	0	0	0	0	0	2	2	2	2	0	0	-1	0	0	2	2
Excalibur_c92241_336	-1	0	2	0	2	-1	0	0	2	0	-1	0	-1	0	0	0	0	2	0	2	2	2	-1	-1	2	2	0	-1	0	-1	2	2	-1	0	0	0	-1	0	2	2	2	2	0	0	0	0	0	-1	2
BS00022982_51	-1	0	2	0	2	2	0	0	2	0	2	0	-1	0	0	0	0	2	0	2	2	2	-1	2	2	2	0	-1	0	-1	2	2	-1	0	0	0	0	0	2	2	2	2	0	0	0	0	0	2	2
RAC875_rep_c78518_198	2	0	2	0	2	2	0	0	2	0	2	0	-1	0	0	0	0	2	0	2	2	2	0	2	2	2	0	0	0	-1	2	2	-1	0	0	0	0	0	2	2	2	2	0	0	0	0	0	2	2
Excalibur_rep_c67994_169	2	0	2	0	2	2	0	0	2	0	2	0	-1	0	0	0	0	2	0	2	2	2	-1	2	2	2	0	-1	0	2	2	2	-1	0	0	0	0	0	2	2	2	2	0	0	0	0	0	-1	2
Kukri_rep_c104307_905	-1	0	2	0	2	2	0	0	2	0	2	-1	0	0	0	0	0	2	0	2	2	2	-1	2	2	2	0	0	0	-1	2	2	-1	0	0	-1	0	0	2	2	2	2	0	0	0	0	0	2	2
wsnp_Ex_c22202_31392780	-1	0	2	0	2	2	0	0	2	0	2	0	0	0	0	0	0	2	0	2	2	2	0	2	2	2	0	0	0	2	2	2	-1	0	0	0	0	0	2	2	2	2	0	0	0	0	0	2	2
wsnp_Ex_c15740_24096817	2	0	2	0	2	2	0	0	2	0	2	0	0	0	0	0	0	2	0	2	2	2	0	2	2	2	0	0	0	2	2	2	-1	0	0	0	0	0	2	2	2	2	0	0	0	0	0	2	2
BobWhite_c48481_81	2	0	2	0	2	-1	0	0	2	0	2	0	0	0	0	0	0	2	0	2	2	2	0	2	2	2	0	0	0	2	2	2	-1	0	0	0	0	0	2	2	2	2	0	0	0	0	0	2	2
BS00070798_51	2	0	2	0	2	-1	0	0	2	0	2	-1	-1	0	0	0	0	2	0	2	2	2	0	2	2	2	0	0	0	-1	2	2	-1	0	0	-1	-1	0	2	2	2	2	0	0	0	0	0	2	2
GENE-0749_215	-1	0	2	0	2	2	0	0	2	0	2	0	-1	0	0	0	0	2	0	2	2	2	-1	2	2	2	0	-1	0	-1	2	2	-1	0	0	0	0	0	2	2	2	2	0	0	0	0	0	2	2
wsnp_Ex_rep_c103167_88181968	2	0	2	0	2	2	0	0	2	0	2	0	0	0	0	0	0	2	0	-1	2	2	0	2	2	2	0	0	0	2	2	2	-1	0	0	0	2	0	2	2	2	2	0	0	2	0	0	2	2
wsnp_Ex_rep_c103167_88182254	2	0	2	0	2	2	0	0	2	0	2	0	0	0	0	0	0	2	0	2	2	2	0	2	2	2	0	0	0	2	2	2	-1	0	0	0	2	0	2	2	2	-1	0	0	2	0	0	2	2
wsnp_Ex_c19260_28187434	-1	2	2	0	0	2	2	0	2	2	2	0	2	2	2	2	2	0	2	-1	0	2	2	2	2	2	0	2	2	-1	2	2	2	-1	2	2	0	2	2	0	0	2	0	2	0	2	2	0	2
BS00012078_51	0	2	2	0	0	2	2	0	2	2	2	0	2	2	2	2	2	0	2	2	0	2	2	2	2	2	0	2	2	2	2	2	2	2	2	2	0	2	2	0	0	2	0	2	0	2	2	0	2
BobWhite_c23790_98	-1	2	2	0	0	2	2	0	2	2	2	-1	2	2	2	2	2	0	2	-1	0	2	2	2	2	2	0	2	2	-1	2	2	2	-1	2	2	0	2	2	0	0	2	0	2	0	2	2	0	2
CAP12_rep_c4192_354	2	0	2	-1	-1	-1	0	0	2	0	-1	-1	0	0	0	0	0	2	0	0	2	2	0	-1	2	2	0	0	-1	-1	2	2	0	0	-1	-1	-1	0	2	2	2	2	0	0	2	0	0	-1	2
BS00076693_51	0	0	0	0	2	2	0	0	2	0	2	2	0	0	0	0	-1	2	0	2	0	2	0	2	2	2	0	0	0	-1	2	2	2	0	0	-1	0	0	0	2	2	0	0	0	-1	0	0	2	2
Kukri_c307_2053	2	0	0	0	2	-1	0	0	2	-1	2	2	0	0	0	0	-1	2	0	-1	0	2	0	-1	2	2	0	0	0	-1	2	2	2	-1	0	-1	-1	0	0	2	2	2	0	2	0	0	0	-1	2
Kukri_c47559_289	0	0	-1	2	0	-1	0	0	0	2	-1	-1	0	2	2	2	2	0	0	0	2	0	2	-1	2	2	2	-1	-1	2	2	2	-1	0	2	-1	0	2	0	0	0	2	2	2	2	0	0	-1	0
Ra_c58279_702	2	0	2	2	2	2	0	0	0	-1	2	2	0	0	0	0	2	0	2	-1	2	2	0	-1	2	2	0	0	0	2	2	2	2	0	0	0	2	0	2	0	0	0	0	2	0	0	0	2	2
wsnp_Ex_c5412_9565527	-1	0	2	2	2	2	0	0	0	0	2	2	0	0	0	0	2	0	2	2	2	2	0	-1	2	2	0	0	0	2	2	2	-1	0	0	0	2	0	2	0	0	0	0	2	0	0	0	2	2
Ku_c972_560	-1	0	2	2	2	0	0	0	0	-1	2	-1	0	0	0	0	2	0	2	-1	2	2	0	-1	2	2	0	0	0	2	2	2	2	0	0	-1	2	0	0	0	0	0	0	0	0	0	0	2	2
Excalibur_c32875_78	-1	0	2	2	2	0	0	0	0	-1	2	2	0	0	0	0	2	0	2	-1	2	2	0	-1	2	2	0	-1	0	-1	2	2	-1	0	0	-1	2	-1	0	0	0	0	0	0	0	0	0	2	2
Kukri_c17269_1349	0	0	2	2	2	-1	0	0	0	-1	2	2	0	0	0	0	2	0	2	-1	2	2	0	-1	2	2	0	0	0	2	2	2	2	0	0	-1	-1	0	0	0	0	0	-1	0	0	0	0	2	2
Tdurum_contig55610_742	0	0	2	2	2	-1	0	0	0	-1	-1	2	0	0	0	0	2	0	2	-1	2	2	0	-1	2	2	0	0	0	2	2	2	2	0	0	-1	2	0	0	0	0	0	0	0	0	0	0	2	2
Tdurum_contig55610_784	0	0	2	2	2	0	0	0	0	0	2	2	0	0	0	0	2	0	2	0	2	2	0	-1	2	2	0	0	-1	2	2	2	2	0	0	0	2	0	0	0	0	0	0	0	0	0	0	2	2
BobWhite_c18852_91	2	0	2	2	2	0	0	0	0	-1	2	2	0	0	0	0	2	0	2	-1	2	2	0	2	2	2	0	0	-1	2	2	2	2	0	-1	0	2	2	2	0	0	0	-1	0	0	0	0	-1	2
wsnp_Ku_c1292_2572110	2	0	2	2	2	0	0	0	0	-1	2	2	0	0	0	0	2	0	2	-1	2	2	0	2	2	2	0	0	-1	2	2	2	-1	0	-1	0	-1	2	2	0	0	0	-1	0	0	0	0	-1	2
Ra_c10616_265	2	0	2	2	2	-1	0	0	0	-1	2	2	0	0	0	0	2	0	2	2	2	2	0	2	2	2	0	0	-1	2	2	2	2	0	0	-1	2	2	2	0	0	0	0	0	0	0	0	2	2
IAAV7468	2	0	2	2	2	0	0	0	0	-1	2	-1	0	0	0	0	2	0	2	2	2	2	-1	-1	2	2	0	-1	0	2	2	2	2	-1	0	0	-1	2	2	0	0	0	0	0	0	0	0	2	2
BS00044274_51	0	0	2	2	2	-1	0	0	0	0	-1	-1	0	0	0	0	2	0	2	2	2	2	0	2	2	2	0	0	0	2	2	2	2	0	0	-1	2	2	0	0	0	0	0	0	0	0	0	-1	2
BS00091830_51	2	0	2	2	2	0	0	0	0	-1	2	-1	0	0	0	0	2	0	2	-1	2	2	0	2	2	2	0	0	0	2	2	2	-1	0	0	0	-1	2	2	0	0	2	0	0	0	0	0	2	2
Kukri_c56203_965	0	0	2	2	2	-1	0	0	0	0	2	2	0	0	0	0	2	0	2	-1	2	2	0	2	2	2	0	0	-1	2	2	2	2	0	-1	0	0	2	0	0	0	0	0	0	0	0	0	2	2
RAC875_c10357_732	-1	0	2	2	2	-1	0	0	0	-1	2	-1	0	0	0	0	2	0	2	-1	2	2	0	2	2	2	0	0	0	2	2	2	2	0	0	0	0	2	0	0	0	0	0	0	0	0	0	2	2
Excalibur_rep_c105284_131	2	0	2	2	2	0	0	0	0	-1	2	2	0	0	0	0	2	0	2	2	2	2	0	2	2	2	0	0	0	2	2	2	2	0	0	0	2	2	2	0	0	0	0	0	2	0	0	2	2
Excalibur_rep_c105284_110	2	0	2	2	2	0	0	0	0	-1	2	2	0	0	0	0	2	0	2	2	2	2	0	2	2	2	0	0	0	2	2	2	2	0	0	0	2	2	2	0	0	0	0	0	2	0	0	2	2
BS00066186_51	2	0	2	2	2	-1	0	0	0	0	2	2	0	0	0	0	2	0	2	2	2	2	0	2	2	2	0	0	0	2	2	2	2	0	0	-1	-1	2	2	0	0	0	0	0	2	0	0	2	2
wsnp_Ex_c866_1684236	-1	0	2	2	2	0	0	0	-1	0	2	2	0	0	0	0	2	0	2	2	2	2	0	2	2	-1	0	0	0	2	2	2	2	0	0	-1	-1	2	0	0	0	0	0	0	2	0	0	2	2
TA001357-0422	2	0	2	2	2	-1	0	0	0	2	-1	2	0	2	0	0	2	0	2	2	2	2	0	2	2	2	0	0	0	2	2	2	2	0	0	-1	-1	-1	2	0	0	2	-1	0	2	2	0	2	2
Tdurum_contig12342_528	2	0	2	2	2	0	0	0	0	2	2	2	0	2	0	0	2	0	2	2	2	2	0	2	2	2	0	0	0	2	2	2	2	0	0	0	2	2	2	0	0	2	0	0	2	2	0	2	2
RAC875_c4015_2175	2	2	2	2	-1	0	0	0	0	2	-1	-1	0	2	0	0	2	0	2	2	2	2	0	2	2	2	0	0	0	2	2	2	2	0	-1	0	2	2	2	0	0	0	0	0	0	2	0	2	2
RAC875_c17991_874	-1	2	-1	2	2	0	0	0	0	2	2	2	0	2	0	0	2	0	-1	-1	-1	2	0	2	2	0	0	0	-1	-1	2	2	-1	0	0	-1	-1	2	2	0	0	-1	-1	0	2	2	0	0	2
wsnp_Ex_c15822_24204224	2	2	2	2	2	0	0	0	0	2	2	-1	0	2	0	0	2	0	2	-1	2	2	0	2	2	0	0	0	2	2	2	2	-1	0	0	0	2	2	2	0	0	0	-1	0	2	2	0	0	2
wsnp_Ex_c22645_31845530	2	2	2	2	2	0	0	0	0	-1	2	2	0	2	0	0	2	0	2	-1	2	2	0	2	2	0	0	0	2	2	2	2	2	0	0	0	2	2	2	0	0	0	2	0	2	2	0	0	2
wsnp_Ex_c22645_31845564	2	2	2	2	2	-1	0	0	0	2	2	2	0	2	0	0	2	-1	2	-1	2	2	0	2	2	0	0	0	2	2	2	2	-1	0	0	-1	2	2	2	0	0	0	-1	0	2	2	0	-1	2
BS00083146_51	2	2	2	2	2	-1	0	0	0	2	2	-1	0	2	0	0	2	0	2	-1	2	2	0	2	2	0	0	0	-1	2	2	2	2	0	0	-1	2	2	2	0	0	0	-1	0	2	2	0	-1	2
Tdurum_contig47258_1039	-1	2	0	2	2	0	0	0	-1	2	2	2	0	2	0	0	2	0	2	-1	0	2	0	2	2	0	0	0	2	-1	2	2	2	0	0	0	-1	2	2	0	0	2	-1	0	2	2	0	-1	2
BS00110524_51	2	2	0	2	-1	0	0	0	0	2	-1	2	0	2	0	0	2	0	2	0	0	2	0	2	2	0	0	0	-1	-1	2	2	-1	0	-1	-1	-1	2	2	0	0	2	0	0	2	2	0	0	2
BS00110218_51	2	2	2	2	2	-1	0	0	0	2	2	2	0	2	0	0	2	0	2	-1	2	2	0	2	2	0	0	0	2	2	2	2	2	0	0	-1	2	2	2	0	0	-1	-1	0	2	2	0	-1	2
TA004602-1630	2	2	0	2	2	0	0	0	0	2	2	2	0	2	0	0	2	0	2	-1	0	2	0	-1	2	0	0	0	2	2	2	2	2	0	0	0	0	2	2	0	0	2	-1	0	2	2	0	0	2
wsnp_Ku_c15567_24224486	2	2	0	2	2	0	0	0	0	2	2	2	0	2	0	0	2	0	2	-1	0	2	0	2	2	0	0	-1	2	2	2	2	2	0	0	0	0	2	2	0	0	2	-1	0	2	2	0	0	2
BobWhite_c1611_1685	2	2	2	2	2	-1	0	0	0	2	2	2	0	2	0	0	2	0	2	-1	2	2	0	2	2	0	0	0	2	2	2	2	2	0	0	0	0	2	2	0	0	2	-1	0	2	2	0	0	2
GENE-0788_212	-1	0	-1	0	-1	2	0	2	2	0	0	2	0	0	2	2	0	2	2	0	2	0	0	0	0	0	2	0	2	0	0	0	0	-1	-1	0	-1	2	0	0	0	0	0	2	0	0	-1	0	0
JG_c883_445	0	2	0	2	2	0	0	0	0	2	2	2	0	2	0	0	2	0	2	2	0	2	0	2	2	0	0	0	2	2	2	2	2	0	0	-1	0	2	0	0	0	0	0	0	2	2	0	0	2
Kukri_c5904_80	2	2	2	0	0	2	2	0	2	2	2	-1	-1	2	2	2	2	0	2	0	0	2	0	-1	2	2	0	2	2	-1	2	0	-1	-1	2	-1	0	2	2	0	0	2	0	2	2	2	2	2	2
RAC875_rep_c116200_396	0	2	0	0	2	2	0	0	0	-1	2	2	2	0	0	2	0	-1	2	2	0	0	0	-1	2	2	0	0	0	2	2	0	2	2	2	2	2	0	0	0	0	0	2	2	2	0	2	0	0
BobWhite_c45029_145	0	2	0	2	2	-1	0	0	0	2	2	2	0	2	0	0	2	0	2	2	0	2	0	2	2	0	0	0	2	-1	2	2	2	0	0	-1	0	2	0	0	0	0	0	0	2	2	0	0	2
GENE-1246_393	0	2	0	2	2	0	0	0	0	2	2	2	0	2	0	0	2	0	2	2	0	2	0	2	2	0	0	0	2	2	2	2	2	0	0	0	0	2	0	0	0	0	0	0	2	2	0	0	2
BS00032252_51	0	2	0	0	2	2	0	0	0	2	2	2	0	0	0	2	0	2	2	2	0	0	0	-1	2	2	0	0	0	2	2	0	2	0	2	2	2	0	0	0	0	0	2	2	2	0	2	0	0
Tdurum_contig32621_437	-1	2	0	0	2	2	0	0	0	2	2	2	-1	0	0	2	0	2	2	2	0	0	-1	2	2	2	0	0	0	2	2	0	2	-1	2	2	2	0	0	-1	0	0	2	2	2	0	2	0	0
Kukri_c4790_1137	-1	2	0	0	2	-1	0	0	0	2	2	2	-1	0	0	2	0	2	2	2	0	0	-1	-1	2	2	0	0	0	2	2	0	2	-1	2	2	-1	0	0	-1	0	0	2	2	2	0	-1	0	0
IACX5910	2	2	2	2	2	-1	0	0	0	2	2	2	0	2	0	0	2	0	2	2	2	2	0	0	0	0	0	0	2	2	2	2	2	0	0	0	-1	2	2	0	0	2	-1	0	2	2	0	0	2
Jagger_c2047_362	2	2	2	2	2	0	0	0	0	2	-1	2	-1	2	0	0	2	0	2	-1	2	2	0	-1	0	0	0	-1	-1	2	2	2	2	0	0	-1	-1	2	2	0	0	2	0	0	2	2	0	0	-1
JG_c936_115	2	2	-1	2	2	0	0	0	0	2	2	2	-1	2	0	0	2	0	2	2	2	2	0	-1	0	0	0	0	2	2	2	2	2	0	0	-1	-1	2	2	0	0	2	0	0	2	2	0	0	2
wsnp_JD_c18695_17091254	2	2	2	2	2	0	0	0	0	2	2	2	0	2	0	0	2	0	2	2	2	2	0	-1	0	0	0	0	2	2	2	2	2	0	0	0	-1	2	2	0	0	2	0	0	2	2	0	0	2
wsnp_Ex_c2887_5330426	2	2	2	2	2	0	0	0	0	2	2	2	-1	2	0	0	2	0	2	-1	2	2	0	-1	0	0	0	0	2	2	2	2	2	0	0	-1	-1	2	2	0	0	2	0	0	2	2	0	0	2
CAP8_c4813_252	2	2	2	2	2	-1	0	0	0	2	-1	2	0	2	0	0	2	0	2	0	2	2	0	-1	0	0	0	0	2	2	2	2	-1	0	0	-1	-1	2	2	0	0	2	-1	0	2	2	0	-1	2
BS00036766_51	2	2	2	2	2	0	0	0	0	2	2	2	-1	2	0	0	2	0	2	-1	2	2	0	-1	0	0	0	-1	2	2	2	2	2	0	0	-1	2	2	2	0	0	2	0	0	2	2	0	0	2
BS00036767_51	2	2	2	2	2	0	0	0	0	2	2	-1	-1	2	0	0	2	0	2	-1	2	2	0	-1	0	0	0	0	2	2	2	2	-1	0	0	-1	2	2	2	0	0	2	0	0	2	2	0	0	2
Kukri_rep_c83485_398	2	2	2	2	2	-1	0	0	0	2	2	2	-1	2	0	0	2	0	2	-1	2	2	0	-1	0	0	0	0	2	2	2	2	2	0	0	-1	2	2	2	0	0	2	0	0	2	2	0	-1	2
BS00039209_51	2	2	2	2	2	0	0	0	0	2	2	2	-1	2	0	0	2	0	-1	-1	2	2	0	-1	0	0	0	0	2	2	2	2	2	0	0	-1	-1	2	2	0	0	2	0	0	-1	2	0	0	2
Tdurum_contig9731_121	2	2	2	2	2	-1	0	0	0	-1	2	2	-1	2	0	0	2	0	2	-1	2	2	0	-1	0	0	0	0	2	2	2	2	2	0	0	-1	-1	2	2	0	0	2	0	0	2	2	0	0	2
Tdurum_contig48302_532	2	2	2	2	2	0	0	0	0	2	2	2	-1	2	0	0	2	0	2	-1	2	2	0	-1	0	0	0	0	2	2	2	2	2	0	-1	0	2	2	2	0	0	2	0	0	2	2	0	0	2
Tdurum_contig48302_539	2	2	2	2	2	0	0	0	0	2	2	2	-1	2	0	0	2	0	2	-1	2	2	0	-1	0	0	0	0	2	-1	2	2	2	0	0	0	2	2	2	0	0	2	0	0	2	2	0	0	2
BS00066978_51	2	2	2	2	2	0	0	0	0	2	2	2	0	2	0	0	2	0	2	-1	2	2	0	-1	0	0	0	0	-1	2	2	2	-1	0	0	-1	-1	-1	-1	0	0	2	0	0	2	2	0	-1	2
Excalibur_c15733_252	2	2	2	2	2	0	0	0	0	2	2	2	-1	2	0	0	2	0	2	-1	2	2	0	-1	0	0	0	0	2	2	2	2	2	0	0	-1	2	2	2	0	0	2	0	0	2	2	0	0	2
Excalibur_rep_c111743_194	2	2	2	2	2	0	0	0	0	2	2	2	0	2	0	0	2	0	2	0	2	2	0	-1	0	0	0	0	-1	2	2	2	-1	0	0	-1	2	2	2	0	0	2	0	0	2	2	0	0	2
RAC875_c20700_853	2	2	2	2	2	0	0	0	0	2	2	2	-1	2	0	0	2	0	2	-1	2	2	0	-1	0	0	0	0	2	2	2	2	2	0	0	-1	2	2	2	0	0	2	0	0	2	2	0	0	2
Excalibur_c3108_5476	2	2	2	2	2	-1	0	0	0	2	2	-1	-1	2	0	0	2	0	2	-1	2	2	0	-1	0	0	0	0	2	2	2	2	2	0	0	-1	2	2	2	0	0	2	0	0	2	2	0	-1	2
BS00031466_51	2	2	2	2	2	0	0	0	0	2	2	2	-1	2	0	0	2	0	2	-1	2	2	0	-1	0	0	0	0	2	2	2	2	2	0	0	-1	2	2	2	0	0	2	0	0	2	2	0	0	2
BS00031467_51	2	2	2	2	2	0	0	-1	0	2	2	-1	0	2	0	0	2	0	2	-1	2	2	0	-1	0	0	0	0	-1	-1	2	2	-1	0	-1	-1	-1	-1	2	0	0	2	-1	0	2	2	0	0	2
GENE-1365_255	2	2	2	2	2	-1	0	0	0	2	2	2	-1	2	0	0	2	0	2	-1	2	2	0	-1	0	0	0	0	-1	2	2	2	-1	0	-1	-1	-1	-1	-1	0	0	2	0	0	2	2	0	-1	-1
GENE-1365_16	2	2	2	0	0	-1	2	0	2	2	2	0	2	2	2	2	2	0	2	2	2	0	2	-1	2	2	0	0	2	2	2	0	0	2	2	2	2	2	2	0	0	2	0	2	2	2	0	2	2
IACX1216	2	2	2	2	2	-1	0	0	0	2	-1	-1	-1	2	0	0	2	0	2	0	2	2	0	-1	0	0	0	0	2	2	2	2	2	0	0	-1	2	2	2	0	0	2	0	0	2	2	0	0	2
wsnp_BG314532A_Ta_2_1	2	2	2	2	2	-1	0	0	0	2	2	2	-1	2	0	0	2	0	2	-1	2	2	0	-1	0	0	0	0	2	2	2	2	2	0	-1	-1	2	2	2	0	0	2	0	0	2	2	0	-1	2
TA005222-0574	2	2	2	2	2	0	0	0	0	2	-1	-1	-1	2	0	0	2	0	2	-1	2	2	0	-1	0	0	0	-1	-1	-1	2	2	-1	0	-1	-1	-1	2	2	0	0	2	0	0	2	2	0	0	2
Tdurum_contig5311_67	2	2	2	2	2	0	0	0	0	2	2	2	0	2	0	0	2	0	2	-1	2	2	0	-1	0	0	0	0	2	2	2	2	2	0	0	-1	2	2	2	0	0	2	0	0	2	2	0	0	2
Tdurum_contig82812_213	2	2	2	2	2	-1	0	0	0	2	2	-1	-1	2	0	0	2	0	2	-1	2	2	0	-1	0	0	0	0	2	2	2	2	2	0	0	-1	2	2	2	0	0	2	0	0	2	2	0	-1	2
RAC875_c7699_292	2	2	2	2	2	-1	0	0	0	2	2	2	-1	2	0	0	2	0	2	-1	2	2	0	-1	0	0	0	0	2	2	2	2	2	0	0	-1	-1	2	2	0	0	2	0	-1	2	2	0	0	2
BS00055933_51	2	2	2	2	2	-1	0	0	0	2	-1	-1	0	2	0	0	2	0	2	0	2	2	0	-1	0	0	0	0	-1	2	2	2	2	0	0	-1	2	2	2	0	0	2	0	0	2	2	0	-1	2
BS00039983_51	2	2	2	2	2	-1	0	0	0	2	2	-1	-1	2	0	0	2	0	2	-1	2	2	0	-1	0	0	0	0	2	2	2	2	2	0	0	-1	2	2	2	0	0	2	0	0	2	2	0	-1	2
BobWhite_c22277_596	2	2	2	2	2	0	0	0	0	2	2	2	-1	2	0	0	2	0	2	-1	2	2	0	-1	0	0	0	0	2	2	2	2	2	0	0	0	2	2	2	0	0	2	0	0	2	2	0	0	2
BS00062843_51	2	2	2	2	2	0	0	0	0	2	2	2	-1	2	0	0	2	0	2	2	2	2	0	-1	0	0	0	-1	2	-1	2	2	2	-1	0	-1	-1	2	2	0	0	2	0	0	2	2	0	0	2
Kukri_s109348_329	2	2	2	0	0	-1	2	0	2	2	-1	0	-1	2	2	2	2	0	2	0	2	0	2	-1	2	2	0	-1	2	2	2	0	0	2	2	-1	-1	2	2	0	0	2	-1	2	2	2	0	-1	-1
Kukri_c15308_173	2	2	2	2	2	0	0	0	0	2	2	2	-1	2	0	0	2	0	2	2	2	2	0	-1	0	0	0	0	2	2	2	2	2	0	0	0	-1	2	2	0	0	2	0	0	2	2	0	0	2
Kukri_rep_c104727_91	2	2	2	2	-1	0	0	0	0	2	-1	-1	-1	2	0	0	2	0	2	2	2	2	0	-1	0	0	0	-1	-1	2	2	2	-1	-1	0	-1	-1	2	2	0	0	2	0	0	2	2	0	0	2
Kukri_c40035_258	2	2	2	2	2	0	0	0	0	2	2	2	-1	2	0	0	2	0	2	-1	2	2	0	-1	0	0	0	0	2	2	2	2	2	0	0	-1	-1	2	2	0	0	2	0	0	2	2	0	0	2
RAC875_c24517_558	2	2	2	2	2	0	0	0	0	2	2	2	-1	2	0	0	2	0	2	-1	2	2	0	-1	0	0	0	-1	2	2	2	2	-1	0	0	-1	-1	2	2	0	0	2	0	0	2	2	0	-1	2
Kukri_c24852_466	2	2	2	2	2	-1	0	0	0	2	2	2	-1	2	0	0	2	0	2	-1	2	2	0	-1	0	0	0	0	2	2	2	2	2	0	-1	-1	-1	2	2	0	0	2	0	0	2	2	0	-1	2
Kukri_c4632_115	-1	2	2	0	0	2	2	0	2	2	2	-1	0	2	2	2	2	0	-1	-1	0	0	2	-1	2	2	0	-1	2	-1	2	0	0	2	2	2	2	2	0	0	0	0	-1	2	2	2	0	2	2
wsnp_Ex_c7738_13195349	-1	2	2	0	0	-1	2	0	2	2	-1	-1	0	2	2	2	2	0	-1	-1	0	0	2	-1	2	2	0	-1	2	-1	2	0	-1	2	2	-1	-1	-1	0	0	0	0	-1	2	2	2	0	-1	2
TA001366-0072	0	2	0	0	2	-1	0	0	0	0	2	-1	2	0	0	2	0	2	0	2	2	0	0	-1	2	2	0	0	0	2	2	0	2	2	2	2	0	2	2	0	0	2	2	2	0	0	2	-1	0
BS00062774_51	0	2	0	0	2	2	0	0	0	0	2	2	2	0	0	2	0	2	0	-1	-1	0	0	-1	2	2	0	0	0	-1	2	0	2	2	2	2	0	2	-1	0	0	-1	2	2	0	0	2	0	0
Excalibur_c12169_1088	2	2	2	2	2	-1	0	0	0	2	-1	-1	-1	2	0	0	2	0	2	-1	2	2	0	-1	0	0	0	0	-1	2	2	2	-1	0	0	-1	2	2	2	0	0	2	0	0	2	2	0	0	2
RFL_Contig1512_1420	2	2	2	2	2	0	0	0	0	2	2	2	-1	2	0	0	2	0	2	-1	2	2	0	-1	0	0	0	0	2	2	2	2	-1	0	0	0	2	2	2	0	0	2	0	0	2	2	0	0	2
BS00043082_51	0	2	0	0	2	2	0	0	0	0	2	2	2	0	0	2	0	2	2	2	2	0	0	-1	2	2	0	0	0	-1	2	0	2	2	2	2	-1	2	2	0	0	2	2	2	0	0	2	-1	0
wsnp_Ex_c4847_8646583	2	2	2	2	2	-1	0	0	0	2	2	-1	-1	2	0	0	2	0	2	0	2	2	0	-1	0	0	0	0	2	2	2	2	2	0	0	-1	2	2	2	0	0	2	0	0	2	2	0	0	2
wsnp_Ex_c41913_48628389	2	2	2	2	2	0	0	0	0	-1	2	-1	-1	2	0	0	2	0	2	-1	2	2	0	-1	0	0	0	-1	2	2	2	2	2	0	0	-1	-1	2	2	0	0	2	0	0	-1	2	0	0	2
Excalibur_c50934_159	2	2	2	2	2	0	0	0	0	2	2	2	-1	2	0	0	2	0	2	-1	2	2	0	-1	0	0	0	0	2	2	2	2	2	0	0	-1	2	2	2	0	0	2	0	0	2	2	0	0	2
Ra_c2655_504	2	2	2	2	2	-1	0	0	0	2	-1	-1	-1	2	0	0	2	0	2	-1	2	2	0	-1	0	0	0	0	2	2	2	2	2	0	0	-1	-1	2	2	0	0	2	-1	0	2	2	0	-1	2
Ex_c721_2127	2	2	2	2	2	0	0	0	0	2	-1	2	-1	2	0	0	2	0	2	-1	2	2	0	0	0	0	0	0	2	2	2	2	2	0	0	-1	-1	2	2	0	0	2	0	0	2	2	0	0	2
Ex_c721_2374	2	2	2	2	2	-1	0	0	0	2	-1	-1	-1	2	0	0	2	0	2	-1	2	2	0	-1	0	0	0	0	-1	-1	2	2	2	0	0	-1	2	2	2	0	0	2	0	0	2	2	0	-1	2
Kukri_c5375_435	2	2	2	2	2	0	0	0	0	2	2	2	0	2	0	0	2	0	2	2	2	2	0	2	0	0	0	0	-1	2	2	2	-1	0	0	-1	2	2	2	0	-1	2	0	0	2	2	0	0	2
Ex_c721_2643	2	2	2	2	2	0	0	0	0	2	2	2	-1	2	0	0	2	0	2	-1	2	2	0	-1	0	0	0	0	2	2	2	2	2	-1	0	-1	2	2	2	0	0	2	0	0	2	2	0	0	2
Kukri_c42616_467	2	2	2	2	2	0	0	0	0	2	2	2	-1	2	0	0	2	0	2	-1	2	2	0	-1	0	0	0	-1	-1	2	2	2	2	0	0	-1	2	2	2	0	0	2	0	0	2	2	0	0	2
RAC875_c25986_82	2	2	2	2	2	0	0	0	0	2	2	2	0	2	0	0	2	0	2	0	2	2	0	0	0	0	0	0	2	2	2	2	2	0	0	-1	2	2	2	0	0	2	0	0	2	2	0	0	2
GENE-1220_457	2	2	2	2	2	-1	0	0	0	2	2	2	-1	2	0	0	2	0	2	-1	2	2	0	-1	0	0	0	0	2	2	2	2	2	0	0	-1	2	2	2	0	0	2	0	0	2	2	0	0	2
Kukri_c29034_492	2	2	2	-1	-1	-1	0	0	0	-1	-1	-1	-1	2	0	0	2	0	2	0	2	2	0	-1	0	0	0	0	2	2	2	2	2	0	0	-1	-1	2	2	0	0	2	0	0	2	2	0	-1	2
RAC875_c17628_867	2	2	2	2	2	-1	0	0	0	2	2	2	-1	2	0	0	2	0	2	-1	2	2	0	2	0	0	0	0	2	2	2	2	-1	0	-1	2	2	2	2	0	0	2	0	0	2	2	0	-1	2
GENE-1196_146	2	2	2	0	0	2	2	0	2	2	2	0	0	2	2	2	2	0	2	0	2	0	2	0	2	2	0	0	2	2	2	0	2	2	2	2	0	2	2	2	0	2	2	2	0	2	0	2	2
Tdurum_contig62976_84	2	2	2	2	2	0	0	0	0	2	2	2	-1	2	0	0	2	0	2	-1	2	2	0	-1	0	0	0	0	2	2	2	2	-1	0	0	-1	-1	2	2	0	0	2	0	0	2	2	0	0	2
tplb0059a15_417	2	2	2	2	2	0	0	0	0	2	2	2	-1	2	0	0	2	0	2	-1	2	2	0	-1	0	0	0	0	2	2	2	2	2	0	0	-1	2	2	2	0	0	2	0	0	2	2	0	0	2
Tdurum_contig45580_2786	2	2	2	2	2	0	0	0	0	2	-1	-1	-1	2	0	0	2	0	2	-1	2	2	0	-1	0	0	0	-1	-1	2	2	2	-1	0	-1	-1	2	2	2	0	0	2	0	0	2	2	0	-1	2
[truncated: 10,536 more rows]
[truncated: 127 more columns]

## Sheet: Genotypic data of ZC
Genotypic data of Zhou 8425B × Chinese Spring RIL population (ZC) used in QTL analysis. Chinese Spring allele code: 2, Zhou 8425B allele code: 0, Missing code: -1
[truncated: 14,863 more rows]
[truncated: 196 more columns]

[truncated: 9 more sheets: PH of DS, SL of DS, TKW of DS, PH of GZ, SL of GZ, TKW of GZ, PH of ZC, SL of ZC, TKW of ZC]
