# Supplementary material for: Construction of Consensus Genetic Map With Applications in Gene Mapping of Wheat (Triticum aestivum L.) Using 90K SNP Array
Source: Front Plant Sci. 2021 Aug 25;12:727077. doi: 10.3389/fpls.2021.727077 (PMC8424075; doi:10.3389/fpls.2021.727077)
Supplement: Supplementary file 3 [file Data_Sheet_3.xlsx]

## Sheet: Sheet1
	Supplementary Tables 1-12

## Sheet: Supplementary Table 1
Supplementary Table 1. Locations and additive effects of predefined QTLs in three genetic models for simulation.
Model	H2a	QTL	Chromosome	Position (cM)	Additive effect
I	0.05, 0.1, 0.2	QTL1	1	34.5	1
II	0.1, 0.2, 0.4	QTL1	1	26.5	1
		QTL2	1	34.5	1
III	0.1, 0.2, 0.4	QTL1	1	26.5	-1
		QTL2	1	34.5	1
a Heritability in broad sense.

## Sheet: Supplementary Table 2
Supplementary Table 2. Correlation coefficients among plant height (PH), spike length (SL) and thousand-kernel weight (TKW) in three RIL populations Doumai × Shi 4185 (DS), Gaocheng 8901 × Zhoumai 16 (GZ), and Zhou 8425B × Chinese Spring (ZC)
Population	Trait	TKW	SL
DS	PH	0.18**	0.24***
	SL	0.40***
GZ	PH	0.44***	-0.04
	SL	0.02
ZC	PH	0.28***	-0.04
	SL	0.08
*, Significant at P < 0.05; **, Significant at P < 0.01; and ***, Significant at P < 0.001

## Sheet: Supplementary Table 3
Supplementary Table 3. Detail information of the consensus linkage map constructed from three RIL populations Doumai × Shi 4185 (DS), Gaocheng 8901 × Zhoumai 16 (GZ), and Zhou 8425B × Chinese Spring (ZC).
Marker	Linkage Group	Chromesome	Position (cM)	IWGSC_RefSeq v2.0
				Start (bp)	End (bp)
BS00023201_51	1	1A	0	8982127	8982227
wsnp_RFL_Contig4735_5673999	1	1A	0	8997389	8997289
BS00079769_51	1	1A	0	8997687	8997587
D_GA8KES402HR8TV_187	1	1A	0	9001019	9000849
Tdurum_contig97729_491	1	1A	0.3012	1207802	1207702
BS00022677_51	1	1A	0.3012	1209780	1209680
BobWhite_c1361_1187	1	1A	0.3012	1337563	1337663
tplb0062i18_102	1	1A	0.3012	4440055	4440155
TA001286-0611-w	1	1A	0.3012	4765741	4765871
BS00082566_51	1	1A	0.3012	5038240	5038340
BS00082567_51	1	1A	0.3012	5038357	5038457
CAP12_c3074_192	1	1A	0.3012	5048168	5048268
BS00023130_51	1	1A	0.3012	6068661	6068761
BS00022355_51	1	1A	0.3012	8997804	8997704
Excalibur_rep_c67141_73	1	1A	0.3012	8998661	8998579
RAC875_c19569_765	1	1A	0.3012	8999423	8999323
RAC875_c19569_564	1	1A	0.3012	8999697	8999600
Ex_c4206_559	1	1A	0.3012	9386332	9386431
D_contig93902_72	1	1A	0.3012
Excalibur_rep_c70751_58	1	1A	0.3012
Ku_c28007_1398	1	1A	0.3012
Kukri_c22349_754	1	1A	0.3012
Kukri_c2332_583	1	1A	0.3012
Tdurum_contig46733_6628	1	1A	0.3012
Kukri_c8390_547	1	1A	0.7457	7510347	7510431
Excalibur_c43567_282	1	1A	0.7457	7510974	7511074
BS00059422_51	1	1A	1.3481	4748470	4748570
BS00059424_51	1	1A	1.3481	4748492	4748592
CAP12_c8501_370	1	1A	1.3481	5033119	5033019
BS00110974_51	1	1A	1.3481	7340748	7340848
BS00090490_51	1	1A	1.3481	7511445	7511543
Kukri_rep_c102231_265	1	1A	1.3481	8529650	8529741
wsnp_Ex_c2868_5293485	1	1A	1.3481	8532540	8532740
BobWhite_c21669_430	1	1A	1.3481
BS00064205_51	1	1A	1.3481
GENE-1118_58	1	1A	1.3481
IACX2941	1	1A	1.3481
RAC875_c42700_264	1	1A	1.5481	1233647	1233747
Excalibur_c9509_1180	1	1A	1.5481	1334889	1334789
Tdurum_contig44888_837	1	1A	1.5481	1335232	1335151
RAC875_rep_c110533_92	1	1A	1.5481	1337425	1337325
BS00033749_51	1	1A	1.5481	1865063	1864963
Jagger_c1888_277	1	1A	1.5481	5033137	5033037
BobWhite_c20902_177	1	1A	1.5481	5048004	5048103
Excalibur_c2868_451	1	1A	1.5481	8528687	8528787
D_contig36054_1409	1	1A	1.5481
IAAV3919	1	1A	1.5481
BS00065168_51	1	1A	1.9269
Tdurum_contig19376_154	1	1A	1.9269
BS00100774_51	1	1A	2.2815	3282304	3282204
Excalibur_c11258_1700	1	1A	2.2815	3928511	3928411
BS00026456_51	1	1A	2.2815	4111365	4111265
Excalibur_c15165_367	1	1A	2.2815	4249141	4249241
Excalibur_c58555_110	1	1A	2.2815	4249297	4249197
Kukri_c7192_1128	1	1A	2.2815	4375865	4375965
wsnp_Ex_c12254_19574891	1	1A	2.2815	4379496	4379296
tplb0025b13_2879	1	1A	2.2815	4379544	4379444
Kukri_c1818_2671	1	1A	2.2815	4380426	4380337
tplb0025b13_2372	1	1A	2.2815	4380658	4380558
Kukri_c1818_2380	1	1A	2.2815	4380805	4380705
tplb0025b13_1721	1	1A	2.2815	4381675	4381576
wsnp_Ku_c1818_3557408	1	1A	2.2815	4383342	4383142
tplb0025b13_372	1	1A	2.2815	4383729	4383632
tplb0025b13_150	1	1A	2.2815	4384857	4384772
BobWhite_c4246_367	1	1A	2.2815
BS00014831_51	1	1A	2.2815
BS00064204_51	1	1A	2.2815
BS00068351_51	1	1A	2.2815
Kukri_s115525_295	1	1A	2.2815
tplb0025b13_2792	1	1A	2.2815
wsnp_Ex_c10657_17376448	1	1A	2.2815
wsnp_Ku_c1818_3557849	1	1A	2.2815
Excalibur_c35316_154	1	1A	2.6439	3443126	3443027
RAC875_c24163_994	1	1A	2.6439
BS00056550_51	1	1A	2.975	8635640	8635740
TA003619-0516	1	1A	3.8561	9323430	9323479
RAC875_c34888_65	1	1A	9.026	13535230	13535130
BobWhite_c6558_234	1	1A	9.026	13540612	13540712
Kukri_c5715_141	1	1A	9.5362	13200913	13200813
RAC875_c22821_542	1	1A	9.5362	13446239	13446339
BS00022270_51	1	1A	9.5362
BS00110709_51	1	1A	9.5362
tplb0031m14_1597	1	1A	9.7875
Tdurum_contig42479_1254	1	1A	11.0223	13942293	13942393
Excalibur_c22240_938	1	1A	11.0223	13943594	13943694
Jagger_rep_c10343_173	1	1A	11.0223	14023058	14022958
BS00081682_51	1	1A	11.0223	15307347	15307447
BS00083459_51	1	1A	11.0223
Excalibur_c38379_478	1	1A	11.0223
IAAV4132	1	1A	11.0223
IACX9458	1	1A	11.0223
Kukri_c35451_1631	1	1A	11.0223
Ex_c28368_426	1	1A	11.2103	13752919	13752819
Excalibur_c25891_1402	1	1A	11.2103
wsnp_Ex_c7252_12453079	1	1A	11.8103	15213269	15213069
RAC875_c23587_271	1	1A	11.8103	15307362	15307262
Kukri_c63400_54	1	1A	11.8103	274011802	274011902
wsnp_Ex_c19717_28713417	1	1A	11.8103
RAC875_c20875_753	1	1A	12.0325	14028299	14028199
BobWhite_c1265_247	1	1A	12.0325	15302268	15302368
BS00081680_51	1	1A	12.0325	15307292	15307392
Kukri_c93866_431	1	1A	12.2366
RAC875_c7031_488	1	1A	12.8616	15112813	15112895
Kukri_rep_c113971_162	1	1A	12.8616	15203111	15203211
Excalibur_c20777_315	1	1A	13.9371
wsnp_BF200531A_Ta_2_1	1	1A	17.4516	18315479	18315359
BobWhite_c46501_92	1	1A	18.4827	21989064	21989164
Jagger_c3429_157	1	1A	20.8405	22862332	22862233
IAAV3168	1	1A	20.8405	23563298	23563449
Ra_c39042_935	1	1A	20.8405	23719204	23719112
wsnp_Ex_c64327_63176640	1	1A	21.3455	22927747	22927552
RAC875_c64603_663	1	1A	21.3455	23266862	23266781
TA015410-0477	1	1A	21.7729	24549511	24549564
BS00063263_51	1	1A	21.9761	24268449	24268349
tplb0024b08_1668	1	1A	22.1761	23227568	23227665
Ex_c3941_906	1	1A	23.3621	25067504	25067404
Excalibur_c3941_537	1	1A	23.3621	25067873	25067773
Kukri_c82555_88	1	1A	27.0325	35556032	35556132
IACX1465	1	1A	27.0325	35556110	35556205
wsnp_Ex_c31983_40709607	1	1A	27.3056	35073224	35073424
Kukri_c46010_146	1	1A	27.3056	35073849	35073949
RAC875_rep_c107325_644	1	1A	27.5594	32921929	32921829
BS00011787_51	1	1A	28.0645	30899481	30899581
Kukri_c22508_119	1	1A	28.0645	30899953	30899853
RAC875_c16820_419	1	1A	28.312	29395581	29395681
Excalibur_c25050_372	1	1A	28.312	29402870	29402970
Excalibur_c10689_254	1	1A	28.312	29505189	29505089
Kukri_c13593_203	1	1A	28.312	29534706	29534806
RAC875_c14926_589	1	1A	28.312
wsnp_JD_c9290_10155594	1	1A	28.312
Excalibur_rep_c85213_146	1	1A	28.5186	35408842	35408941
Tdurum_contig13946_241	1	1A	28.5186	35552762	35552862
Tdurum_contig13946_329	1	1A	28.5186	35552850	35552950
Tdurum_contig77289_179	1	1A	28.5186	35553603	35553503
RAC875_c24163_501	1	1A	28.5186
Kukri_c12534_559	1	1A	29.5677	31332610	31332510
BobWhite_c4499_153	1	1A	29.5677	33901677	33901761
wsnp_BE586140A_Ta_2_1	1	1A	29.5677	33903399	33903519
BS00084022_51	1	1A	29.5677	33904171	33904271
GENE-0507_285	1	1A	29.8116	33902447	33902540
GENE-0002_856	1	1A	29.8116	34217150	34217246
wsnp_Ex_c31983_40709866	1	1A	29.8116	35073483	35073683
Kukri_c46010_872	1	1A	30.0141	35074575	35074675
Excalibur_c1014_371	1	1A	30.0141
Excalibur_rep_c100567_692	1	1A	30.0141
wsnp_JD_c149_241276	1	1A	30.0141
RAC875_c14066_452	1	1A	30.4189
Kukri_c7579_559	1	1A	30.8206	37210915	37210815
RAC875_c10090_963	1	1A	30.8206	38216024	38215924
Excalibur_c4887_1814	1	1A	30.8206
Excalibur_c7237_1084	1	1A	31.0159	38847332	38847431
Excalibur_c7237_1208	1	1A	31.0159	38848266	38848366
RAC875_rep_c111911_116	1	1A	31.2053	38216870	38216770
GENE-0509_639	1	1A	31.8029	30765687	30765593
IAAV5252	1	1A	31.8029	31333036	31333234
Tdurum_contig8382_300	1	1A	31.8029	31748152	31748049
BS00065906_51	1	1A	31.8029	33276068	33276168
BS00009885_51	1	1A	31.8029	33904012	33904112
BobWhite_c4384_262	1	1A	31.8029
Kukri_c31964_109	1	1A	31.8029
Kukri_c31964_56	1	1A	31.8029
wsnp_Ra_c26191_35761997	1	1A	32.1234	31333234	31333036
GENE-3653_323	1	1A	32.1234	32297393	32297293
wsnp_Ku_c11896_19337444	1	1A	33.3141	29504737	29504935
RAC875_c60288_431	1	1A	33.3141	30503638	30503538
BobWhite_c48591_394	1	1A	33.3141	30750777	30750877
Excalibur_c7026_2635	1	1A	33.3141	30759419	30759519
Kukri_rep_c102900_1715	1	1A	33.3141	31333014	31333114
Excalibur_c11941_675	1	1A	35.7551	26028131	26028231
Excalibur_c11941_612	1	1A	35.7551
BS00078982_51	1	1A	36.4003	26307377	26307477
BS00105601_51	1	1A	36.4003	26381119	26381019
wsnp_Ex_c48087_53105842	1	1A	38.0676	27001499	27001305
wsnp_Ku_rep_c101175_88380491	1	1A	38.0676	27002234	27002034
RAC875_c1825_188	1	1A	38.0676	27651150	27651248
Kukri_c16098_95	1	1A	38.0676	27654376	27654476
wsnp_Ex_c10783_17554146	1	1A	38.0676	27654526	27654326
CAP7_c4833_141	1	1A	38.0676	27655845	27655745
CAP7_c4833_55	1	1A	38.0676	27655931	27655831
wsnp_Ku_c42878_50516167	1	1A	38.0676	27854205	27854405
Kukri_c7436_2259	1	1A	38.0676	29101561	29101461
TA006139-0953	1	1A	38.0676	29102014	29102064
wsnp_Ex_c5323_9408829	1	1A	38.0676	29103487	29103287
RAC875_c8245_272	1	1A	38.0676	29104304	29104204
wsnp_Ex_c5323_9409407	1	1A	38.0676
wsnp_BF484606A_Ta_2_3	1	1A	40.1179	29896877	29896997
GENE-0509_78	1	1A	40.1179	30765386	30765487
GENE-0509_349	1	1A	40.1179	30765655	30765739
BobWhite_c15557_395	1	1A	40.4967	32325381	32325481
Kukri_c45123_242	1	1A	40.4967	33183053	33182953
wsnp_BE490041A_Ta_2_1	1	1A	42.258	40998811	40998932
Excalibur_c46833_204	1	1A	42.258	41000511	41000593
IACX1592	1	1A	43.9033	40999292	40999412
RAC875_c89908_105	1	1A	43.9033	41001148	41001248
wsnp_Ex_c200_391015	1	1A	43.9033	41461177	41461001
TA003773-0807	1	1A	43.9033	41663379	41663430
BS00012210_51	1	1A	43.9033	43976392	43976306
Tdurum_contig47183_333	1	1A	43.9033	44519390	44519290
Tdurum_contig47183_205	1	1A	43.9033	44519518	44519418
Tdurum_contig76915_88	1	1A	43.9033	44770767	44770667
Tdurum_contig622_285	1	1A	43.9033	44771163	44771263
Kukri_c47852_121	1	1A	44.1414	46248280	46248180
Ku_c11769_252	1	1A	44.1414	48354769	48354869
Excalibur_rep_c114535_55	1	1A	44.1414	48357997	48357908
Tdurum_contig9199_714	1	1A	46.301	48357659	48357559
Ra_c27593_460	1	1A	46.301	48796887	48796987
Excalibur_c77035_156	1	1A	47.0549	51801184	51801283
wsnp_Ex_c12117_19381493	1	1A	47.7624	52075080	52074880
wsnp_Ex_c12117_19381492	1	1A	47.7624	52075081	52074881
Ra_c56967_900	1	1A	47.7624	52075539	52075639
RAC875_rep_c104986_200	1	1A	47.7624	52075833	52075733
RAC875_c42365_265	1	1A	47.7624	52538275	52538176
RAC875_c11899_366	1	1A	49.9861	61188273	61188373
wsnp_Ex_c29914_38896441	1	1A	49.9861	78385021	78385220
IACX6344	1	1A	49.9861	94820106	94820212
BS00066852_51	1	1A	49.9861	96363925	96363825
wsnp_Ex_c14733_22819350	1	1A	50.6327	102143820	102144020
IAAV7414	1	1A	50.6327	102144020	102143820
wsnp_Ex_c14733_22819625	1	1A	50.6327	102144095	102144295
BobWhite_c24113_529	1	1A	50.6327	102144245	102144145
tplb0032d09_1393	1	1A	50.6327	103220024	103219924
BS00076668_51	1	1A	50.6327	103512824	103512924
RAC875_rep_c76047_63	1	1A	50.6327	103604994	103605093
wsnp_Ex_c49829_54319220	1	1A	50.6327	103605627	103605827
wsnp_RFL_Contig1736_858448	1	1A	50.6327	103605777	103605677
CAP11_c2984_419	1	1A	50.6327	104209327	104209227
BS00067277_51	1	1A	50.6327	105152356	105152456
Excalibur_c35309_277	1	1A	50.6327
RAC875_c9965_354	1	1A	50.6327
wsnp_Ex_c50235_54588957	1	1A	50.6327
wsnp_Ex_c7258_12461939	1	1A	50.6327
Kukri_c48434_88	1	1A	50.8236	100028412	100028312
wsnp_BF478737A_Ta_2_1	1	1A	50.8236	101239852	101239766
RFL_Contig4953_469	1	1A	51.4236
RAC875_c19509_174	1	1A	51.8127	214016298	214016198
BS00086680_51	1	1A	52.1944	283427469	283427369
IAAV3552	1	1A	52.1944	305742284	305742084
Kukri_c28532_103	1	1A	52.1944	305743398	305743498
wsnp_Ex_c2178_4086161	1	1A	52.1944	306712250	306712438
RAC875_c41581_176	1	1A	52.1944	306712388	306712288
CAP7_c3885_73	1	1A	52.1944	307034735	307034835
wsnp_Ex_c15188_23387754	1	1A	52.1944	307813629	307813429
BS00095100_51	1	1A	52.1944	310260193	310260093
IACX8300	1	1A	52.1944	311085414	311085602
BS00009866_51	1	1A	52.1944	311085551	311085458
BS00085851_51	1	1A	52.1944	311085558	311085458
IAAV2709	1	1A	52.1944	335433297	335433454
wsnp_Ku_c17726_26872129	1	1A	52.1944	339191975	339192175
Kukri_c32885_145	1	1A	52.1944	340117115	340117214
Excalibur_c13058_241	1	1A	52.1944	340129054	340128959
wsnp_Ex_c8364_14095508	1	1A	52.1944	340375483	340375283
wsnp_Ex_c14866_22995097	1	1A	52.1944	344958399	344958599
GENE-0405_237	1	1A	52.1944
IAAV7131	1	1A	52.1944
wsnp_Ex_c34821_43076533	1	1A	52.1944
Kukri_c4318_101	1	1A	52.4336	296615005	296614905
TA001042-0912	1	1A	52.4336	302915662	302915714
BS00022156_51	1	1A	52.4336	302915762	302915662
Tdurum_contig43360_1592	1	1A	52.4336	302915765	302915665
Tdurum_contig43360_1381	1	1A	52.4336	302915976	302915876
IAAV4916	1	1A	52.4336	303491274	303491073
wsnp_RFL_Contig2808_2585736	1	1A	52.4336	303491426	303491326
BS00031200_51	1	1A	52.4336	303496990	303497090
Excalibur_rep_c70046_216	1	1A	52.4336	303497084	303496985
IACX10924	1	1A	52.4336	304340000	304340120
wsnp_Ex_c1959_3692097	1	1A	52.4336	304340134	304339942
RAC875_c65515_283	1	1A	52.4336	308340436	308340530
RAC875_c49760_107	1	1A	52.4336	309898761	309898861
Tdurum_contig81558_272	1	1A	52.4336	310499596	310499696
wsnp_Ku_rep_c71909_71634013	1	1A	52.4336	310500443	310500243
BobWhite_c478_1386	1	1A	52.4336
Ku_c3569_595	1	1A	52.4336
Kukri_c609_328	1	1A	52.4336
Ra_c10580_1629	1	1A	52.4336
Kukri_rep_c101022_1595	1	1A	52.8988	123889063	123888963
BS00010643_51	1	1A	52.8988
BS00074517_51	1	1A	52.8988
RFL_Contig1563_1180	1	1A	53.1439	170730262	170730162
Ex_c17168_1216	1	1A	53.1439	210801425	210801525
D_F5XZDLF01D3SI3_114	1	1A	53.1439
GENE-0431_573	1	1A	53.1439
GENE-0431_601	1	1A	53.1439
RAC875_rep_c114690_214	1	1A	53.1439
TA003382-0407	1	1A	53.3939	294643754	294643701
BS00008865_51	1	1A	53.3939	296980266	296980166
Excalibur_c32608_64	1	1A	53.3939	297959413	297959313
CAP8_c806_297	1	1A	53.3939	299122731	299122631
BS00037255_51	1	1A	53.3939	300380845	300380745
Excalibur_s107771_77	1	1A	53.3939	301837429	301837529
IACX500	1	1A	53.3939	302851069	302851189
GENE-0075_140	1	1A	53.3939	307071086	307070988
Tdurum_contig43093_1179	1	1A	53.3939	319364169	319364069
RAC875_c41113_144	1	1A	53.3939	344959815	344959715
BobWhite_c2506_332	1	1A	53.3939
Kukri_c2286_85	1	1A	53.3939
RAC875_c39165_148	1	1A	53.3939
Kukri_c56996_147	1	1A	53.5869	297323751	297323851
GENE-0458_254	1	1A	53.5869	307811571	307811672
Tdurum_contig54929_517	1	1A	53.5869	321846946	321847046
RAC875_c31364_576	1	1A	53.5869	326088260	326088162
RAC875_c45984_286	1	1A	53.5869	326090483	326090583
IACX872	1	1A	53.5869	329105098	329104978
RAC875_c60610_118	1	1A	53.5869	336649625	336649716
Excalibur_s110878_142	1	1A	53.5869	339213268	339213168
Excalibur_c7761_535	1	1A	53.5869
JD_c49839_558	1	1A	53.5869
Kukri_rep_c99813_69	1	1A	53.5869
RAC875_c95396_73	1	1A	53.5869
wsnp_Ex_c44049_50205904	1	1A	53.5869
IACX7921	1	1A	53.7997	261867797	261867596
Excalibur_c20133_87	1	1A	53.7997	299777744	299777644
RAC875_c53748_52	1	1A	53.7997	299848984	299848880
BS00022201_51	1	1A	53.7997	299855435	299855535
BS00102492_51	1	1A	53.7997	299855464	299855564
Kukri_c362_91	1	1A	53.7997	299856108	299856195
Kukri_c362_151	1	1A	53.7997	299856321	299856411
BS00011835_51	1	1A	53.7997	299856798	299856898
wsnp_CAP11_c1029_611774	1	1A	53.7997	300370261	300370070
Kukri_c27717_316	1	1A	53.7997	303347224	303347124
GENE-0099_460	1	1A	53.7997	303491681	303491586
Ra_c2322_732	1	1A	53.7997	303577917	303578017
RAC875_rep_c105092_114	1	1A	53.7997	305745500	305745600
wsnp_Ra_c34203_42948357	1	1A	53.7997	305745650	305745454
wsnp_Ra_c41581_48764320	1	1A	53.7997	306707033	306706833
wsnp_Ex_c15188_23387523	1	1A	53.7997	307813860	307813660
Excalibur_c37474_242	1	1A	53.7997	308680711	308680611
Excalibur_c37474_179	1	1A	53.7997	308680774	308680674
RFL_Contig5450_993	1	1A	53.7997	309396842	309396742
wsnp_Ex_c44049_50205457	1	1A	53.7997	339213011	339213211
RAC875_c18539_1159	1	1A	53.7997	345838407	345838507
wsnp_Ex_c34260_42602746	1	1A	53.7997	346026489	346026663
RAC875_c15998_53	1	1A	53.7997	346848477	346848577
wsnp_Ex_c33831_42253707	1	1A	53.7997	346848627	346848427
Excalibur_c102582_360	1	1A	53.7997	347337301	347337201
wsnp_JD_c24506_20670773	1	1A	53.7997	347340718	347340519
BS00028491_51	1	1A	53.7997	347989110	347989207
Ku_c6979_182	1	1A	53.7997	347989213	347989113
Tdurum_contig41931_480	1	1A	53.7997	353404466	353404366
Ex_c12763_662	1	1A	53.7997	353534512	353534411
Kukri_rep_c106359_124	1	1A	53.7997	353537671	353537571
wsnp_Ex_c1374_2630879	1	1A	53.7997	353657979	353657779
wsnp_Ex_c8885_14842394	1	1A	53.7997	353693484	353693284
wsnp_Ra_c18045_27024765	1	1A	53.7997	354768113	354767913
GENE-0126_115	1	1A	53.7997	354769109	354769201
GENE-0126_140	1	1A	53.7997	354769134	354769226
wsnp_Ex_c21592_30743815	1	1A	53.7997	354769923	354769755
wsnp_Ex_c3572_6533892	1	1A	53.7997	355139725	355139570
RAC875_c33300_141	1	1A	53.7997	355814475	355814574
RAC875_c55052_604	1	1A	53.7997	356032969	356032869
CAP12_c6266_339	1	1A	53.7997	356331985	356331885
CAP12_c6266_187	1	1A	53.7997	356332137	356332037
wsnp_JD_c40990_29127031	1	1A	53.7997	356443212	356443034
BobWhite_c46349_402	1	1A	53.7997	356446540	356446636
Excalibur_rep_c86757_244	1	1A	53.7997	356457845	356457745
wsnp_Ku_c18611_27943266	1	1A	53.7997	356457944	356458124
Excalibur_rep_c107489_168	1	1A	53.7997	356827917	356828017
Excalibur_c33881_618	1	1A	53.7997	356830241	356830141
Excalibur_c17872_137	1	1A	53.7997	356841576	356841676
Kukri_rep_c103147_745	1	1A	53.7997	357976054	357975954
IACX2325	1	1A	53.7997	357976085	357975966
CAP8_rep_c7560_159	1	1A	53.7997	358560240	358560141
wsnp_BF482891A_Ta_2_2	1	1A	53.7997	358908742	358908622
Excalibur_c14943_695	1	1A	53.7997	362967803	362967703
BobWhite_c1488_504	1	1A	53.7997	364311755	364311855
TA013367-0455	1	1A	53.7997	366070146	366070199
CAP11_c6014_160	1	1A	53.7997	366940650	366940550
GENE-0486_187	1	1A	53.7997	369294366	369294272
Excalibur_c25273_149	1	1A	53.7997	369296386	369296484
CAP7_c3269_236	1	1A	53.7997	369617083	369616983
wsnp_Ex_c3906_7086162	1	1A	53.7997	370228548	370228749
wsnp_Ex_c3906_7086294	1	1A	53.7997	370228681	370228881
GENE-0436_569	1	1A	53.7997	370241099	370241003
IAAV749	1	1A	53.7997	370500826	370500626
Tdurum_contig48416_335	1	1A	53.7997	370911964	370911864
wsnp_BF475149A_Ta_2_1	1	1A	53.7997	371510740	371510860
GENE-0446_243	1	1A	53.7997	389129008	389129105
Excalibur_rep_c111311_58	1	1A	53.7997
Excalibur_rep_c68424_255	1	1A	53.7997
Excalibur_rep_c88290_94	1	1A	53.7997
RAC875_c68797_400	1	1A	53.7997
RFL_Contig5001_386	1	1A	53.7997
wsnp_Ex_c13564_21327699	1	1A	53.7997
wsnp_Ex_c1374_2630830	1	1A	53.7997
wsnp_Ex_c34260_42602649	1	1A	53.7997
wsnp_Ex_c41969_48673442	1	1A	53.7997
wsnp_Ku_c3844_7053669	1	1A	53.7997
wsnp_Ku_c67495_66513940	1	1A	53.7997
wsnp_Ra_rep_c74936_72685894	1	1A	53.7997
Kukri_c10313_154	1	1A	53.9849	278357445	278357545
BS00048892_51	1	1A	53.9849	311392720	311392820
BS00026777_51	1	1A	53.9849	312030302	312030202
BS00064679_51	1	1A	53.9849	313472655	313472755
BS00072686_51	1	1A	53.9849	314823881	314823981
BS00101116_51	1	1A	53.9849	314824295	314824195
IACX542	1	1A	53.9849	315398570	315398690
GENE-0572_334	1	1A	53.9849	315398680	315398580
Excalibur_rep_c110450_286	1	1A	53.9849	317482360	317482260
wsnp_BE585780A_Ta_2_1	1	1A	53.9849	320712867	320712987
wsnp_Ex_c5634_9907829	1	1A	53.9849	321846764	321846564
wsnp_Ex_c5634_9906981	1	1A	53.9849	321847612	321847412
Ra_c272_1632	1	1A	53.9849	338546998	338546898
wsnp_Ex_c44049_50205614	1	1A	53.9849	339213168	339213368
Excalibur_c11273_284	1	1A	53.9849	343424593	343424674
IAAV5730	1	1A	53.9849	346024264	346024464
Ex_c5759_663	1	1A	53.9849	346648849	346648757
Ex_c5759_628	1	1A	53.9849	346648884	346648784
BobWhite_c8428_346	1	1A	53.9849	347337347	347337447
GENE-1214_288	1	1A	53.9849	349456195	349456103
wsnp_Ex_c7271_12483592	1	1A	53.9849	350253217	350253017
IAAV8147	1	1A	53.9849
RFL_Contig921_337	1	1A	53.9849
wsnp_Ex_c43454_49770425	1	1A	53.9849
wsnp_Ex_rep_c105541_89932598	1	1A	53.9849
Excalibur_c15098_591	1	1A	54.1714	344957611	344957711
BS00066336_51	1	1A	54.1714	346848350	346848450
wsnp_Ex_c12352_19708127	1	1A	54.1714	353537521	353537721
wsnp_Ex_c21592_30743513	1	1A	54.1714	354770225	354770025
RFL_Contig5001_1099	1	1A	54.1714	355429167	355429267
D_GBUVHFX02GARI1_351	1	1A	54.1714	355806056	355805819
CAP12_c6266_298	1	1A	54.1714	356332026	356331926
Excalibur_c59486_172	1	1A	54.1714	357221259	357221359
CAP8_c2843_226	1	1A	54.1714	357975313	357975413
RAC875_c38417_246	1	1A	54.1714	360249728	360249628
RAC875_c8515_653	1	1A	54.1714	364082319	364082419
Ra_c11023_679	1	1A	54.1714	364313045	364312945
CAP8_c4897_397	1	1A	54.1714	369802578	369802478
RAC875_c39125_365	1	1A	54.1714	370228699	370228598
wsnp_Ex_rep_c103087_88123733	1	1A	54.1714	371104552	371104752
Kukri_c67601_267	1	1A	54.1714	371498944	371499038
BS00081455_51	1	1A	54.1714	371500881	371500969
Tdurum_contig55009_1153	1	1A	54.1714	371509130	371509230
wsnp_Ex_c4605_8241260	1	1A	54.1714	371509280	371509080
IAAV7551	1	1A	54.1714	371510898	371511098
wsnp_Ex_rep_c101414_86781128	1	1A	54.1714	371511098	371510898
RAC875_c3751_96	1	1A	54.1714	371511263	371511363
IACX4168	1	1A	54.1714	373678217	373678098
BS00110415_51	1	1A	54.1714	373705788	373705688
TA001772-0625	1	1A	54.1714	375599183	375599130
RAC875_c10400_791	1	1A	54.1714	375949262	375949362
BS00094681_51	1	1A	54.1714	376069974	376069874
wsnp_BE403956A_Ta_2_3	1	1A	54.1714	376844866	376844746
IACX293	1	1A	54.1714	376845224	376845104
BS00077199_51	1	1A	54.1714	376851332	376851232
Excalibur_rep_c107144_405	1	1A	54.1714	377514323	377514223
Kukri_rep_c115954_137	1	1A	54.1714	377521100	377521011
IAAV7929	1	1A	54.1714	378044874	378044675
D_GBUVHFX01COQEJ_254	1	1A	54.1714	378129961	378129728
Kukri_c61766_907	1	1A	54.1714	378911254	378911158
wsnp_Ku_c4413_8008008	1	1A	54.1714	378911340	378911540
wsnp_Ra_c4481_8119609	1	1A	54.1714	378912467	378912637
TA016013-1040	1	1A	54.1714	378912538	378912487
wsnp_Ex_c10100_16600633	1	1A	54.1714	378912575	378912775
BS00110766_51	1	1A	54.1714	379117977	379117877
Kukri_rep_c106037_96	1	1A	54.1714	382441606	382441515
wsnp_Ex_c3565_6520901	1	1A	54.1714	382452215	382452015
Excalibur_c3565_2673	1	1A	54.1714	382452385	382452285
RAC875_c24560_604	1	1A	54.1714	382461035	382460935
wsnp_Ex_c25628_34888253	1	1A	54.1714	382461070	382461270
Kukri_c19389_97	1	1A	54.1714	382761166	382761266
RAC875_c25799_457	1	1A	54.1714	382801521	382801421
GENE-0235_245	1	1A	54.1714	382803354	382803299
BS00041358_51	1	1A	54.1714	383304435	383304535
RAC875_c12808_182	1	1A	54.1714	383713746	383713846
wsnp_Ku_c37925_46679146	1	1A	54.1714	383714418	383714618
BS00065146_51	1	1A	54.1714	384216348	384216448
wsnp_Ex_c3986_7217641	1	1A	54.1714	386968699	386968499
wsnp_Ex_rep_c66562_64849366	1	1A	54.1714	387511084	387511284
D_contig35755_111	1	1A	54.1714	486783314	486783548
BobWhite_c12841_56	1	1A	54.1714
BS00068358_51	1	1A	54.1714
Excalibur_c49588_76	1	1A	54.1714
Excalibur_rep_c113303_500	1	1A	54.1714
Kukri_c12165_1148	1	1A	54.1714
Kukri_c29668_338	1	1A	54.1714
Kukri_c47825_138	1	1A	54.1714
Kukri_rep_c101316_375	1	1A	54.1714
RAC875_c105730_397	1	1A	54.1714
RAC875_c24776_303	1	1A	54.1714
RAC875_c39721_351	1	1A	54.1714
wsnp_Ex_c15383_23645972	1	1A	54.1714
wsnp_Ex_c18169_26977013	1	1A	54.1714
wsnp_Ex_c2840_5247386	1	1A	54.1714
wsnp_Ex_c3565_6521098	1	1A	54.1714
wsnp_Ex_c3572_6531810	1	1A	54.1714
wsnp_Ex_c4605_8239915	1	1A	54.1714
wsnp_Ex_c4605_8240189	1	1A	54.1714
wsnp_Ex_c5543_9763520	1	1A	54.1714
wsnp_Ex_c6817_11761300	1	1A	54.1714
wsnp_Ex_c6817_11762714	1	1A	54.1714
wsnp_Ex_rep_c101746_87053634	1	1A	54.1714
wsnp_Ku_c37925_46678703	1	1A	54.1714
wsnp_Ku_c47386_53862969	1	1A	54.1714
wsnp_Ra_c6182_10833256	1	1A	54.1714
BS00087437_51	1	1A	54.3698	116044326	116044226
RAC875_c7891_426	1	1A	54.5659	179415854	179415954
wsnp_Ex_c26800_36025663	1	1A	54.5659	179417958	179418158
IAAV5652	1	1A	54.8023	43975409	43975593
Kukri_c28482_77	1	1A	54.8023	179410266	179410366
RAC875_c57977_121	1	1A	54.8023	179419231	179419131
Ra_c69908_1877	1	1A	55.184	215885199	215885111
Ex_c21450_396	1	1A	55.184	226754156	226754056
Ku_c2898_783	1	1A	55.184
wsnp_Ex_c10595_17291999	1	1A	55.184
wsnp_Ra_c20126_29372577	1	1A	55.184
wsnp_Ex_c1427_2736441	1	1A	56.1581	338545449	338545249
Kukri_c8332_120	1	1A	58.2427	398148585	398148486
TA004725-0348	1	1A	58.2427	399444508	399444458
GENE-0468_115	1	1A	58.2427	400145525	400145595
Kukri_c8397_524	1	1A	58.2427	404581395	404581495
RAC875_c8662_917	1	1A	58.2427	407820819	407820919
Tdurum_contig42515_1245	1	1A	58.2427	408227384	408227484
Tdurum_contig10250_272	1	1A	58.2427	414050130	414050230
IAAV7862	1	1A	58.2427	419843326	419843126
RFL_Contig530_2305	1	1A	58.2427	426644827	426644927
Tdurum_contig25641_409	1	1A	58.2427	428727626	428727726
Excalibur_c33567_363	1	1A	58.2427	429661382	429661482
IACX592	1	1A	58.2427	430387781	430387661
TA002594-0782	1	1A	58.2427	432017255	432017308
Ex_c25689_1606	1	1A	58.2427	434829207	434829107
Ex_c4242_1442	1	1A	58.2427	436276737	436276837
wsnp_Ex_c10257_16825240	1	1A	58.2427	438263704	438263504
RFL_Contig345_777	1	1A	58.2427	438264336	438264236
IACX219	1	1A	58.2427	438271897	438271777
Ex_c81067_195	1	1A	58.2427	440128910	440128822
JD_c63991_766	1	1A	58.2427	440132802	440132902
Kukri_rep_c101946_496	1	1A	58.2427	440198793	440198693
GENE-0505_148	1	1A	58.2427	443585198	443585298
BobWhite_c30109_240	1	1A	58.2427
Ex_c12571_1531	1	1A	58.2427
Excalibur_c28678_478	1	1A	58.2427
Excalibur_c53069_54	1	1A	58.2427
GENE-0092_312	1	1A	58.2427
Ku_c23960_333	1	1A	58.2427
Kukri_c20865_755	1	1A	58.2427
Kukri_s100897_109	1	1A	58.2427
RAC875_c27993_1690	1	1A	58.2427
RAC875_c5081_756	1	1A	58.2427
RAC875_c68568_78	1	1A	58.2427
RAC875_rep_c116534_296	1	1A	58.2427
Tdurum_contig25797_564	1	1A	58.2427
wsnp_Ex_rep_c66846_65240088	1	1A	58.2427
RAC875_c12847_2362	1	1A	58.4731	415368931	415368831
Tdurum_contig99671_174	1	1A	58.4731	434406888	434406788
Tdurum_contig92564_326	1	1A	58.4731	434410904	434410804
Tdurum_contig43203_318	1	1A	58.4731	434454926	434455026
wsnp_Ex_c22963_32183009	1	1A	58.4731	434455590	434455390
Ex_c25689_1603	1	1A	58.4731	434829210	434829110
Ra_c54249_1031	1	1A	58.4731	434829304	434829204
RAC875_rep_c104557_1245	1	1A	58.4731	436276669	436276769
RAC875_c6664_63	1	1A	58.4731	436723035	436723135
Kukri_c23350_433	1	1A	58.4731	436723065	436723146
Ex_c12584_2014	1	1A	58.4731	436910836	436910936
wsnp_Ex_c14361_22341570	1	1A	58.4731	440140771	440140596
Ex_c14361_506	1	1A	58.4731	440141121	440141021
Ex_c4121_1205	1	1A	58.4731	440141575	440141475
Ex_c42595_2332	1	1A	58.4731	447674485	447674385
IAAV5939	1	1A	58.4731
Tdurum_contig18709_773	1	1A	58.4731
Tdurum_contig50221_210	1	1A	58.4731
GENE-0283_330	1	1A	58.7112	389763480	389763580
Tdurum_contig42129_2640	1	1A	58.7112	395924349	395924448
Excalibur_c24041_794	1	1A	59.1658	345228688	345228777
Kukri_c43730_841	1	1A	59.1658	354769767	354769667
GENE-0071_115	1	1A	59.1658	356842838	356842738
D_contig04348_649	1	1A	59.1658	366968290	366968535
Ex_c6765_2118	1	1A	59.1658	370497372	370497273
wsnp_Ex_rep_c103087_88124573	1	1A	59.1658	371105392	371105592
GENE-0053_224	1	1A	59.1658	371496971	371497072
Tdurum_contig62552_256	1	1A	59.1658	371501181	371501081
BS00021878_51	1	1A	59.1658	371511179	371511080
wsnp_Ex_rep_c101414_86780996	1	1A	59.1658	371511230	371511030
Kukri_c54467_100	1	1A	59.1658	377512037	377511937
wsnp_Ex_c25628_34888439	1	1A	59.1658	382461256	382461455
RAC875_c31168_238	1	1A	59.1658	383710438	383710338
BobWhite_c300_174	1	1A	59.1658	566580464	566580379
BS00062715_51	1	1A	59.1658
wsnp_Ex_c35563_43690084	1	1A	59.1658
wsnp_Ex_rep_c69738_68695568	1	1A	59.1658
wsnp_Ra_c24776_34331660	1	1A	59.1658
Excalibur_c13489_867	1	1A	62.518	453784275	453784175
tplb0041a22_935	1	1A	62.518	463699645	463699745
wsnp_Ra_c2895_5488879	1	1A	64.3784	464129034	464128877
Kukri_c22434_513	1	1A	64.3784	464129523	464129622
wsnp_Ex_c572_1138770	1	1A	64.3784	464130115	464129915
IAAV7203	1	1A	64.3784	464130346	464130546
wsnp_Ex_c572_1138503	1	1A	64.3784	464130382	464130182
wsnp_Ex_c572_1138339	1	1A	64.3784	464130546	464130346
Ra_c2895_591	1	1A	64.3784	464130901	464130801
RFL_Contig2270_2610	1	1A	64.3784	464486894	464486794
TA003238-0490	1	1A	64.6165	464911278	464911227
RAC875_c23442_221	1	1A	64.6165	465510011	465509911
Kukri_c20672_360	1	1A	64.8546	456081761	456081861
Jagger_c1403_60	1	1A	64.8546	462755618	462755714
BS00004522_51	1	1A	64.8546	462756143	462756243
JD_c17158_393	1	1A	64.8546	463041873	463041973
BobWhite_c37935_124	1	1A	64.8546	466478010	466478110
RAC875_c86680_391	1	1A	64.8546	466492075	466491975
Kukri_c88698_296	1	1A	64.8546	466518780	466518880
BS00021719_51	1	1A	64.8546	466810846	466810746
BobWhite_c38865_319	1	1A	64.8546	466959188	466959088
BS00023126_51	1	1A	64.8546	482196814	482196714
RAC875_c25507_551	1	1A	65.2306
IACX3496	1	1A	65.545	473121122	473121003
wsnp_Ex_rep_c73818_71733737	1	1A	65.545
Kukri_c10453_875	1	1A	65.8655	473329664	473329762
Ex_c8514_1342	1	1A	65.8655	473331628	473331726
IAAV213	1	1A	65.8655	473771349	473771530
wsnp_Ex_c25734_34995416	1	1A	65.8655	473796877	473797077
BobWhite_rep_c49207_243	1	1A	65.8655	474638136	474638036
BS00033469_51	1	1A	65.8655	474660808	474660708
RAC875_c23158_301	1	1A	65.8655	475041324	475041424
Ra_c6038_588	1	1A	65.8655	475259537	475259437
Ra_c58315_265	1	1A	65.8655	475259982	475260082
BS00063068_51	1	1A	65.8655	475261590	475261490
RAC875_c41275_131	1	1A	65.8655	475814343	475814443
Kukri_c1250_634	1	1A	65.8655	475814637	475814537
wsnp_Ex_c56097_58351893	1	1A	65.8655
wsnp_Ex_c56097_58352130	1	1A	65.8655
wsnp_Ku_c557_1166684	1	1A	65.8655
Ex_c28144_1843	1	1A	66.1667	472953834	472953735
RAC875_c15426_1713	1	1A	66.1667	472957706	472957800
wsnp_Ku_c2815_5317230	1	1A	66.4792	478627058	478627258
IAAV1225	1	1A	66.4792	478654499	478654699
wsnp_Ex_c16592_25117132	1	1A	66.4792	478656347	478656547
wsnp_Ra_c7818_13376644	1	1A	66.4792	479261354	479261154
Excalibur_c10167_1028	1	1A	66.4792
Kukri_c10239_2186	1	1A	66.6995	479261117	479261017
BS00065676_51	1	1A	66.6995	479307416	479307316
Kukri_c27785_400	1	1A	66.6995	481423139	481423039
RAC875_c53185_802	1	1A	66.6995	482141621	482141721
RAC875_c47959_85	1	1A	66.6995	482188537	482188637
RAC875_c2734_135	1	1A	66.6995
wsnp_Ex_rep_c70358_69302556	1	1A	66.6995
wsnp_Ku_c10239_16988077	1	1A	66.6995
Ku_c1571_1457	1	1A	67.0316	483280283	483280183
BS00021889_51	1	1A	67.4155	483239760	483239860
Excalibur_rep_c112145_271	1	1A	67.4155	483239860	483239760
wsnp_BE495786A_Ta_2_1	1	1A	67.4155	483240284	483240164
Excalibur_c7033_159	1	1A	67.4155	483240998	483240898
Kukri_c3582_87	1	1A	68.0302	476262728	476262628
GENE-0112_64	1	1A	68.0302	476321149	476321053
BS00087600_51	1	1A	68.6232	483243376	483243476
Tdurum_contig11999_293	1	1A	68.9742
BS00094925_51	1	1A	70.089	484538374	484538274
RFL_Contig3203_1971	1	1A	70.089	484538460	484538360
wsnp_Ku_c21356_31093507	1	1A	70.089	484604618	484604418
IACX742	1	1A	70.089	484605008	484604889
BS00067021_51	1	1A	70.089	485191469	485191569
wsnp_Ex_c27940_37101775	1	1A	70.089	485904928	485905128
wsnp_Ra_c12148_19539667	1	1A	70.089	485905341	485905541
wsnp_Ex_c5192_9203682	1	1A	70.089	486571641	486571441
wsnp_Ex_c5192_9203100	1	1A	70.089	486572511	486572334
Excalibur_c32167_59	1	1A	70.089	486910166	486910066
wsnp_Ra_c37745_45806931	1	1A	70.089	486910792	486910992
Kukri_c23926_409	1	1A	70.089	486910845	486910945
wsnp_Ex_c8588_14419007	1	1A	70.089	486911551	486911351
IAAV3049	1	1A	70.089
wsnp_Ku_c23926_33870364	1	1A	70.089
Kukri_c60564_136	1	1A	70.3152	483824849	483824949
BS00002216_51	1	1A	70.3152	483912550	483912450
IACX4386	1	1A	70.3152	483914158	483914039
IAAV2072	1	1A	70.3152
wsnp_Ex_c12165_19452361	1	1A	70.6596	489290710	489290510
IAAV5406	1	1A	70.8462	488871909	488872109
Ku_c8351_2029	1	1A	70.8462	488872059	488871959
RAC875_c54380_249	1	1A	70.8462	489119306	489119208
RAC875_c16080_777	1	1A	71.0378	489290560	489290660
RAC875_c38916_66	1	1A	71.2961	489124113	489124213
wsnp_Ra_c16080_24638622	1	1A	71.2961	489291672	489291872
RFL_Contig4231_575	1	1A	71.2961	489627316	489627416
BobWhite_c18881_338	1	1A	71.5619	489023710	489023610
wsnp_Ex_c34344_42676379	1	1A	71.7499	486922843	486923043
wsnp_Ex_c34344_42677360	1	1A	71.7499	486923919	486924119
BobWhite_c5356_1272	1	1A	71.7499	486924069	486923969
wsnp_Ex_rep_c66628_64934660	1	1A	71.7499	486924903	486925103
Excalibur_rep_c66449_1588	1	1A	71.7499	487124602	487124519
BobWhite_rep_c63278_349	1	1A	71.7499	487618512	487618412
CAP12_c2265_240	1	1A	71.7499	487618873	487618774
Excalibur_c49421_443	1	1A	71.7499	488574031	488573931
Kukri_c52952_315	1	1A	71.7499	488579794	488579694
wsnp_Ku_c39878_48218985	1	1A	71.7499	488654812	488655012
wsnp_Ex_c42282_48900922	1	1A	71.7499
IACX4378	1	1A	71.9919	483912570	483912451
CAP11_c1972_285	1	1A	71.9919	484336167	484336267
Tdurum_contig28296_243	1	1A	71.9919	484355397	484355498
Excalibur_c30591_637	1	1A	71.9919	484355496	484355395
RAC875_c31276_1128	1	1A	72.1996	485904755	485904855
Ex_c5192_943	1	1A	72.1996	486571540	486571443
wsnp_Ex_c12336_19686808	1	1A	72.1996	486574536	486574336
wsnp_Ku_c24239_34199356	1	1A	72.1996
BS00022698_51	1	1A	73.2682	483906217	483906317
Kukri_c10065_415	1	1A	73.2682	483913864	483913764
CAP7_c12435_63	1	1A	73.2682	484344391	484344309
RAC875_c94534_75	1	1A	73.2682	484345459	484345559
GENE-0004_635	1	1A	73.2682	485497974	485498057
BS00021714_51	1	1A	74.529	491629486	491629386
Ra_c4159_2716	1	1A	74.529	492060157	492060257
RAC875_c23081_141	1	1A	74.529	492665353	492665253
wsnp_Ex_c21193_30320134	1	1A	74.529	492683492	492683692
BobWhite_c12568_900	1	1A	74.529	492683642	492683542
Excalibur_c34697_831	1	1A	74.529	492684774	492684874
wsnp_Ex_c21336_30465618	1	1A	74.529	493655644	493655444
Kukri_c25215_124	1	1A	74.529	493658123	493658023
wsnp_JD_c722_1080592	1	1A	74.8655	492060011	492059836
IACX11338	1	1A	74.8655	494334913	494334714
GENE-0410_71	1	1A	74.8655
BS00092585_51	1	1A	75.5017	495336764	495336664
BS00032112_51	1	1A	75.7331	495956747	495956835
Ex_c16529_304	1	1A	75.7331	495957990	495958090
Ex_c105443_895	1	1A	75.7331	495959882	495959783
BS00031066_51	1	1A	75.7331	496701098	496700998
Excalibur_rep_c110246_86	1	1A	75.7331
wsnp_Ex_rep_c68857_67737959	1	1A	75.7331
IAAV5535	1	1A	76.4578	497815751	497815951
IACX3047	1	1A	76.4578	497980692	497980811
IAAV1185	1	1A	76.4578
RAC875_c65388_140	1	1A	76.4578
wsnp_Ku_c21316_31053745	1	1A	77.5143	499633747	499633947
wsnp_Ku_c21316_31053776	1	1A	77.5143	499633778	499633978
BS00091479_51	1	1A	77.5143	510206652	510206552
wsnp_Ex_rep_c109742_92411838	1	1A	77.7171	499541019	499540819
Ra_c105707_788	1	1A	78.4	499016030	499015950
BS00089894_51	1	1A	78.4	499018150	499018050
Tdurum_contig32437_257	1	1A	78.7964	499001522	499001622
BS00021864_51	1	1A	78.7964	499001728	499001628
Excalibur_c52495_89	1	1A	78.9933	499664809	499664709
CAP12_c1906_217	1	1A	78.9933	499940735	499940635
Kukri_c30322_414	1	1A	78.9933	500026266	500026366
RAC875_rep_c112044_340	1	1A	78.9933	500299796	500299896
BS00100120_51	1	1A	79.378	501288553	501288453
IACX5793	1	1A	79.378	502040459	502040345
IACX5960	1	1A	79.378	502040567	502040459
RAC875_c29540_391	1	1A	81.2307	505749598	505749499
Kukri_rep_c69614_1326	1	1A	81.2307	505910828	505910928
wsnp_BM140362A_Ta_2_2	1	1A	81.2307	508569872	508569755
TA003063-0097	1	1A	81.2307	509635215	509635162
BS00077432_51	1	1A	81.2307	512560155	512560055
wsnp_CAP12_c1960_972031	1	1A	81.2307
BS00022173_51	1	1A	81.5104	510206398	510206298
BS00022220_51	1	1A	81.5104	510208439	510208339
BS00081395_51	1	1A	81.5104	510396228	510396129
BS00079538_51	1	1A	81.5104	510406719	510406619
BS00069145_51	1	1A	81.5104	511817101	511817201
RAC875_c49948_217	1	1A	81.5104
RAC875_c100147_55	1	1A	81.7196	508568374	508568292
Excalibur_c3429_652	1	1A	81.7196	509361275	509361355
BS00030036_51	1	1A	81.7196	510121251	510121351
wsnp_Ex_c20489_29564938	1	1A	81.7196	510124026	510124226
Kukri_c31891_1355	1	1A	81.7196	510124049	510123949
wsnp_Ex_c6452_11213329	1	1A	81.7196	510124076	510123876
BS00096721_51	1	1A	82.1783	506773897	506773997
BS00064638_51	1	1A	82.1783	507027241	507027341
Kukri_c58155_786	1	1A	82.3866	505905003	505904903
Ex_c2848_957	1	1A	82.3866	505905686	505905786
RFL_Contig3919_1348	1	1A	82.6139	502501181	502501281
Kukri_c37726_285	1	1A	82.6139	504777883	504777783
Tdurum_contig50499_858	1	1A	82.6139	504777883	504777783
wsnp_Ku_c15214_23756800	1	1A	82.6139	504779994	504780194
BS00065325_51	1	1A	82.6139	504843843	504843743
BS00065324_51	1	1A	82.6139	504843876	504843776
RFL_Contig22_617	1	1A	82.6139	504847353	504847266
TA004265-0757	1	1A	82.6139	504847503	504847556
RAC875_c29540_1109	1	1A	82.6139	505748886	505748786
wsnp_Ra_c33025_41968284	1	1A	82.6139	505750763	505750563
BS00021728_51	1	1A	82.6139	505753529	505753629
Excalibur_c16203_451	1	1A	82.6139	510038667	510038564
Kukri_c48879_148	1	1A	82.6139
RAC875_c24047_284	1	1A	82.6139
RFL_Contig22_387	1	1A	82.6139
tplb0045g22_418	1	1A	82.9711	506773869	506773769
BS00067652_51	1	1A	82.9711	506841453	506841353
Ku_c13107_579	1	1A	82.9711	507026669	507026769
wsnp_BE445113A_Ta_2_1	1	1A	83.2979	502501359	502501479
wsnp_BE445113A_Ta_2_2	1	1A	83.2979	502501432	502501552
BS00000269_51	1	1A	83.2979
wsnp_Ra_c3270_6136110	1	1A	83.5734	502451004	502451204
wsnp_Ra_c3270_6136601	1	1A	83.5734	502451495	502451694
IAAV8804	1	1A	83.5734	502451611	502451428
BobWhite_c29908_113	1	1A	83.5734	502451645	502451545
Kukri_rep_c117029_125	1	1A	83.5734	502459062	502459162
BS00022432_51	1	1A	83.8922	505746472	505746372
RAC875_c29540_413	1	1A	83.8922	505749577	505749477
wsnp_Ex_rep_c108951_91954190	1	1A	83.8922	505751205	505751405
RAC875_c37545_289	1	1A	83.8922	506786520	506786420
Kukri_c29039_315	1	1A	83.8922	507173633	507173733
Excalibur_c37298_689	1	1A	83.8922
Kukri_c39377_286	1	1A	83.8922
Tdurum_contig10572_626	1	1A	83.8922
wsnp_Ra_c11877_19161832	1	1A	83.8922
RAC875_c49074_458	1	1A	84.105	509361730	509361630
RAC875_c49074_374	1	1A	84.105	509361814	509361714
BS00067742_51	1	1A	84.3042	507375956	507376056
BobWhite_c46007_582	1	1A	85.2302	514104897	514104797
wsnp_Ex_c32590_41222878	1	1A	85.2302	514326007	514326169
BS00088035_51	1	1A	85.2302	514326157	514326057
Kukri_c54678_88	1	1A	85.4596	515069016	515069116
Kukri_c1313_1158	1	1A	85.7	515153928	515154028
wsnp_Ex_c22284_31478675	1	1A	85.7	515227058	515226897
Excalibur_c50394_199	1	1A	85.7
IAAV6234	1	1A	85.7
Ku_c1313_1673	1	1A	85.9427	515154443	515154543
GENE-3454_74	1	1A	85.9427	515377168	515377268
Ku_c10813_1122	1	1A	85.9427	515380772	515380872
Ra_c64515_242	1	1A	85.9427	515383066	515383148
wsnp_Ex_c1997_3757721	1	1A	85.9427	515622980	515622796
wsnp_Ex_c1997_3757496	1	1A	85.9427	515623205	515623005
RAC875_c32979_440	1	1A	85.9427
Tdurum_contig28774_365	1	1A	85.9427
wsnp_Ex_c1997_3755945	1	1A	86.1981	515624877	515624677
RAC875_c80876_67	1	1A	86.4318	517198302	517198402
Excalibur_c44668_382	1	1A	86.4318	518130656	518130556
Tdurum_contig57101_1160	1	1A	86.6501	516790530	516790430
Excalibur_c14911_546	1	1A	86.6501	517196589	517196689
BobWhite_c14587_51	1	1A	86.6501	517198971	517198871
BS00066071_51	1	1A	86.6501
Tdurum_contig57101_1349	1	1A	86.6501
Tdurum_contig57101_1616	1	1A	86.6501
Tdurum_contig57101_742	1	1A	86.6501
Ku_c809_2419	1	1A	87.1109	515623709	515623609
wsnp_JD_c6544_7697578	1	1A	87.1109	515625217	515625017
Jagger_c5280_407	1	1A	87.1109	515625233	515625333
wsnp_JD_c6544_7697412	1	1A	87.1109	515625383	515625183
Kukri_rep_c109473_80	1	1A	87.1109	515625410	515625510
wsnp_JD_c6544_7697235	1	1A	87.1109	515625560	515625360
Kukri_c49170_655	1	1A	87.1109	516038299	516038387
JD_c107_16	1	1A	87.1109
Kukri_c12984_465	1	1A	87.1109
wsnp_Ex_c1997_3756118	1	1A	87.1109
RAC875_c32452_55	1	1A	88.1981	515625816	515625916
wsnp_Ku_c23012_32893918	1	1A	88.8693	518051528	518051728
BS00088136_51	1	1A	88.8693	518239612	518239512
TA002402-1350	1	1A	88.8693	518241623	518241572
CAP12_c1979_117	1	1A	89.8562	518056649	518056749
BobWhite_c11946_277	1	1A	90.3324	518458862	518458962
BS00022788_51	1	1A	90.3324	518458941	518458841
wsnp_BM137879A_Ta_2_1	1	1A	90.3324	518460268	518460148
Excalibur_c52725_585	1	1A	90.5661	519069140	519069040
Excalibur_c1845_4911	1	1A	90.7854	519148259	519148159
Excalibur_c65755_51	1	1A	90.7854	519148413	519148313
Ra_c24793_726	1	1A	90.7854	519149413	519149513
Kukri_c28695_269	1	1A	90.7854	519154600	519154700
wsnp_Ex_c1845_3472790	1	1A	90.7854	519154750	519154565
RAC875_c12993_201	1	1A	90.7854	519155014	519154914
RAC875_c12993_127	1	1A	90.7854	519155088	519154988
Excalibur_c1845_718	1	1A	90.7854	519155751	519155651
RAC875_c45115_340	1	1A	90.7854	519156166	519156256
RAC875_c45115_509	1	1A	90.7854	519156487	519156587
IAAV1142	1	1A	90.7854	519627229	519627029
Kukri_c44509_515	1	1A	90.7854	519790296	519790396
RAC875_c18839_403	1	1A	91.2484	521195481	521195380
Excalibur_c5033_587	1	1A	91.2484	522055571	522055671
Excalibur_c29605_535	1	1A	91.5009	522292433	522292333
Kukri_c37343_250	1	1A	91.7586
Excalibur_c3145_70	1	1A	94.6414	524205471	524205371
Jagger_c5111_190	1	1A	94.6414	524229816	524229736
BS00011146_51	1	1A	94.6414	528845194	528845294
CAP12_c3602_91	1	1A	94.6414	528845618	528845722
RAC875_rep_c120644_74	1	1A	94.6414	528845648	528845748
wsnp_Ku_c5210_9290700	1	1A	94.6414	529619854	529620053
Ku_c17322_2436	1	1A	94.6414	530322099	530322199
RFL_Contig4781_1792	1	1A	94.6414	531820326	531820426
BS00034278_51	1	1A	94.6414	531820524	531820604
wsnp_Ex_c43228_49605281	1	1A	94.6414	531820800	531821000
Kukri_c67383_102	1	1A	94.6414	531851294	531851194
BS00009808_51	1	1A	94.6414	531879771	531879870
Excalibur_rep_c69456_172	1	1A	94.6414	532236472	532236572
Kukri_c377_2406	1	1A	94.6414	532346275	532346176
RAC875_c1230_279	1	1A	94.6414	532347010	532347107
wsnp_Ex_c1145_2199269	1	1A	94.6414
wsnp_Ex_rep_c68085_66839109	1	1A	94.6414
RAC875_c15564_729	1	1A	95.1109	532692998	532692898
IACX7716	1	1A	95.1109	532870854	532870982
wsnp_Ex_rep_c104894_89466993	1	1A	95.1109
BobWhite_c104_89	1	1A	98.7254	522129177	522129277
IAAV2694	1	1A	98.7254	522129226	522129413
wsnp_JG_c3720_1558699	1	1A	99.0256	521194221	521194415
Kukri_c18017_1696	1	1A	99.0256	522055680	522055580
BS00063778_51	1	1A	99.0256
Excalibur_c49946_169	1	1A	101.076	522987856	522987757
Kukri_c45512_193	1	1A	104.543	535579482	535579382
RAC875_c15975_1208	1	1A	104.543	535580259	535580159
wsnp_CAP7_c3472_1623955	1	1A	105.219	535971758	535971947
BS00009104_51	1	1A	105.219	535971897	535971797
BS00012042_51	1	1A	105.219	535994914	535995014
Excalibur_c7113_2258	1	1A	105.219	535995945	535996029
BS00110130_51	1	1A	105.522	536717192	536717292
BS00022239_51	1	1A	105.522	536717212	536717312
wsnp_BG606986A_Ta_2_4	1	1A	107.167	537001717	537001599
wsnp_BG606986A_Ta_2_1	1	1A	107.167	537001947	537001827
BS00022396_51	1	1A	107.167	537120774	537120674
BS00088350_51	1	1A	107.167
RAC875_c25814_361	1	1A	108.188	537010516	537010416
Tdurum_contig10492_617	1	1A	108.564	537024734	537024834
Kukri_c24570_282	1	1A	109.709	541700019	541699919
BobWhite_c6046_304	1	1A	109.709	541706603	541706503
wsnp_Ex_c33452_41938013	1	1A	109.709	541786954	541787146
IACX5994	1	1A	109.709	541787085	541786966
wsnp_Ex_c33452_41938159	1	1A	109.709	541787092	541787292
Excalibur_c22768_811	1	1A	109.709	541791732	541791832
Excalibur_c22768_963	1	1A	109.709	541791884	541791984
BS00070560_51	1	1A	109.709	575542466	575542566
BobWhite_c5967_537	1	1A	109.709
Excalibur_c25353_1171	1	1A	109.709
Kukri_c7119_392	1	1A	109.709
RAC875_c21411_162	1	1A	109.709
wsnp_CAP8_rep_c3938_1936666	1	1A	109.709
wsnp_Ex_c23143_32377033	1	1A	109.709
Jagger_c6890_167	1	1A	113.983	543164993	543165093
Ex_c4060_510	1	1A	119.078	538108912	538109012
RAC875_c6798_467	1	1A	119.078	538108913	538109013
BS00109991_51	1	1A	119.078	538116809	538116909
BS00022261_51	1	1A	119.078	538116909	538116809
BS00110627_51	1	1A	119.078	538116961	538116861
GENE-0262_431	1	1A	119.078	538290959	538290859
Excalibur_c47013_1503	1	1A	119.671	538630272	538630372
BS00073413_51	1	1A	119.875	538748084	538748184
RAC875_c23168_480	1	1A	119.875	539627496	539627594
RAC875_c120509_133	1	1A	120.268	539019865	539019965
GENE-0069_468	1	1A	120.268	539636809	539636709
GENE-0069_107	1	1A	120.268	539636870	539636779
Excalibur_c97157_137	1	1A	120.268	541439086	541438986
Excalibur_c97157_65	1	1A	120.268	541439158	541439058
Tdurum_contig21114_255	1	1A	120.268	541635649	541635749
BobWhite_c23632_322	1	1A	120.268
RAC875_c12348_720	1	1A	121.483	543362369	543362269
BS00085366_51	1	1A	121.483	543362501	543362399
Kukri_rep_c115111_251	1	1A	121.483
RFL_Contig5334_831	1	1A	121.68	543719743	543719843
RFL_Contig5334_1969	1	1A	121.68	543720881	543720981
wsnp_Ex_c28900_37982485	1	1A	121.68	543729167	543728967
wsnp_BE443588A_Ta_2_1	1	1A	121.68	543865446	543865566
wsnp_BE443588A_Ta_2_2	1	1A	121.68	543865539	543865659
wsnp_Ex_c4612_8254533	1	1A	121.68	544165810	544165627
Excalibur_c26688_138	1	1A	121.68	544166277	544166377
IAAV7172	1	1A	121.68	544166427	544166227
Tdurum_contig96086_74	1	1A	121.68	544551099	544550999
BobWhite_c41272_159	1	1A	121.68	544551129	544551029
BS00068391_51	1	1A	121.68	545355813	545355713
wsnp_CAP11_c1815_982483	1	1A	121.68	545774503	545774692
BS00078085_51	1	1A	121.68	545775767	545775867
BS00070580_51	1	1A	121.68	545890349	545890249
TA005289-1104	1	1A	121.68	545922820	545922873
tplb0059d21_1032	1	1A	121.68	546093537	546093456
RAC875_c67771_805	1	1A	121.68	546095874	546095974
BS00023203_51	1	1A	121.68	546097573	546097673
BobWhite_c22134_398	1	1A	121.68
Tdurum_contig10005_658	1	1A	121.68
Tdurum_contig56158_60	1	1A	121.935	543360899	543360999
wsnp_CAP8_c4785_2322876	1	1A	121.935	545774787	545774953
BS00023935_51	1	1A	121.935	545774937	545774837
BS00080076_51	1	1A	121.935	545775443	545775343
BS00070581_51	1	1A	121.935	545890217	545890117
BS00110877_51	1	1A	121.935	546087144	546087044
BS00037976_51	1	1A	121.935
Ex_c2226_244	1	1A	121.935
RAC875_c41993_582	1	1A	121.935
Ku_c8992_405	1	1A	122.514	542137989	542137889
IAAV130	1	1A	122.514	543622002	543621802
RAC875_rep_c105766_652	1	1A	122.749	543199423	543199523
wsnp_Ex_rep_c102067_87313597	1	1A	122.749	543199573	543199373
BS00085821_51	1	1A	123.075	546321405	546321306
Kukri_c13463_728	1	1A	123.075	546322892	546322980
IACX14	1	1A	123.075	546323277	546323157
IACX7789	1	1A	123.075
Tdurum_contig10365_341	1	1A	124.07	547232549	547232649
Tdurum_contig15967_90	1	1A	124.307	547234334	547234434
Tdurum_contig63715_235	1	1A	124.307
Excalibur_c63671_90	1	1A	125.233	549044835	549044745
Tdurum_contig51833_439	1	1A	125.233
Excalibur_rep_c110054_341	1	1A	134.454	553332468	553332568
Tdurum_contig12152_63	1	1A	134.454	553351558	553351466
tplb0031l06_747	1	1A	134.454	553401870	553401970
Kukri_c47131_569	1	1A	134.454	553402128	553402228
Kukri_c14635_73	1	1A	134.671	553185594	553185494
Ra_c41164_730	1	1A	134.671	553190440	553190342
JD_c20553_448	1	1A	134.671	553191107	553191207
BobWhite_c20553_568	1	1A	134.671	553191227	553191327
wsnp_JD_c20553_18260731	1	1A	134.671	553191486	553191686
Ra_c5683_2584	1	1A	134.671	553330573	553330473
Ra_c5683_1762	1	1A	134.671	553331395	553331295
wsnp_Ex_c19353_28290393	1	1A	134.671	553402278	553402078
RAC875_rep_c119761_111	1	1A	134.671
wsnp_Ex_c19353_28290651	1	1A	134.671
wsnp_JD_c20553_18260620	1	1A	134.671
Ku_c4369_351	1	1A	135.359	553508499	553508408
BobWhite_c20553_319	1	1A	136.972	553190682	553190782
Kukri_c1984_1024	1	1A	136.972	555530060	555530142
Tdurum_contig11106_340	1	1A	136.972	556197540	556197442
Tdurum_contig11106_264	1	1A	136.972	556197616	556197516
wsnp_Ex_c41553_48351921	1	1A	136.972	574666920	574666720
Kukri_c15731_399	1	1A	137.167	573972886	573972984
wsnp_Ku_c13768_21859275	1	1A	137.543
Kukri_c1984_1555	1	1A	137.928	555531000	555531100
RAC875_rep_c112241_279	1	1A	137.928	555695114	555695214
Excalibur_rep_c77271_230	1	1A	137.928	563435337	563435437
RAC875_c100961_334	1	1A	137.928	573972344	573972444
RAC875_c11613_469	1	1A	137.928
Kukri_c30924_203	1	1A	138.127
wsnp_BF474340A_Ta_2_1	1	1A	138.322	558909552	558909672
Excalibur_c1936_1072	1	1A	138.322	566922984	566922884
Kukri_c24753_460	1	1A	138.322
Excalibur_c30974_65	1	1A	138.705
BS00036104_51	1	1A	138.897	547590960	547591060
RAC875_c60162_129	1	1A	138.897	547591252	547591352
RAC875_c60162_206	1	1A	138.897	547591329	547591429
IAAV3650	1	1A	138.897	547734810	547734610
wsnp_JD_c13024_13129681	1	1A	138.897	547735409	547735609
JD_c13024_360	1	1A	138.897	547735488	547735588
Kukri_c18274_551	1	1A	138.897	547741174	547741074
Ra_c29200_300	1	1A	138.897	547742867	547742967
wsnp_Ex_c1359_2604298	1	1A	138.897	547742958	547742758
Excalibur_c54842_340	1	1A	138.897	547909961	547910061
Kukri_c55266_242	1	1A	138.897	548212464	548212564
IAAV3156	1	1A	138.897	549043222	549043117
BobWhite_c24825_349	1	1A	138.897
BobWhite_rep_c65812_710	1	1A	138.897
CAP11_s8920_357	1	1A	138.897
wsnp_JD_c4904_6034093	1	1A	139.098	549042499	549042300
wsnp_Ku_c3804_6986527	1	1A	139.098
Kukri_c82086_387	1	1A	139.293	551367648	551367749
Ra_c8027_1021	1	1A	139.293	551577805	551577905
wsnp_Ex_c13955_21833712	1	1A	139.293	551577918	551578118
Tdurum_contig56662_54	1	1A	139.293	559889558	559889659
RAC875_c21673_641	1	1A	139.293	560317527	560317627
wsnp_CAP7_rep_c5385_2417464	1	1A	139.293	560647569	560647369
Tdurum_contig78830_348	1	1A	139.293	561033748	561033848
Jagger_c6772_80	1	1A	139.293	566566313	566566213
Kukri_c16271_894	1	1A	139.293	569636467	569636367
wsnp_Ex_c10903_17717179	1	1A	139.293	569846722	569846522
wsnp_Ex_c23598_32826926	1	1A	139.293	571147105	571146904
wsnp_Ku_c816_1684613	1	1A	139.293	575045906	575046106
Excalibur_c16947_81	1	1A	139.293
IAAV3695	1	1A	139.293
RFL_Contig399_1005	1	1A	139.293
wsnp_Ku_rep_c109724_94227136	1	1A	139.293
RAC875_c47930_448	1	1A	140.733	560545751	560545651
RAC875_rep_c69152_184	1	1A	140.733
wsnp_CAP11_c29_68486	1	1A	145.365	550295198	550295398
BS00034899_51	1	1A	145.365	550794116	550794216
RAC875_c16824_202	1	1A	145.365	551163074	551162979
RFL_Contig399_1148	1	1A	145.365	551268718	551268818
Tdurum_contig81642_298	1	1A	145.365	551512911	551512811
RAC875_c49433_308	1	1A	145.365	551715069	551715169
Excalibur_c21534_1436	1	1A	145.365	551715522	551715422
wsnp_Ex_c6488_11266589	1	1A	145.365	552487945	552488142
JD_c285_1438	1	1A	145.365	553354205	553354118
RAC875_c7563_273	1	1A	145.365	558271418	558271518
Excalibur_c1453_1310	1	1A	145.365	558762811	558762711
BobWhite_c5242_400	1	1A	145.365	558906042	558906142
wsnp_Ex_c30552_39457767	1	1A	145.365	558906192	558905992
wsnp_Ex_rep_c68171_66944702	1	1A	145.365	558906370	558906170
TA002362-0785	1	1A	145.365	558909662	558909609
BS00032825_51	1	1A	145.365	559066562	559066462
BobWhite_c46857_82	1	1A	145.365	560241153	560241253
Tdurum_contig80278_250	1	1A	145.365	560241253	560241153
Kukri_c67703_174	1	1A	145.365	560317225	560317325
wsnp_Ex_c34594_42877119	1	1A	145.365	560563103	560563303
wsnp_Ex_c12399_19776420	1	1A	145.365	560571585	560571385
BS00072408_51	1	1A	145.365	560592382	560592482
wsnp_Ra_c4184_7637695	1	1A	145.365	560594770	560594570
BS00066659_51	1	1A	145.365	560596680	560596580
wsnp_CAP12_rep_c8598_3608465	1	1A	145.365	560647184	560647342
CAP7_c4277_191	1	1A	145.365	561035241	561035141
BS00056547_51	1	1A	145.365	562571192	562571092
Kukri_c44895_139	1	1A	145.365	566923355	566923441
RAC875_c36980_161	1	1A	145.365	569636597	569636679
Kukri_c16271_397	1	1A	145.365	569636964	569636864
BobWhite_c19182_280	1	1A	145.365	569638941	569638842
Excalibur_c23598_1632	1	1A	145.365	571144063	571143963
RAC875_c59190_384	1	1A	145.365	571559264	571559349
wsnp_Ra_c19637_28840370	1	1A	145.365	574258078	574257895
Excalibur_c16947_114	1	1A	145.365	574258836	574258742
BobWhite_c44164_151	1	1A	145.365	575769637	575769728
RAC875_c17651_1174	1	1A	145.365
RAC875_rep_c108284_98	1	1A	145.365
TA001430-0733	1	1A	145.365
Tdurum_contig18174_283	1	1A	145.365
Tdurum_contig47345_284	1	1A	145.365
wsnp_Ex_c23143_32376622	1	1A	145.365
wsnp_Ex_c34594_42877243	1	1A	145.365
wsnp_Ex_c9534_15793556	1	1A	145.365
wsnp_Ra_rep_c108284_91604017	1	1A	145.365
Kukri_c16271_544	1	1A	145.559	569636817	569636717
CAP7_c490_123	1	1A	145.755	572627015	572627115
RFL_Contig399_859	1	1A	145.755
RAC875_c19751_166	1	1A	146.039	571386215	571386130
Kukri_c51781_199	1	1A	146.039	571990246	571990146
Ra_c11613_81	1	1A	146.039
RAC875_c11613_571	1	1A	146.039
RAC875_c64412_77	1	1A	146.039
GENE-0129_861	1	1A	146.491	571179586	571179687
GENE-0129_509	1	1A	146.491	571179588	571179680
RAC875_rep_c71093_1070	1	1A	146.491	571180043	571180125
tplb0021i12_383	1	1A	146.491	571192839	571192939
BS00079087_51	1	1A	146.491
wsnp_JD_rep_c49006_33254974	1	1A	146.491
Ra_c71093_408	1	1A	146.712	571178302	571178391
RAC875_rep_c71093_1302	1	1A	146.712	571180593	571180693
BobWhite_c10542_532	1	1A	147.18	569760833	569760733
RAC875_rep_c100394_536	1	1A	147.18	569798119	569798219
RAC875_rep_c106165_772	1	1A	147.18	569847028	569847128
wsnp_Ex_c10903_17716723	1	1A	147.18	569847178	569846978
Excalibur_c23598_1502	1	1A	147.18	571144193	571144093
BobWhite_c10542_777	1	1A	147.18
BobWhite_c15256_225	1	1A	147.84	569651012	569651112
wsnp_CAP11_rep_c7847_3468669	1	1A	147.84	569723274	569723113
Tdurum_contig60210_371	1	1A	147.84	571860097	571859997
Tdurum_contig27799_114	1	1A	148.073	549076017	549076108
BobWhite_c34030_310	1	1A	148.073	549076108	549076017
Excalibur_c41553_213	1	1A	148.312	574669410	574669325
Tdurum_contig8224_378	1	1A	148.312	575045797	575045697
wsnp_Ex_c3264_6017750	1	1A	148.312	575333495	575333295
BobWhite_c37358_208	1	1A	148.312	575541483	575541383
CAP12_c3758_112	1	1A	148.312	575542978	575542881
BobWhite_c44164_402	1	1A	148.312	575769878	575769978
IAAV5567	1	1A	148.312
Kukri_c2338_533	1	1A	148.312
Kukri_c7691_212	1	1A	148.312
wsnp_Ex_c7684_13109335	1	1A	148.312
BobWhite_c6820_199	1	1A	148.79	575333345	575333445
wsnp_BE591290B_Ta_2_7	1	1A	148.79
RFL_Contig3683_1784	1	1A	149.675	578081907	578081807
Excalibur_c88792_93	1	1A	149.675	578082023	578082123
wsnp_Ex_c10631_17340809	1	1A	149.675	578100323	578100509
wsnp_JD_c6664_7807201	1	1A	150.58	578675126	578675322
BobWhite_c6664_644	1	1A	150.802	578675196	578675296
IAAV4820	1	1A	151.005	578955295	578955495
RAC875_c1599_342	1	1A	151.005	579103279	579103379
Excalibur_rep_c101018_254	1	1A	151.005
CAP7_c821_239	1	1A	152.128	576977128	576977228
Ra_c2227_825	1	1A	152.128	577056807	577056907
Excalibur_c88081_143	1	1A	152.128	578216851	578216949
Ku_c3169_1250	1	1A	152.128
Ra_c2227_855	1	1A	152.624	577056837	577056937
RAC875_c36089_179	1	1A	152.624	577076999	577077084
Excalibur_c66_147	1	1A	153.087	576098192	576098292
Tdurum_contig81011_244	1	1A	153.087	576098287	576098387
wsnp_CAP11_c146_160903	1	1A	153.087	576098437	576098238
GENE-3098_53	1	1A	153.087	577076021	577076123
wsnp_Ra_c36089_44508724	1	1A	153.087	577077132	577077332
RAC875_c9386_358	1	1A	153.087	578100500	578100400
wsnp_Ex_c18499_27344859	1	1A	156.853	580628671	580628869
BS00023114_51	1	1A	156.853	580810194	580810294
BS00106641_51	1	1A	156.853	580810206	580810306
BS00022824_51	1	1A	157.18	581203241	581203141
BS00068074_51	1	1A	158.56	583497881	583497981
Tdurum_contig70803_475	1	1A	158.884	584740618	584740718
Excalibur_c10538_1153	1	1A	158.884	585922095	585922195
wsnp_Ex_c11939_19147421	1	1A	158.884	585923110	585923307
wsnp_Ex_c11939_19147514	1	1A	158.884	585923200	585923400
Tdurum_contig29886_139	1	1A	158.884	585923257	585923157
wsnp_Ku_c12441_20092792	1	1A	158.884	586168900	586168725
wsnp_Ku_c5687_10068945	1	1A	158.884
RAC875_c1295_1603	1	1A	160.585	586166966	586166866
Tdurum_contig30426_261	1	1A	160.585	586167006	586166910
BS00107935_51	1	1A	160.883	586167008	586166908
wsnp_Ex_c3201_5910659	1	1A	161.186	583398332	583398132
RAC875_c68350_61	1	1A	161.186	583993161	583993061
BS00011521_51	1	1A	161.186	584126411	584126511
GENE-0171_87	1	1A	161.186	584483121	584483208
Kukri_c65610_551	1	1A	161.186	584791630	584791715
CAP11_c1500_171	1	1A	161.186	585881054	585880954
wsnp_Ra_c6891_11974621	1	1A	161.186	585923215	585923415
Excalibur_c85499_232	1	1A	161.186	586555267	586555167
wsnp_Ex_rep_c66872_65273904	1	1A	161.186	586751494	586751363
wsnp_Ku_rep_c69362_68705297	1	1A	161.186	586753869	586753684
RAC875_c52947_338	1	1A	161.186
wsnp_Ex_c48407_53323483	1	1A	161.186
wsnp_JD_rep_c65095_41464278	1	1A	161.186
wsnp_Ex_c3201_5910642	1	1A	161.637	583398349	583398149
RAC875_c11016_495	1	1A	161.637	584126333	584126433
wsnp_Ex_c48407_53323801	1	1A	161.637	584160186	584159986
Excalibur_c64479_512	1	1A	161.637
Kukri_c310_1953	1	1A	162.04	584719620	584719720
IACX882	1	1A	162.04	585776875	585776755
Ku_c23222_204	1	1A	162.04	586168236	586168142
Ra_c1295_635	1	1A	162.04	586168236	586168142
IAAV4238	1	1A	162.04	587197786	587197586
wsnp_Ex_c36911_44767554	1	1A	162.04	587198348	587198548
wsnp_Ex_c15377_23637176	1	1A	162.04	587618040	587618240
Kukri_c44201_497	1	1A	162.04	587618215	587618115
IAAV6100	1	1A	162.04
wsnp_Ex_rep_c103474_88421290	1	1A	162.04
wsnp_Ex_rep_c66872_65273203	1	1A	162.04
wsnp_Ex_rep_c69932_68893867	1	1A	162.04
wsnp_Ex_c25730_34991010	1	1A	163.02	582243529	582243340
wsnp_Ex_rep_c68058_66805898	1	1A	163.02
Ex_c3201_1046	1	1A	163.988	583398457	583398375
RAC875_c43002_382	1	1A	165.009	588785462	588785362
wsnp_Ex_c102566_87702963	1	1A	165.009	593978419	593978619
RAC875_c10715_519	1	1A	165.338	99391413	99391331
CAP11_c1115_150	1	1A	165.338	595685782	595685682
Tdurum_contig5560_193	1	1A	165.338	597816250	597816150
Ku_c72511_106	1	1A	165.338
wsnp_Ex_c17990_26770146	1	1A	165.338
BS00032855_51	1	1A	165.683	597816150	597816250
Excalibur_rep_c71271_247	1	1A	165.683	597830398	597830498
D_contig12592_200	1	1A	165.683
RAC875_rep_c120646_120	1	1A	165.683
TA003848-0787	1	1A	165.913	593976698	593976750
BS00054271_51	1	1A	165.913	593979901	593979801
BobWhite_c44947_277	1	1A	166.161	593561411	593561311
RAC875_c5882_307	1	1A	166.161	593592100	593592200
BS00011913_51	1	1A	166.161	593593244	593593338
IACX6022	1	1A	166.161	593593263	593593172
Kukri_c21396_771	1	1A	166.161	593976717	593976634
BS00023419_51	1	1A	166.161	594009723	594009622
Excalibur_c1255_293	1	1A	166.161	594544531	594544431
BS00067741_51	1	1A	166.161	594544941	594545041
Excalibur_c12819_216	1	1A	166.161
Excalibur_c65931_377	1	1A	166.161
IAAV4435	1	1A	166.161
wsnp_Ex_c1255_2411550	1	1A	166.161
wsnp_Ex_c412_814247	1	1A	166.161
wsnp_Ku_c330_683203	1	1A	166.161
Ra_c23336_538	1	1A	168.137	592840131	592840221
BS00062721_51	1	1A	168.137
BS00107837_51	1	1A	168.686	586218379	586218469
Kukri_c36428_156	1	1A	168.686	588244323	588244423
RAC875_c11599_494	1	1A	169.535	588243670	588243770
Tdurum_contig28665_150	1	1A	169.535	594336279	594336379
Kukri_rep_c115767_201	1	1A	169.535	597826047	597826147
D_GDEEGVY01DD44S_389	1	1A	169.535
BobWhite_c10251_382	1	1A	170.717	593440330	593440430
Excalibur_c41592_100	1	1A	170.717	593440905	593440805
wsnp_Ku_c754_1557338	1	1A	170.717
RAC875_c1113_5163	1	1A	171.124	593570222	593570322
wsnp_RFL_Contig3850_4199825	1	1A	171.524
wsnp_Ex_c6476_11246531	1	1A	172.281
Excalibur_c27376_74	1	1A	173.094	591245149	591245049
BobWhite_c1027_1127	1	1A	173.094	591285129	591285029
BS00035273_51	1	1A	173.094	591651378	591651284
IAAV2162	1	1A	173.907	591244449	591244249
Excalibur_c10736_1051	1	1A	176.563	590641127	590641027
Jagger_c2379_114	1	1A	180.608
Jagger_c2379_126	1	1A	180.608
RAC875_c62550_470	1	1A	182.296	588214329	588214429
BS00056823_51	1	1A	182.296	588794887	588794787
BobWhite_c16159_288	1	1A	182.296
IAAV2844	1	1A	182.296
BobWhite_c45316_290	1	1A	183.065	587908868	587908768
RAC875_c51346_99	1	1A	183.065	589200871	589200968
wsnp_Ra_c59303_60669172	1	1A	183.065	589204684	589204876
BS00063847_51	1	1A	183.065	590122546	590122646
BS00062759_51	1	1A	183.065	590123374	590123289
BS00067221_51	1	1A	183.065
Kukri_c47559_289	1	1A	183.065
Kukri_c17412_1249	1	1A	183.524	587981604	587981506
BS00108591_51	1	1A	183.524	588671079	588670979
BS00108585_51	1	1A	183.524	588671243	588671143
BS00070991_51	1	1A	183.524	591205928	591206028
BS00075271_51	1	1A	183.524	591206406	591206306
BS00070695_51	1	1A	183.524	591206459	591206359
IAAV1930	1	1A	183.524
wsnp_Ex_c4186_7560575	1	1A	186.158	597827832	597827632
Excalibur_c17004_1396	1	1A	186.158	598091871	598091971
wsnp_Ex_rep_c72011_70562321	1	1A	186.158
wsnp_JD_c12333_12595897	1	1A	186.158
IAAV1301	1	1A	188.432	594417323	594417523
Tdurum_contig45350_605	1	1A	188.432
BS00067458_51	1	1A	189.04	594414106	594414206
D_contig35560_267	1	1A	189.846	580400514	580400763
Kukri_c22011_1447	1	1A	189.846	595621561	595621461
RAC875_c29059_648	1	1A	189.846	595622317	595622399
BS00096930_51	1	1A	189.846	595679434	595679334
RAC875_c85550_52	1	1A	189.846	595679498	595679598
wsnp_Ex_c750_1474184	1	1A	189.846	596628291	596628487
RFL_Contig4538_484	1	1A	189.846	596846344	596846444
wsnp_Ex_c52086_55808126	1	1A	189.846
BS00024286_51	1	1A	190.872	593981872	593981972
BS00023417_51	1	1A	190.872	594009828	594009728
RAC875_c43389_105	1	1A	191.615	595627690	595627790
Kukri_c34242_404	1	1A	191.615	595629900	595629993
RFL_Contig858_2219	1	1A	191.615	595679750	595679650
CAP7_c1295_62	1	1A	191.615
wsnp_Ex_c52086_55808193	1	1A	191.615
wsnp_Ex_c750_1474300	1	1A	191.855	596628403	596628598
wsnp_Ex_c46670_52108070	1	1A	191.855	596849195	596848995
BobWhite_c66315_505	1	1A	191.855
BobWhite_c17416_426	1	1A	192.094
BobWhite_c19298_232	2	1B	0
Kukri_c14511_217	2	1B	0
RAC875_c8088_61	2	1B	0
RAC875_c8254_657	2	1B	0
Tdurum_contig68258_3425	2	1B	0
RAC875_c8254_1203	2	1B	0.3521
Excalibur_rep_c87351_136	2	1B	0.6923
Kukri_rep_c100520_195	2	1B	0.6923
Tdurum_contig68258_2517	2	1B	1.1776
RAC875_c57219_1346	2	1B	1.5414
Tdurum_contig10729_775	2	1B	1.5414
Kukri_c14357_211	2	1B	2.5155	75944163	75944063
BS00010430_51	2	1B	2.5155
BS00110786_51	2	1B	2.5155
Excalibur_c2049_2350	2	1B	2.5155
Tdurum_contig35757_161	2	1B	2.7503	1519860	1519760
BS00075116_51	2	1B	2.7503	1834185	1834085
Kukri_c7192_1077	2	1B	2.7503	4529448	4529551
BS00005004_51	2	1B	2.7503	9201368	9201468
BS00023177_51	2	1B	2.7503	10525236	10525136
RAC875_c113582_346	2	1B	2.7503	12217897	12217797
Kukri_c14149_462	2	1B	2.7503	12219597	12219497
Tdurum_contig68637_256	2	1B	2.7503	12379342	12379241
CAP8_c2850_333	2	1B	2.7503	12380254	12380336
CAP7_c8902_121	2	1B	2.7503	12380745	12380645
Tdurum_contig50555_944	2	1B	2.7503	15578815	15578715
Tdurum_contig50555_632	2	1B	2.7503	15579127	15579027
BobWhite_c685_1231	2	1B	2.7503	17667281	17667381
RFL_Contig4104_3197	2	1B	2.7503	20981209	20981309
BS00096770_51	2	1B	2.7503	22890236	22890136
BS00029416_51	2	1B	2.7503	25170740	25170640
Kukri_c54054_511	2	1B	2.7503	25181238	25181138
wsnp_Ex_c5780_10154132	2	1B	2.7503	28020102	28020302
Excalibur_s107592_234	2	1B	2.7503	30295749	30295849
Ku_c12689_1094	2	1B	2.7503	30673129	30673029
Excalibur_c2732_929	2	1B	2.7503	34045658	34045558
BS00067169_51	2	1B	2.7503	35282415	35282515
IAAV6888	2	1B	2.7503	40615819	40615619
BS00033333_51	2	1B	2.7503	43283301	43283401
GENE-3956_349	2	1B	2.7503	43283301	43283399
BS00004418_51	2	1B	2.7503	43283865	43283965
Kukri_c5221_506	2	1B	2.7503	43953426	43953526
CAP12_c2714_164	2	1B	2.7503	44220296	44220396
BS00097523_51	2	1B	2.7503	45448956	45448856
BS00064929_51	2	1B	2.7503	46581205	46581305
Tdurum_contig11334_554	2	1B	2.7503	47884340	47884440
Ex_c15717_451	2	1B	2.7503	50993619	50993519
Excalibur_c5881_398	2	1B	2.7503	50997169	50997088
BS00064975_51	2	1B	2.7503	52421439	52421339
Tdurum_contig62993_316	2	1B	2.7503	55630730	55630630
Tdurum_contig19376_810	2	1B	2.7503	56156518	56156421
Excalibur_c28016_132	2	1B	2.7503	61802738	61802638
Kukri_rep_c102887_300	2	1B	2.7503	61805385	61805484
JD_c12243_360	2	1B	2.7503	62367150	62367050
Kukri_rep_c108299_221	2	1B	2.7503	64957877	64957977
RAC875_c42113_93	2	1B	2.7503	65895080	65894980
RFL_Contig5090_1154	2	1B	2.7503	67693306	67693406
IAAV2987	2	1B	2.7503	73296253	73296453
Kukri_c3414_114	2	1B	2.7503	73850345	73850245
BobWhite_rep_c51268_248	2	1B	2.7503	75659414	75659514
GENE-4777_662	2	1B	2.7503	76078960	76079047
RAC875_c118477_79	2	1B	2.7503	80022247	80022147
RFL_Contig529_963	2	1B	2.7503	92539117	92539017
RAC875_c6825_202	2	1B	2.7503	104442024	104442124
RFL_Contig3262_974	2	1B	2.7503	105985593	105985693
Tdurum_contig14418_1242	2	1B	2.7503	110711716	110711815
BS00001364_51	2	1B	2.7503	113014473	113014573
Excalibur_c24105_135	2	1B	2.7503	113039758	113039658
GENE-0403_110	2	1B	2.7503	115969022	115968921
Kukri_rep_c108883_577	2	1B	2.7503	115969763	115969863
D_GB5Y7FA02I3OFD_118	2	1B	2.7503	117277808	117278051
Tdurum_contig20702_274	2	1B	2.7503	120035976	120036076
Kukri_c17540_394	2	1B	2.7503	121486464	121486564
GENE-0539_113	2	1B	2.7503	121487497	121487397
TA003204-1339	2	1B	2.7503	122161161	122161214
Tdurum_contig12173_284	2	1B	2.7503	123591243	123591143
RAC875_c12151_582	2	1B	2.7503	125836031	125835931
BS00093946_51	2	1B	2.7503	125972870	125972970
BS00064029_51	2	1B	2.7503	126263054	126263154
Excalibur_rep_c106310_500	2	1B	2.7503	126847531	126847631
GENE-0041_486	2	1B	2.7503	127081503	127081407
BS00107597_51	2	1B	2.7503	129523209	129523109
Kukri_c11587_99	2	1B	2.7503	136115382	136115282
RFL_Contig1952_781	2	1B	2.7503	138149455	138149539
Kukri_c28196_1480	2	1B	2.7503	139031011	139030922
wsnp_Ex_c16581_25100502	2	1B	2.7503	139033286	139033086
GENE-4436_150	2	1B	2.7503	142997750	142997663
BS00065815_51	2	1B	2.7503	143168733	143168833
BS00083306_51	2	1B	2.7503	143980293	143980193
JD_c1532_462	2	1B	2.7503	143991647	143991747
RAC875_rep_c75626_232	2	1B	2.7503	143992669	143992572
GENE-0121_95	2	1B	2.7503	146633705	146633614
RAC875_rep_c109306_570	2	1B	2.7503	148842701	148842601
D_contig18874_367	2	1B	2.7503	148843093	148843353
BobWhite_c5757_260	2	1B	2.7503	151764141	151764241
JD_c5757_605	2	1B	2.7503	151764486	151764586
BS00022507_51	2	1B	2.7503	151767279	151767179
BS00110545_51	2	1B	2.7503	154731957	154731857
IAAV2375	2	1B	2.7503	154752853	154753053
IAAV268	2	1B	2.7503	155210890	155210698
JD_c2070_563	2	1B	2.7503	155915972	155915872
GENE-0565_201	2	1B	2.7503	156373734	156373642
Excalibur_c23734_234	2	1B	2.7503	156679509	156679609
GENE-0189_45	2	1B	2.7503	156679547	156679641
TA004235-0297	2	1B	2.7503	157777583	157777532
Kukri_c7_731	2	1B	2.7503	159317680	159317580
Ra_c10119_1794	2	1B	2.7503	160695150	160695050
Jagger_c7740_104	2	1B	2.7503	161142556	161142456
TA003412-0312	2	1B	2.7503	163100424	163100371
Excalibur_c11764_1265	2	1B	2.7503	163119107	163119207
RFL_Contig388_958	2	1B	2.7503	165063878	165063778
GENE-0366_124	2	1B	2.7503	166443481	166443393
GENE-0466_416	2	1B	2.7503	166846189	166846097
RAC875_rep_c109118_164	2	1B	2.7503	173219487	173219387
BobWhite_rep_c53595_274	2	1B	2.7503	174270540	174270640
RAC875_c1080_523	2	1B	2.7503	177584289	177584381
JD_c11817_592	2	1B	2.7503	177585209	177585309
Tdurum_contig21489_536	2	1B	2.7503	177948901	177948800
GENE-0163_949	2	1B	2.7503	178916365	178916273
RAC875_c16654_1702	2	1B	2.7503	180501047	180501147
BS00081168_51	2	1B	2.7503	181126943	181127043
GENE-0336_224	2	1B	2.7503	181926790	181926693
TA002792-0575	2	1B	2.7503	190342254	190342307
GENE-0158_358	2	1B	2.7503	190346385	190346479
GENE-0339_153	2	1B	2.7503	194157040	194157117
JD_c50373_20	2	1B	2.7503	194717555	194717624
Kukri_c9721_1525	2	1B	2.7503	195246695	195246795
BS00030635_51	2	1B	2.7503	195776180	195776080
TA003235-0794	2	1B	2.7503	196164793	196164846
Kukri_c19709_383	2	1B	2.7503	198142939	198142853
BS00021899_51	2	1B	2.7503	198396094	198396194
D_GB5Y7FA01C2ERV_339	2	1B	2.7503	199710223	199710454
RAC875_c68119_594	2	1B	2.7503	200047612	200047712
BS00067404_51	2	1B	2.7503	200054167	200054071
wsnp_Ex_c43586_49862663	2	1B	2.7503	203287778	203287977
BS00035794_51	2	1B	2.7503	205108234	205108134
GENE-0433_170	2	1B	2.7503	206035239	206035152
GENE-0433_66	2	1B	2.7503	206035334	206035239
RAC875_c50407_177	2	1B	2.7503	206493597	206493498
GENE-0256_368	2	1B	2.7503	208462962	208462866
IAAV9097	2	1B	2.7503	213698233	213698422
BS00004399_51	2	1B	2.7503	221964633	221964733
RAC875_rep_c70319_1751	2	1B	2.7503	237037915	237038014
BS00019225_51	2	1B	2.7503	240324831	240324731
TA002525-0992	2	1B	2.7503	243024238	243024185
wsnp_Ex_rep_c70593_69508988	2	1B	2.7503	243026291	243026094
Excalibur_c4151_166	2	1B	2.7503	255537230	255537130
Ra_c12999_321	2	1B	2.7503	262315911	262315811
Ex_c4206_502	2	1B	2.7503	639481247	639481147
wsnp_Ex_c1493_2860766	2	1B	2.7503	678745248	678745048
BobWhite_c13654_447	2	1B	2.7503
BobWhite_c39269_243	2	1B	2.7503
BS00008803_51	2	1B	2.7503
BS00021748_51	2	1B	2.7503
BS00030667_51	2	1B	2.7503
BS00068096_51	2	1B	2.7503
BS00083237_51	2	1B	2.7503
BS00083340_51	2	1B	2.7503
BS00091445_51	2	1B	2.7503
BS00092514_51	2	1B	2.7503
BS00095286_51	2	1B	2.7503
D_contig22896_682	2	1B	2.7503
D_GDS7LZN02GBBZ2_143	2	1B	2.7503
Excalibur_c11598_1079	2	1B	2.7503
Excalibur_c16625_256	2	1B	2.7503
Excalibur_c19291_571	2	1B	2.7503
Excalibur_rep_c110099_126	2	1B	2.7503
GENE-0254_122	2	1B	2.7503
GENE-0494_151	2	1B	2.7503
IAAV4194	2	1B	2.7503
IAAV4318	2	1B	2.7503
IAAV5957	2	1B	2.7503
IAAV7634	2	1B	2.7503
IACX3433	2	1B	2.7503
IACX6586	2	1B	2.7503
Jagger_c5878_119	2	1B	2.7503
JD_c10917_341	2	1B	2.7503
JD_c10917_403	2	1B	2.7503
JD_c3173_947	2	1B	2.7503
JD_c49343_430	2	1B	2.7503
Kukri_c19709_407	2	1B	2.7503
Kukri_c35119_544	2	1B	2.7503
Kukri_c51861_216	2	1B	2.7503
Kukri_c8390_441	2	1B	2.7503
RAC875_c4393_194	2	1B	2.7503
RAC875_c4783_311	2	1B	2.7503
RAC875_c50872_470	2	1B	2.7503
RAC875_c75971_349	2	1B	2.7503
Tdurum_contig10150_64	2	1B	2.7503
Tdurum_contig16541_89	2	1B	2.7503
Tdurum_contig4913_602	2	1B	2.7503
tplb0052b04_1651	2	1B	2.7503
wsnp_CAP11_c3968_1874257	2	1B	2.7503
wsnp_Ex_c2181_4089639	2	1B	2.7503
wsnp_Ex_rep_c105244_89727546	2	1B	2.7503
wsnp_JD_c3091_4079762	2	1B	2.7503
BS00012321_51	2	1B	2.9705	1406222	1406322
Kukri_c44369_131	2	1B	2.9705	1407756	1407656
Tdurum_contig59794_640	2	1B	2.9705	1673307	1673407
BS00064465_51	2	1B	2.9705	2358687	2358787
CAP8_rep_c5126_147	2	1B	2.9705	2565240	2565144
BS00022504_51	2	1B	2.9705	4532959	4532859
tplb0025b13_2033	2	1B	2.9705	4534470	4534370
RAC875_c24163_155	2	1B	2.9705	4976576	4976489
Tdurum_contig52189_1322	2	1B	2.9705	6933066	6933166
Kukri_c2332_1093	2	1B	2.9705	9199655	9199755
IAAV423	2	1B	2.9705	10113930	10114110
BS00083562_51	2	1B	2.9705	10351343	10351243
Excalibur_c95327_51	2	1B	2.9705	10638942	10639042
BobWhite_c2092_519	2	1B	2.9705	10646340	10646441
Kukri_c1312_666	2	1B	2.9705	12378557	12378657
Excalibur_c46114_728	2	1B	2.9705	12404621	12404521
wsnp_Ex_c20581_29663216	2	1B	2.9705	12410286	12410470
BobWhite_c28295_256	2	1B	2.9705	15579847	15579947
Kukri_c8211_761	2	1B	2.9705	15580173	15580093
GENE-0815_140	2	1B	2.9705	15869941	15870032
Kukri_c17177_2181	2	1B	2.9705	15899531	15899631
Kukri_c38845_430	2	1B	2.9705	16172594	16172501
BS00074962_51	2	1B	2.9705	16381428	16381328
BS00011695_51	2	1B	2.9705	16466503	16466403
Excalibur_c101903_287	2	1B	2.9705	17142501	17142601
Ku_c31363_2165	2	1B	2.9705	18176873	18176973
Excalibur_c16851_835	2	1B	2.9705	18203933	18203833
Excalibur_c16851_232	2	1B	2.9705	18205614	18205514
IAAV6001	2	1B	2.9705	18442135	18441935
Excalibur_c55959_710	2	1B	2.9705	18608063	18608163
Kukri_c23662_414	2	1B	2.9705	25538336	25538238
BobWhite_c3661_88	2	1B	2.9705	27969083	27968983
Tdurum_contig44861_1253	2	1B	2.9705	28020094	28020194
GENE-0211_446	2	1B	2.9705	28020368	28020272
Kukri_c18434_200	2	1B	2.9705	28612028	28611931
BobWhite_rep_c55186_299	2	1B	2.9705	30412353	30412453
Tdurum_contig61324_473	2	1B	2.9705	30413191	30413091
Tdurum_contig61324_305	2	1B	2.9705	30413359	30413259
BS00004789_51	2	1B	2.9705	30614674	30614574
GENE-0249_161	2	1B	2.9705	34080662	34080754
Kukri_c22313_199	2	1B	2.9705	36178903	36178803
Excalibur_c3941_963	2	1B	2.9705	40615998	40615899
GENE-3956_91	2	1B	2.9705	43283552	43283463
Kukri_c47342_73	2	1B	2.9705	43753358	43753458
BS00065882_51	2	1B	2.9705	43990411	43990511
GENE-0427_115	2	1B	2.9705	45304828	45304926
Kukri_c35521_117	2	1B	2.9705	45449480	45449380
Ra_c13947_509	2	1B	2.9705	45449765	45449665
BS00063979_51	2	1B	2.9705	46581117	46581217
IAAV3057	2	1B	2.9705	48669045	48669213
BS00091126_51	2	1B	2.9705	51512107	51512007
GENE-3075_364	2	1B	2.9705	55184313	55184217
BS00084021_51	2	1B	2.9705	55479086	55478986
RAC875_c6025_1151	2	1B	2.9705	55630762	55630862
Excalibur_c26936_636	2	1B	2.9705	56068014	56068115
GENE-4091_147	2	1B	2.9705	56972438	56972538
RAC875_c29906_275	2	1B	2.9705	58749033	58749133
Excalibur_c46902_92	2	1B	2.9705	58752081	58751981
RAC875_c1224_1290	2	1B	2.9705	60374277	60374190
IAAV7915	2	1B	2.9705	61804461	61804263
Kukri_c7886_195	2	1B	2.9705	61805291	61805391
BS00105606_51	2	1B	2.9705	61807583	61807483
Kukri_c14040_499	2	1B	2.9705	62367027	62367127
JD_c12243_353	2	1B	2.9705	62367157	62367057
Tdurum_contig34019_260	2	1B	2.9705	62378212	62378312
RAC875_c31504_522	2	1B	2.9705	64105649	64105549
Kukri_c40439_366	2	1B	2.9705	64517575	64517675
wsnp_Ex_c2111_3963339	2	1B	2.9705	65164784	65164960
RAC875_c42113_423	2	1B	2.9705	65894751	65894651
RAC875_c79370_378	2	1B	2.9705	67467214	67467114
IAAV5936	2	1B	2.9705	67467746	67467548
Tdurum_contig37488_126	2	1B	2.9705	67467855	67467755
Kukri_c25654_382	2	1B	2.9705	72788995	72788895
Kukri_c53962_102	2	1B	2.9705	72795679	72795579
IAAV1905	2	1B	2.9705	72830026	72830226
IAAV960	2	1B	2.9705	72830868	72830668
BS00022902_51	2	1B	2.9705	73309550	73309450
IAAV4861	2	1B	2.9705	73849247	73849046
BS00091317_51	2	1B	2.9705	74505127	74505227
TA001649-1197	2	1B	2.9705	74505725	74505773
tplb0052b04_1104	2	1B	2.9705	74506290	74506390
BobWhite_c16623_68	2	1B	2.9705	75301705	75301605
Kukri_c7129_227	2	1B	2.9705	75660684	75660584
Tdurum_contig25732_112	2	1B	2.9705	75943839	75943939
Kukri_c5861_360	2	1B	2.9705	76078405	76078505
tplb0025i03_346	2	1B	2.9705	77372770	77372670
IAAV6799	2	1B	2.9705	80019567	80019373
RAC875_c48253_341	2	1B	2.9705	83106346	83106446
BS00068456_51	2	1B	2.9705	90732121	90732220
Excalibur_c20863_318	2	1B	2.9705	90732671	90732771
Tdurum_contig100344_184	2	1B	2.9705	92916145	92916045
Tdurum_contig100344_160	2	1B	2.9705	92916169	92916069
BS00084304_51	2	1B	2.9705	97196150	97196050
TA001473-0980	2	1B	2.9705	97196682	97196629
Tdurum_contig87227_108	2	1B	2.9705	98148656	98148756
Ex_c2725_1442	2	1B	2.9705	98586929	98586829
BS00094467_51	2	1B	2.9705	99130547	99130647
BS00070522_51	2	1B	2.9705	100255329	100255429
RAC875_rep_c105213_103	2	1B	2.9705	101075895	101075995
RAC875_c10659_570	2	1B	2.9705	101080470	101080370
tplb0038o14_634	2	1B	2.9705	101200558	101200658
TA001211-0664	2	1B	2.9705	101221210	101221263
IAAV3666	2	1B	2.9705	101951242	101951042
BS00067717_51	2	1B	2.9705	102795559	102795659
RAC875_c13454_1256	2	1B	2.9705	102869951	102869851
IAAV2324	2	1B	2.9705	103654623	103654472
BobWhite_c13378_662	2	1B	2.9705	104442588	104442688
GENE-1623_147	2	1B	2.9705	104442732	104442824
Tdurum_contig11741_955	2	1B	2.9705	105871473	105871573
BS00094017_51	2	1B	2.9705	105985519	105985619
GENE-0087_561	2	1B	2.9705	107485611	107485708
GENE-0285_336	2	1B	2.9705	110706853	110706936
JD_c6297_810	2	1B	2.9705	110707610	110707510
BS00058718_51	2	1B	2.9705	110709692	110709611
Excalibur_c5606_1192	2	1B	2.9705	111023961	111023861
GENE-0459_370	2	1B	2.9705	112934140	112934249
BobWhite_c15522_625	2	1B	2.9705	113014431	113014531
BS00095478_51	2	1B	2.9705	113039651	113039551
Excalibur_c66156_743	2	1B	2.9705	113039898	113039799
RAC875_c28894_526	2	1B	2.9705	113041086	113041186
RAC875_c46581_420	2	1B	2.9705	113381951	113382051
RAC875_rep_c69176_194	2	1B	2.9705	113382625	113382725
BobWhite_rep_c49610_521	2	1B	2.9705	113384142	113384042
BobWhite_rep_c50112_99	2	1B	2.9705	113384946	113385039
BS00067586_51	2	1B	2.9705	115965745	115965645
IAAV798	2	1B	2.9705	115969283	115969483
RAC875_c85881_200	2	1B	2.9705	117600217	117600117
wsnp_Ex_c51156_55193734	2	1B	2.9705	118428162	118428361
Ku_c5960_496	2	1B	2.9705	118428311	118428211
Tdurum_contig11891_621	2	1B	2.9705	120037132	120037032
Kukri_c29917_512	2	1B	2.9705	120038907	120039000
BS00081969_51	2	1B	2.9705	123369205	123369105
Excalibur_c7954_672	2	1B	2.9705	123369355	123369255
D_GBB4FNX01B0JBC_195	2	1B	2.9705	123370568	123370817
BS00036866_51	2	1B	2.9705	123377608	123377508
Ku_c11706_149	2	1B	2.9705	125261069	125260969
Ku_c13532_1765	2	1B	2.9705	125332218	125332118
Ku_c13532_1753	2	1B	2.9705	125332226	125332130
Excalibur_c89515_95	2	1B	2.9705	125888501	125888401
Kukri_c11707_160	2	1B	2.9705	126609991	126609891
BS00093736_51	2	1B	2.9705	127084336	127084236
BobWhite_c9316_300	2	1B	2.9705	128528316	128528416
RAC875_c8849_134	2	1B	2.9705	130123126	130123026
Kukri_c34902_520	2	1B	2.9705	136110249	136110149
BobWhite_c3068_393	2	1B	2.9705	139033081	139033169
Kukri_c60746_198	2	1B	2.9705	140058938	140059034
Ku_c16382_213	2	1B	2.9705	142995632	142995732
TA005394-0822	2	1B	2.9705	142996163	142996216
IAAV8409	2	1B	2.9705	143993136	143992998
BS00098306_51	2	1B	2.9705	146632532	146632432
GENE-0121_495	2	1B	2.9705	146633521	146633625
IAAV4705	2	1B	2.9705	148637503	148637331
BobWhite_c7063_276	2	1B	2.9705	148842566	148842466
Kukri_rep_c68217_1702	2	1B	2.9705	151764682	151764582
Kukri_rep_c68217_1456	2	1B	2.9705	151764925	151764828
BS00021870_51	2	1B	2.9705	151766185	151766085
Excalibur_c9766_2249	2	1B	2.9705	151768237	151768304
Excalibur_c42764_741	2	1B	2.9705	152028096	152027996
IAAV8714	2	1B	2.9705	154791058	154791220
wsnp_Ku_rep_c71900_71624324	2	1B	2.9705	155209695	155209878
GENE-0400_330	2	1B	2.9705	155921644	155921556
GENE-0400_297	2	1B	2.9705	155921677	155921589
BS00065884_51	2	1B	2.9705	156856776	156856676
Tdurum_contig31387_156	2	1B	2.9705	157768088	157768188
Excalibur_c52484_106	2	1B	2.9705	158152996	158152908
GENE-0538_65	2	1B	2.9705	160701756	160701656
BobWhite_rep_c48874_321	2	1B	2.9705	160703169	160703089
IAAV3128	2	1B	2.9705	160704888	160704688
BobWhite_c26130_475	2	1B	2.9705	161140922	161140834
BobWhite_c29659_339	2	1B	2.9705	161142911	161143011
BS00093102_51	2	1B	2.9705	161948479	161948379
GENE-0564_125	2	1B	2.9705	163115429	163115529
IAAV3763	2	1B	2.9705	163984881	163984728
IACX6356	2	1B	2.9705	164429255	164429159
tplb0053b16_1030	2	1B	2.9705	164452774	164452674
BS00110120_51	2	1B	2.9705	165055207	165055107
GENE-0032_951	2	1B	2.9705	165056111	165056017
Tdurum_contig42092_353	2	1B	2.9705	165712936	165713036
Excalibur_c55348_283	2	1B	2.9705	165713925	165713825
BobWhite_c12695_394	2	1B	2.9705	167754591	167754691
Excalibur_c17801_198	2	1B	2.9705	169313788	169313888
Kukri_c34436_560	2	1B	2.9705	169315016	169314919
GENE-0456_163	2	1B	2.9705	169343525	169343433
Kukri_rep_c71840_754	2	1B	2.9705	169627708	169627608
GENE-0254_148	2	1B	2.9705	169628078	169627987
BobWhite_s63351_73	2	1B	2.9705	172380743	172380823
Excalibur_c43347_79	2	1B	2.9705	172638134	172638038
Excalibur_c2016_292	2	1B	2.9705	172640034	172639934
GENE-1529_694	2	1B	2.9705	173155445	173155345
Kukri_c8943_1381	2	1B	2.9705	173219860	173219760
BS00109001_51	2	1B	2.9705	173667802	173667702
Ku_c12783_286	2	1B	2.9705	173668525	173668425
Tdurum_contig42493_605	2	1B	2.9705	174895841	174895941
Kukri_rep_c108287_1022	2	1B	2.9705	174972624	174972524
BS00081963_51	2	1B	2.9705	176211136	176211036
Excalibur_c2906_555	2	1B	2.9705	177581819	177581907
BobWhite_c11817_376	2	1B	2.9705	177584897	177584997
Kukri_rep_c115647_349	2	1B	2.9705	177585753	177585848
D_contig07994_167	2	1B	2.9705	177948143	177947903
GENE-0163_519	2	1B	2.9705	178916333	178916236
CAP8_c3376_126	2	1B	2.9705	179656060	179655959
GENE-0221_100	2	1B	2.9705	180499908	180499811
GENE-2762_144	2	1B	2.9705	180502202	180502106
BS00077837_51	2	1B	2.9705	181504177	181504276
GENE-0336_140	2	1B	2.9705	181926866	181926770
Excalibur_c26597_153	2	1B	2.9705	182172713	182172621
BS00004637_51	2	1B	2.9705	185005179	185005079
tplb0035p13_560	2	1B	2.9705	186116134	186116234
IAAV2773	2	1B	2.9705	188670278	188670080
tplb0032f08_401	2	1B	2.9705	191686835	191686930
JG_c8473_141	2	1B	2.9705	193258087	193258171
Excalibur_rep_c112996_167	2	1B	2.9705	193667349	193667444
TA005710-0827	2	1B	2.9705	193667745	193667794
BS00015169_51	2	1B	2.9705	196164423	196164323
GENE-0496_408	2	1B	2.9705	197444700	197444774
Kukri_c18305_873	2	1B	2.9705	198102634	198102534
Kukri_c29541_416	2	1B	2.9705	198103113	198103013
BobWhite_c872_587	2	1B	2.9705	198395332	198395432
BS00049883_51	2	1B	2.9705	198660212	198660112
RAC875_c82649_146	2	1B	2.9705	201967921	201967821
TA005699-1050	2	1B	2.9705	202870671	202870619
Kukri_c33586_75	2	1B	2.9705	203287644	203287744
RAC875_c25100_89	2	1B	2.9705	206036137	206036037
IACX3431	2	1B	2.9705	208461384	208461288
GENE-0217_123	2	1B	2.9705	210852656	210852560
IAAV2777	2	1B	2.9705	212472291	212472491
GENE-0346_235	2	1B	2.9705	213693750	213693850
BS00091993_51	2	1B	2.9705	213698676	213698776
RAC875_c64609_63	2	1B	2.9705	215408191	215408091
BobWhite_c10399_401	2	1B	2.9705	219705107	219705007
Kukri_c14968_674	2	1B	2.9705	220285296	220285396
Kukri_rep_c111568_656	2	1B	2.9705	220286269	220286369
IAAV8003	2	1B	2.9705	222330959	222331159
JD_c2439_468	2	1B	2.9705	223146731	223146818
RAC875_c41675_396	2	1B	2.9705	228323197	228323097
JD_c4952_1073	2	1B	2.9705	228436027	228435927
IAAV4676	2	1B	2.9705	229932709	229932511
RAC875_s110549_274	2	1B	2.9705	233901670	233901570
RAC875_s110549_201	2	1B	2.9705	233901743	233901643
Kukri_rep_c105316_262	2	1B	2.9705	237032369	237032269
Excalibur_c18735_1380	2	1B	2.9705	237703147	237703052
IAAV61	2	1B	2.9705	243022943	243023117
BobWhite_c4147_1351	2	1B	2.9705	243023022	243022922
Excalibur_c810_328	2	1B	2.9705	249145321	249145221
IAAV5236	2	1B	2.9705	265605786	265605966
tplb0035d14_1161	2	1B	2.9705	629757690	629757591
Kukri_c56333_138	2	1B	2.9705	678745058	678745158
Kukri_c56333_178	2	1B	2.9705	678745098	678745198
BobWhite_c10402_170	2	1B	2.9705
BobWhite_c11036_842	2	1B	2.9705
BobWhite_c16816_284	2	1B	2.9705
BobWhite_c26_1245	2	1B	2.9705
BobWhite_c26045_230	2	1B	2.9705
BobWhite_c34661_208	2	1B	2.9705
BobWhite_c4246_292	2	1B	2.9705
BobWhite_c5176_1164	2	1B	2.9705
BobWhite_c872_311	2	1B	2.9705
BobWhite_rep_c49751_629	2	1B	2.9705
BS00003802_51	2	1B	2.9705
BS00012068_51	2	1B	2.9705
BS00022521_51	2	1B	2.9705
BS00022736_51	2	1B	2.9705
BS00026180_51	2	1B	2.9705
BS00065737_51	2	1B	2.9705
BS00073515_51	2	1B	2.9705
BS00074369_51	2	1B	2.9705
BS00081569_51	2	1B	2.9705
BS00088767_51	2	1B	2.9705
CAP12_c2640_211	2	1B	2.9705
CAP8_c2544_283	2	1B	2.9705
D_F1BEJMU01CYX2V_133	2	1B	2.9705
D_F5XZDLF01CSICV_77	2	1B	2.9705
Ex_c103126_573	2	1B	2.9705
Excalibur_c24828_1288	2	1B	2.9705
Excalibur_c27174_222	2	1B	2.9705
Excalibur_c415_844	2	1B	2.9705
Excalibur_c43626_117	2	1B	2.9705
Excalibur_c4745_340	2	1B	2.9705
Excalibur_c56029_277	2	1B	2.9705
Excalibur_c5635_277	2	1B	2.9705
Excalibur_c6213_689	2	1B	2.9705
Excalibur_c62713_521	2	1B	2.9705
GENE-0074_455	2	1B	2.9705
GENE-4063_410	2	1B	2.9705
IAAV11	2	1B	2.9705
IAAV1312	2	1B	2.9705
IAAV1554	2	1B	2.9705
IAAV3509	2	1B	2.9705
IAAV3998	2	1B	2.9705
IAAV4531	2	1B	2.9705
IAAV5364	2	1B	2.9705
IAAV5812	2	1B	2.9705
IAAV6407	2	1B	2.9705
IAAV6503	2	1B	2.9705
IAAV6948	2	1B	2.9705
IAAV7704	2	1B	2.9705
IAAV9195	2	1B	2.9705
IACX20627	2	1B	2.9705
IACX6800	2	1B	2.9705
IACX778	2	1B	2.9705
JD_c3173_1128	2	1B	2.9705
Ku_c21412_196	2	1B	2.9705
Ku_c36151_460	2	1B	2.9705
Kukri_c24684_134	2	1B	2.9705
Kukri_c3181_2340	2	1B	2.9705
Kukri_c51925_654	2	1B	2.9705
Kukri_c61725_199	2	1B	2.9705
Kukri_c79135_136	2	1B	2.9705
Kukri_c83574_151	2	1B	2.9705
Kukri_c83574_636	2	1B	2.9705
Kukri_c9501_1072	2	1B	2.9705
Kukri_rep_c101022_707	2	1B	2.9705
Kukri_rep_c108883_500	2	1B	2.9705
RAC875_c11123_186	2	1B	2.9705
RAC875_c30138_595	2	1B	2.9705
RAC875_c35052_1690	2	1B	2.9705
RAC875_c4377_524	2	1B	2.9705
RAC875_c47463_231	2	1B	2.9705
RAC875_c90431_275	2	1B	2.9705
RAC875_rep_c109901_811	2	1B	2.9705
TA006072-0414	2	1B	2.9705
Tdurum_contig30024_245	2	1B	2.9705
Tdurum_contig42479_2158	2	1B	2.9705
Tdurum_contig47512_972	2	1B	2.9705
Tdurum_contig5008_556	2	1B	2.9705
Tdurum_contig50355_685	2	1B	2.9705
Tdurum_contig61410_467	2	1B	2.9705
Tdurum_contig9874_391	2	1B	2.9705
wsnp_Ex_c7705_13139890	2	1B	2.9705
wsnp_Ex_rep_c66980_65419811	2	1B	2.9705
wsnp_Ex_rep_c67198_65702998	2	1B	2.9705
wsnp_Ex_rep_c67665_66326492	2	1B	2.9705
wsnp_Ku_c3682_6786230	2	1B	2.9705
wsnp_JD_c4444_5575748	2	1B	3.1947	295224499	295224699
Excalibur_c56657_282	2	1B	3.1947	297215222	297215322
RAC875_c4385_1628	2	1B	3.1947	298755913	298756013
TA015141-0717	2	1B	3.1947
BS00006820_51	2	1B	3.417	12156950	12157050
Excalibur_c49234_475	2	1B	3.417	12220475	12220573
Excalibur_c44883_1846	2	1B	3.417	15895393	15895293
BS00074965_51	2	1B	3.417	16381705	16381605
IACX6862	2	1B	3.417	30614564	30614683
Tdurum_contig9874_547	2	1B	3.417	34942594	34942494
BS00033332_51	2	1B	3.417	43283256	43283356
Excalibur_c10689_318	2	1B	3.417	46582504	46582409
RAC875_c61701_129	2	1B	3.417	56510999	56510900
RAC875_rep_c109416_191	2	1B	3.417	63891577	63891477
Kukri_rep_c88225_329	2	1B	3.417	72805907	72806007
IAAV2366	2	1B	3.417	97760879	97761018
BS00094469_51	2	1B	3.417	99130566	99130666
IAAV1772	2	1B	3.417	127081228	127081028
D_contig05173_749	2	1B	3.417	151767956	151767706
BS00064973_51	2	1B	3.417	185003831	185003929
RAC875_c41222_105	2	1B	3.417	188670521	188670421
BobWhite_c872_620	2	1B	3.417	198395365	198395465
BobWhite_c3771_441	2	1B	3.417	202868664	202868747
BobWhite_c8218_162	2	1B	3.417	202868764	202868664
TA002664-0848	2	1B	3.417	211858958	211859008
D_F1BEJMU02JP8DY_187	2	1B	3.417	213693759	213694008
BS00021904_51	2	1B	3.417	213697246	213697346
RAC875_c37857_158	2	1B	3.417	213697943	213697846
wsnp_JG_c1503_769884	2	1B	3.417	215413376	215413576
Tdurum_contig27840_760	2	1B	3.417	215546550	215546459
IAAV6025	2	1B	3.417	217698065	217698265
Kukri_c147_1620	2	1B	3.417	218812772	218812872
Kukri_rep_c104321_201	2	1B	3.417	219104632	219104732
RAC875_s110045_62	2	1B	3.417	219104800	219104700
RAC875_c4377_461	2	1B	3.417	220284792	220284889
IACX19890	2	1B	3.417	223149921	223150035
Kukri_c22856_385	2	1B	3.417	226887128	226887228
RFL_Contig4059_310	2	1B	3.417	255253674	255253774
BS00066135_51	2	1B	3.417	267918718	267918818
BobWhite_c5441_151	2	1B	3.417
BobWhite_rep_c62985_546	2	1B	3.417
BS00074510_51	2	1B	3.417
Excalibur_c27658_264	2	1B	3.417
IACX3951	2	1B	3.417
Ku_c1312_1194	2	1B	3.417
RAC875_c10273_726	2	1B	3.417
RAC875_c45183_415	2	1B	3.417
RAC875_c63624_753	2	1B	3.417
RAC875_c67826_84	2	1B	3.417
Tdurum_contig95782_945	2	1B	3.417
wsnp_Ex_c1493_2862065	2	1B	3.417
wsnp_Ex_c17684_26426672	2	1B	3.417
wsnp_Ex_c18107_26909127	2	1B	3.417
Tdurum_contig52332_94	2	1B	3.6334	18609602	18609698
CAP8_c1356_189	2	1B	3.6334	19201815	19201715
BS00099829_51	2	1B	3.6334	65164108	65164208
Jagger_c5906_333	2	1B	3.6334	75301341	75301441
BobWhite_c15522_250	2	1B	3.6334	113014056	113014156
BS00065314_51	2	1B	3.6334	117258067	117258167
GENE-0025_338	2	1B	3.6334	117490566	117490469
IACX20344	2	1B	3.6334	123382470	123382593
IAAV4723	2	1B	3.6334	124724446	124724246
BS00084722_51	2	1B	3.6334	126089703	126089802
D_contig33799_445	2	1B	3.6334	138147188	138147351
BS00040342_51	2	1B	3.6334	146011137	146011037
RAC875_rep_c109306_454	2	1B	3.6334	148842817	148842717
Ra_c5696_1556	2	1B	3.6334	157768251	157768151
BobWhite_rep_c51917_234	2	1B	3.6334	162288192	162288096
Excalibur_c5775_228	2	1B	3.6334	166443409	166443309
BS00087939_51	2	1B	3.6334	169314025	169314125
GENE-0456_190	2	1B	3.6334	169343498	169343406
BobWhite_c45790_683	2	1B	3.6334	169627475	169627375
Jagger_c6107_116	2	1B	3.6334	173219589	173219689
BS00095751_51	2	1B	3.6334	194716074	194716174
BobWhite_rep_c49149_530	2	1B	3.6334	196153517	196153421
Excalibur_c28681_966	2	1B	3.6334	198142573	198142473
IAAV3431	2	1B	3.6334	208378061	208377861
BobWhite_c38234_255	2	1B	3.6334
Excalibur_rep_c108957_344	2	1B	3.6334
IACX16878	2	1B	3.6334
RAC875_c1927_197	2	1B	3.6334
RAC875_c2209_988	2	1B	3.6334
RAC875_c3656_1229	2	1B	3.6334
TA004698-0181	2	1B	3.6334
Tdurum_contig14584_159	2	1B	3.6334
Kukri_c18951_493	2	1B	3.8649	1421541	1421441
BS00015608_51	2	1B	3.8649	3758748	3758649
wsnp_BE637971B_Ta_1_20	2	1B	3.8649	10738652	10738533
Kukri_rep_c110443_491	2	1B	3.8649	12378981	12378881
D_GB5Y7FA01BMOJY_241	2	1B	3.8649	12404769	12404520
Kukri_c34536_373	2	1B	3.8649	15579190	15579090
IAAV3809	2	1B	3.8649	18205965	18205812
Tdurum_contig11756_264	2	1B	3.8649	28019165	28019261
RAC875_c29598_147	2	1B	3.8649	28019851	28019951
RAC875_c37934_225	2	1B	3.8649	30411920	30412020
Kukri_c22313_166	2	1B	3.8649	36178936	36178836
RAC875_c13012_1598	2	1B	3.8649	36180774	36180875
GENE-0074_370	2	1B	3.8649	45449482	45449584
Tdurum_contig13937_1782	2	1B	3.8649	50993850	50993750
BS00015528_51	2	1B	3.8649	58551974	58552072
RAC875_c35052_670	2	1B	3.8649	60376088	60375988
Kukri_c6300_347	2	1B	3.8649	63194923	63195023
wsnp_CAP8_c4576_2228073	2	1B	3.8649	63195073	63194873
Kukri_c100694_132	2	1B	3.8649	63265066	63265166
RAC875_c47884_100	2	1B	3.8649	68838569	68838669
RFL_Contig3232_1308	2	1B	3.8649	71307943	71307843
CAP11_c3813_253	2	1B	3.8649	75301777	75301677
BS00080401_51	2	1B	3.8649	92915390	92915490
CAP12_c715_102	2	1B	3.8649	98143304	98143404
Kukri_c51268_248	2	1B	3.8649	100198825	100198925
Excalibur_c20610_149	2	1B	3.8649	100476031	100476131
Kukri_c7647_1122	2	1B	3.8649	101079898	101079998
Ku_c7557_607	2	1B	3.8649	102868804	102868891
IAAV6464	2	1B	3.8649	102871350	102871184
CAP11_c1320_264	2	1B	3.8649	107852614	107852514
IAAV7575	2	1B	3.8649	110711115	110710933
BS00067444_51	2	1B	3.8649	111020215	111020315
GENE-0459_114	2	1B	3.8649	112934157	112934258
Kukri_c26973_189	2	1B	3.8649	113381891	113381991
wsnp_Ku_c16938_25916260	2	1B	3.8649	115968462	115968659
wsnp_Ex_c11976_19193550	2	1B	3.8649	115969790	115969990
GENE-0025_120	2	1B	3.8649	117490504	117490417
Tdurum_contig11891_466	2	1B	3.8649	120037287	120037187
BS00023044_51	2	1B	3.8649	121487154	121487054
IAAV4559	2	1B	3.8649	125310204	125310363
wsnp_Ra_c12151_19543036	2	1B	3.8649	125835039	125834840
BS00093945_51	2	1B	3.8649	125972842	125972942
IAAV7043	2	1B	3.8649	126607171	126606971
BS00087988_51	2	1B	3.8649	139033317	139033417
RAC875_c66148_178	2	1B	3.8649	143500673	143500773
Ku_c66951_958	2	1B	3.8649	143502781	143502881
BS00064406_51	2	1B	3.8649	147455652	147455752
GENE-0189_307	2	1B	3.8649	156679604	156679702
Tdurum_contig42092_1244	2	1B	3.8649	165713916	165714000
RAC875_c37320_392	2	1B	3.8649	178916566	178916666
Tdurum_contig13709_317	2	1B	3.8649	189920719	189920819
BS00080435_51	2	1B	3.8649	190339757	190339857
RAC875_c30367_736	2	1B	3.8649	193259745	193259652
RAC875_c14902_256	2	1B	3.8649	194910589	194910689
TA003907-0995	2	1B	3.8649	195775583	195775529
RAC875_c1276_717	2	1B	3.8649	198713405	198713305
RAC875_c79906_721	2	1B	3.8649	198714659	198714759
Kukri_c17055_189	2	1B	3.8649	205472167	205472267
GENE-0217_113	2	1B	3.8649	210852666	210852570
RAC875_c42715_856	2	1B	3.8649	228424955	228424855
Kukri_c31541_909	2	1B	3.8649	237028136	237028036
Excalibur_c30762_713	2	1B	3.8649	550469598	550469500
BobWhite_c23763_350	2	1B	3.8649
BS00000487_51	2	1B	3.8649
BS00110375_51	2	1B	3.8649
D_GB5Y7FA02JDVTB_99	2	1B	3.8649
Excalibur_c11666_996	2	1B	3.8649
Excalibur_c24303_268	2	1B	3.8649
Excalibur_c55964_227	2	1B	3.8649
Excalibur_s113077_141	2	1B	3.8649
GENE-0019_1155	2	1B	3.8649
GENE-0553_173	2	1B	3.8649
GENE-2541_403	2	1B	3.8649
IACX13378	2	1B	3.8649
IACX6621	2	1B	3.8649
Ku_c36017_329	2	1B	3.8649
Ku_c7557_633	2	1B	3.8649
Kukri_c15746_189	2	1B	3.8649
Kukri_c41543_366	2	1B	3.8649
Kukri_c45137_137	2	1B	3.8649
RAC875_c25692_343	2	1B	3.8649
RFL_Contig5080_2394	2	1B	3.8649
TA001459-1122	2	1B	3.8649
Tdurum_contig10663_267	2	1B	3.8649
Tdurum_contig12812_182	2	1B	3.8649
Tdurum_contig31713_448	2	1B	3.8649
IACX7107	2	1B	4.0871	12378814	12378695
CAP7_s13262_197	2	1B	4.0871	161979711	161979611
BobWhite_c65478_119	2	1B	4.3055	1408360	1408260
TA003600-0503	2	1B	4.3055	4510465	4510412
RFL_Contig4104_670	2	1B	4.3055	20978683	20978783
IAAV1518	2	1B	4.3055	28019689	28019823
BS00065896_51	2	1B	4.3055	36456165	36456071
wsnp_Ex_c10783_17555091	2	1B	4.3055	44219474	44219274
IAAV2838	2	1B	4.3055	46089170	46088970
TA006347-0547	2	1B	4.3055	60373366	60373417
IAAV8883	2	1B	4.3055	63264942	63265142
Excalibur_c1263_901	2	1B	4.3055	63511885	63511985
BS00026899_51	2	1B	4.3055	64260025	64259925
BS00109971_51	2	1B	4.3055	72829830	72829730
Kukri_c26731_312	2	1B	4.3055	73844550	73844455
IAAV4055	2	1B	4.3055	75295714	75295862
TA005390-1205	2	1B	4.3055	75300983	75300930
[truncated: 23,670 more rows]

## Sheet: Supplementary Table 4
Supplementary Table 4. Markers located on different chromosomes in individual maps and their corresponding chromosomes in consensus map.
Marker	Individual mapa			Consensus map
	Doumai × Shi4185	Gaocheng8901 × Zhoumai16	Zhou8425B × Chinese Spring
wsnp_Ex_c200_391015		7A	1A	7A
Excalibur_c7761_535		3B	1A	3B
BobWhite_c5242_400	1A	1B	1A	1B
wsnp_Ex_c30552_39457767	1A	1B	1A	1B
Excalibur_c64479_512	1A	1B	1A	1B
Kukri_c36428_156		1D	1A	1D
wsnp_Ex_c750_1474300		1B	1A	1B
RAC875_c5882_307		1D	1A	1D
BobWhite_c10251_382		1D	1A	1D
D_contig12592_200	1D	1D	1A	1D
wsnp_JD_c3091_4079762		1D	1B	1D
Excalibur_c26597_153	4B	4B	1B	4B
RFL_Contig5080_2394		6B	1B	6B
Tdurum_contig4913_602		3B	1B	3B
RAC875_c4385_1628	5A	5A-1	1B	5A
Excalibur_c2049_2350		6B	1B	6B
Tdurum_contig45715_1246		3A	1B	3A
Tdurum_contig42797_3196		1D	1B	1D
BobWhite_c14158_112	1B	1A-2	1B	1A
RAC875_c81616_116		5A-1	1B	5A
BobWhite_c32601_108		6B	1B	6B
BS00103710_51		1D	1B	1D
Tdurum_contig47006_2711	1A	1A-3	1B	1A
RAC875_c15229_108		2B	1D-1	2B
RAC875_rep_c113375_533	2B	2B	2A	2B
BS00019744_51	2B	2B	2A	2B
BS00064658_51	2B	2B	2A	2B
BS00065276_51	2A	2B	2A	2B
Tdurum_contig32692_271		2B	2A	2B
wsnp_Ku_c2725_5163091		2B	2A	2B
IAAV2612		2D-2	2A	2D
IACX6508		2B	2A	2B
BS00001059_51	2A	2B	2A	2B
BS00110516_51		3A	2A	3A
Tdurum_contig52350_636	2B	2B	2A	2B
Tdurum_contig52350_296	2B	2B	2A	2B
wsnp_Ex_c3695_6740063	2B	2B	2A	2B
BS00072349_51		2B	2A	2B
BobWhite_c1971_839		2D-2	2A	2D
wsnp_JD_c289_450995	2A	2D-2	2A	2D
Excalibur_c77068_190		2D-2	2A	2D
Excalibur_c3004_733		2D-2	2A	2D
BS00010685_51		2D-2	2A	2D
Excalibur_c1999_1451	2A	2B	2A	2B
BobWhite_c5756_163		2D-2	2A	2D
Ra_c19002_569		2B	2A	2B
Kukri_c3701_330		2A	2B	2A
BS00086125_51		2A	2B	2A
Tdurum_contig9214_279	2B	2D-2	2B	2D
BobWhite_c23052_196		3B	2B	3B
BS00023025_51		5B	2B	5B
Kukri_c97623_95	5B	5B	2B	5B
BobWhite_c28685_381		2D-2	2B	2D
Kukri_c16667_132		2D-2	2B	2D
RAC875_rep_c108234_341		6B	2B	6B
GENE-1067_598		2D-2	2B	2D
RFL_Contig2324_884		2B	2D	2B
RAC875_c4954_2118		3B	3A	3B
tplb0036d01_413		3B	3A	3B
tplb0056l12_480		3B	3A	3B
RAC875_c68290_261		5B	3A	5B
RAC875_c11254_79		3B	3A	3B
BS00094456_51		3B	3A	3B
RAC875_rep_c94907_221		3B	3A	3B
IAAV1134		3B	3A	3B
BS00004334_51		3D-2	3A	3D
Excalibur_c81897_420	3B	3B	3A	3B
RAC875_c7158_687		3B	3A	3B
Tdurum_contig28277_256		5B	3A	5B
RAC875_c22886_261		1B	3A	1B
GENE-1776_104	3A	3B	3A	3B
Excalibur_c63353_204	7A	7A	3B	7A
Excalibur_rep_c86129_468		7A	3B	7A
BobWhite_c9626_246		2A	3B	2A
CAP8_rep_c4453_136		6B	3B	6B
Ku_c5591_2036	3D	2B	3D	2B
RAC875_c11524_553		5B	4A	5B
RAC875_c1126_1769		7A	4A	7A
RAC875_c42095_237		5B	4A	5B
BobWhite_c855_444		7A	4A	7A
RAC875_rep_c76650_164	4D	4D-2	4B	4D
Ex_c17338_401		4A	4B	4A
wsnp_Ex_c32414_41076471	5A	5A-2	4B	5A
wsnp_Ex_c19844_28855741	4B	4B	4D	4B
wsnp_Ex_c19844_28854305	4B	4B	4D	4B
RFL_Contig3340_716	5A	5B	5A	5B
wsnp_Ku_c18935_28337577	5A	5B	5A	5B
wsnp_Ra_c14112_22155451		2B	5A	2B
RFL_Contig4653_1217		4A	5A	4A
Tdurum_contig42099_438		4A	5A	4A
wsnp_Ku_rep_c68797_67943795		5B	5A	5B
Excalibur_c36124_425		7A	5A	7A
Kukri_c42081_252	6B	6B	5A	6B
CAP8_c665_409	3A	3A	5B	3A
Excalibur_c854_200		5A-1	5B	5A
Excalibur_rep_c78514_316		6B	5B	6B
RAC875_c10835_144		1A-2	5B	1A
Kukri_rep_c75841_121		6B	5B	6B
Tdurum_contig10124_967		5A-1	5B	5A
BobWhite_c6633_476		6B	5B	6B
BobWhite_c6633_288		6B	5B	6B
Excalibur_c88113_139		6B	5B	6B
wsnp_Ku_c12464_20125626		5A-1	5B	5A
Excalibur_c11302_186	4A	4A	5B	4A
BobWhite_c22075_85		6B	5B	6B
D_contig61362_644		5B	5D	5B
Kukri_rep_c111041_218		5B	5D	5B
Kukri_rep_c110955_146		1D	5D	1D
Kukri_c67545_299	6B	6B	6A	6B
BS00066317_51		2A	6A	2A
wsnp_Ex_c31082_39921435	6B	6B	6A	6B
Kukri_c19299_504	6B	6B	6A	6B
RAC875_c63_572		6B	6A	6B
Kukri_c24795_75		6B	6A	6B
Kukri_c38982_246		6B	6A	6B
BobWhite_c11072_254		6B	6A	6B
Kukri_c19299_270		6B	6A	6B
Kukri_c38982_555		6B	6A	6B
Ex_c2978_643		6B	6A	6B
GENE-4826_86	7B	7B	6A	7B
GENE-3860_313		6B	6A	6B
wsnp_Ex_rep_c115803_95396724	6A	6B	6A	6B
RAC875_c26860_648		6B	6A	6B
wsnp_Ex_c19873_28889970		6B	6A	6B
GENE-4142_630	6B	6B	6A	6B
Kukri_c21296_217		6B	6A	6B
RFL_Contig5294_1413		6B	6A	6B
Tdurum_contig42823_2238		6B	6A	6B
RAC875_rep_c107929_375	6B	6B	6A	6B
BS00110902_51		6B	6A	6B
RFL_Contig5693_646	6A	6D-1	6A	6D
Tdurum_contig9612_80		6B	6A	6B
BS00111086_51		6B	6A	6B
BS00022292_51		6B	6A	6B
Kukri_c7458_1332		6B	6A	6B
Excalibur_c23748_1050		6B	6A	6B
wsnp_Ex_c22089_31270140		2A	6A	2A
wsnp_Ex_c3594_6568869	6B	6B	6A	6B
Kukri_c84547_404		1B	6A	1B
BobWhite_c8084_2508		6B	6A	6B
wsnp_Ex_c25390_34655262		6D-2	6A	6D
wsnp_BM137835D_Ta_2_3	6A	6D-2	6A	6D
wsnp_BM137835D_Ta_2_1		6D-2	6A	6D
Excalibur_rep_c68708_80		5A-1	6A	5A
BS00037163_51		6B	6A	6B
Excalibur_c98257_136		6B	6A	6B
RAC875_c8254_795		6B	6A	6B
Excalibur_c78493_305		6B	6A	6B
Excalibur_c2049_2505		6B	6A	6B
BS00067333_51		2B	6B	2B
Tdurum_contig4658_106		7B	6B	7B
Tdurum_contig49707_674	6B	6A	6B	6A
Ex_c16090_1157		6D-1	6B	6D
BS00016587_51	6B	6A	6B	6A
IAAV5385	6B	6A	6B	6A
BS00012093_51		2D-2	6B	2D
Tdurum_contig21737_297		2B	6B	2B
wsnp_Ex_c34597_42879718		6A	6B	6A
GENE-4225_210		6B	6D	6B
GENE-4225_117		6B	6D	6B
tplb0032m13_1358		4A	7A	4A
BS00021973_51		4A	7A	4A
Kukri_rep_c68523_1036		4A	7A	4A
Kukri_c18346_556	4A	4A	7A	4A
BS00076344_51		4A	7A	4A
BobWhite_c5649_344		4A	7A	4A
Tdurum_contig85217_206		4A	7A	4A
Tdurum_contig17366_731		6D-2	7A	6D
BS00029636_51		7B	7A	7B
BS00051338_51		7D	7A	7D
RAC875_c5986_3219		6B	7A	6B
BobWhite_c34068_833		7B	7A	7B
RAC875_c97669_180		4A	7A	4A
BobWhite_rep_c49999_70	7A	7B	7A	7B
BS00110683_51		7B	7A	7B
BS00022636_51		7B	7A	7B
Kukri_c27335_619	7A	3B	7A	3B
Tdurum_contig28368_89		7B	7A	7B
BS00027226_51		7B	7A	7B
Kukri_c9068_691		7B	7A	7B
tplb0061l22_1900		4A	7B	4A
CAP11_c6318_85		7A	7B	7A
BobWhite_rep_c50983_160		4A	7B	4A
wsnp_Ku_c44600_51841068		6B	7B	6B
Excalibur_c52525_259		6B	7B	6B
RAC875_rep_c112727_242		7A	7D	7A
wsnp_Ex_c5231_9256869		4A	7D	4A
Kukri_c30924_203	1A	6B		6B
RAC875_c17651_1174	1A	1B		1B
BS00092275_51	2A	2B	2B	2B
GENE-2762_43	2A	6A		6A
D_contig34725_854	2A	6A		6A
Ra_c72457_2247	2A	6A		6A
RAC875_c77816_365	2A	2D-2		2D
wsnp_JD_c1872_2603061	2A	2D-2		2D
wsnp_BG313362A_Ta_2_1	2A	2D-2		2D
Excalibur_c10461_520	2A	2D-2		2D
RFL_Contig4790_1091	2A	2D-2		2D
Excalibur_c10461_394	2A	2D-2		2D
IACX7581	2A	2B	2B	2B
BobWhite_c5756_532	2A	2B		2B
RAC875_c57938_94	2B	4A		4A
IAAV5350	2B	7B		7B
Kukri_c46237_206	2B	4A		4A
Kukri_c46361_295	2B	5B		5B
RFL_Contig4368_748	2B	4A		4A
Excalibur_rep_c66400_52	2D	2B		2B
Kukri_c18924_528	3A	3B		3B
IACX20464	3A	3B		3B
wsnp_Ra_rep_c72670_70836439	3A	3B	3B	3B
Excalibur_rep_c103408_632	3A	3B		3B
Excalibur_c93179_123	3A	3D-2		3D
Excalibur_c93179_147	3A	3D-2		3D
RFL_Contig2974_483	3A	3D-2		3D
Tdurum_contig12071_361	3B	2A		2A
Tdurum_contig10023_235	4A	1B		1B
Excalibur_rep_c106365_485	5A	5B		5B
Ra_c8975_168	6A	6D-1		6D
BS00083640_51	6A	6D-1		6D
Tdurum_contig10572_201	6A	1A-2		1A
RAC875_c52118_68	6A	6B		6B
Kukri_c3075_391	6A	6B		6B
Kukri_c2069_1506	6A	6D-1		6D
Excalibur_c8670_972	6A	6D-2		6D
tplb0025h02_1383	6A	6D-2		6D
wsnp_Ex_rep_c66977_65417397	6A	6D-2		6D
RAC875_c14887_469	6B	6A		6A
IAAV9183	6B	2B		2B
Tdurum_contig49206_350	6D	6A		6A
RAC875_c47130_120	7A	7D		7D
Kukri_c11141_203	7A	7B		7B
BS00067432_51	7A	4A		4A
Kukri_c76449_186	7A	7B	7B	7B
Kukri_rep_c70199_800	7A	7B		7B
RAC875_c76318_145	7A	7B		7B
Kukri_c49388_739	7A	7B		7B
Kukri_c11467_993	7A	7B	7B	7B
GENE-2192_463	7B	2B		2B
GENE-2192_688	7B	2B		2B
BS00066232_51	7B	2B		2B
Tdurum_contig26016_243	7B	6B		6B
tplb0025b13_2792	1A		1B	1B
BS00100774_51	1A		1D-1	1D
BS00064204_51	1A		1D-1	1D
tplb0025b13_372	1A		1B	1B
BS00082566_51	1A		1B	1B
BobWhite_c4384_262	1A		7A	7A
wsnp_JD_c149_241276	1A		7A	7A
Excalibur_c15098_591	1A		6B	6B
BobWhite_c34030_310	1A		7B	7B
Tdurum_contig27799_114	1A		7B	7B
Tdurum_contig56662_54	1A		1B	1B
wsnp_Ra_rep_c108284_91604017	1A		2D	2D
wsnp_Ex_c41553_48351921	1A		1B	1B
Excalibur_c4047_1130	1B		5B	5B
Kukri_c55861_124	1B		7A	7A
D_contig08749_250	1D		1B	1B
Excalibur_c29231_905	2A		2B	2B
IAAV5946	2A		4A	4A
RAC875_c59400_75	2A		7A	7A
BobWhite_c3871_428	2A		2B	2B
D_GDRF1KQ02G1C3M_196	2A		2D	2D
wsnp_Ku_c26323_36285601	2A		2B	2B
RFL_Contig4790_646	2A		2B	2B
RFL_Contig4790_902	2A		2B	2B
RAC875_c5907_96	2A		2B	2B
RFL_Contig4790_605	2A		2B	2B
RAC875_c15861_191	2A		2B	2B
wsnp_RFL_Contig3911_4319047	2A		2B	2B
Excalibur_c4515_1126	2B		7B	7B
Excalibur_c5169_598	2B		2D	2D
RAC875_rep_c85788_282	2B		2D	2D
wsnp_CAP11_rep_c4111_1943520	2B		2D	2D
RAC875_c24961_121	2B		2D	2D
Tdurum_contig17626_210	2B		2D	2D
Excalibur_c11870_477	2B		2D	2D
BS00063295_51	2B		2D	2D
BobWhite_c45183_144	2B		2D	2D
BobWhite_c3871_405	2B		2D	2D
Kukri_c13214_2263	2B		2D	2D
wsnp_Ex_rep_c69692_68647994	2B		2D	2D
BS00023133_51	2B		2D	2D
RAC875_c43244_404	2B		2D	2D
BobWhite_c38713_202	2B		2D	2D
Kukri_c13187_556	2B		2D	2D
BobWhite_c3871_210	2B		2D	2D
wsnp_Ex_rep_c69692_68647924	2B		2D	2D
wsnp_CAP7_c3635_1688824	2B		2D	2D
Excalibur_c2426_931	2B		2D	2D
BS00066132_51	2B		2D	2D
GENE-0808_728	2B		2D	2D
RAC875_c13774_161	2B		2D	2D
Excalibur_rep_c67221_153	2B		2D	2D
Excalibur_c10634_156	2B		2D	2D
RAC875_rep_c108548_163	2B		2D	2D
BS00010043_51	2D		2B	2B
Kukri_c11809_824	2D		2B	2B
BobWhite_c11935_137	3A		3B	3B
RAC875_rep_c113506_409	3A		3B	3B
Excalibur_c31571_136	3A		7D	7D
GENE-1642_397	3A		3D	3D
BobWhite_c1895_1953	3A		3D	3D
GENE-4064_599	3B		3A	3A
Kukri_c62719_188	3B		6A	6A
RAC875_c9110_331	4A		7A	7A
Ra_c9123_3192	4A		7D	7D
RFL_Contig1703_695	5A		1A	1A
BobWhite_c17845_132	5B		5D	5D
RAC875_c48052_127	5B		5D	5D
Kukri_c3009_1822	6A		6B	6B
Tdurum_contig42655_1727	6A		6B	6B
RAC875_c12259_1892	6A		6B	6B
wsnp_Ku_c39334_47795461	6A		6B	6B
wsnp_CD453605B_Ta_2_1	6A		6B	6B
Kukri_c3009_1416	6A		6B	6B
Kukri_c23046_253	6A		6D	6D
Ku_c2820_1430	6D		1B	1B
GENE-4465_342	7A		7B	7B
RAC875_rep_c107039_278	7A		7D	7D
Kukri_c9287_1983	7A		7B	7B
RAC875_c34939_939	7B		7D	7D
BobWhite_c4240_78	7B		7D	7D
GENE-4900_518	7B		7D	7D
Kukri_c81094_434	7B		7D	7D
CAP12_c2044_288	7B		7D	7D
Tdurum_contig30664_181	1B	1B	1A	1B
RAC875_c52947_338	1A	1A-3	1B	1A
wsnp_Ex_c24318_33561600	1B	1B	1D-1	1B
Kukri_c13978_132		1B	1D-1	1B
RFL_Contig2176_1111		1B	1D-1	1B
Tdurum_contig85180_99		1B	1D-1	1B
Excalibur_c14988_388		2B	2A	2B
BS00030136_51		2B	2A	2B
GENE-0641_239	2D	2D-1	2B	2D
RAC875_c74_204	2D	2D-1	2B	2D
tplb0057n10_689	2D	2D-1	2B	2D
tplb0053n05_793	2D	2D-1	2B	2D
D_contig27429_284		2D-1	2B	2D
BS00067046_51		2D-1	2B	2D
Kukri_rep_c106786_230		2D-1	2B	2D
Kukri_rep_c113120_104		2D-1	2B	2D
wsnp_JD_rep_c63957_40798121		2D-1	2B	2D
wsnp_Ex_c14779_22892053		2D-1	2B	2D
JD_c63957_1176		2D-1	2B	2D
wsnp_JD_rep_c63957_40798083		2D-1	2B	2D
Kukri_c51992_290	2D	2D-1	2B	2D
RAC875_c2810_331		2A	2B	2A
RAC875_c77565_298	2A	2A	2D	2A
BS00083623_51		2A	2D	2A
Kukri_c35516_93		2A	2D	2A
CAP8_c5840_208		2A	2D	2A
Kukri_c3243_1065	3B	3B	3A	3B
BobWhite_c260_197	3B	3A	3B	3A
BS00062963_51		3A	3B	3A
Tdurum_contig12899_289		3A	3B	3A
Excalibur_c32653_1122		3A	3B	3A
wsnp_Ex_c44447_50496676	3B	3A	3B	3A
BS00110822_51		3A	3B	3A
BS00063809_51	4B	4B	4A	4B
Excalibur_c43926_163		2B	4A	2B
Tdurum_contig43093_1179		1A-2	5A	1A
wsnp_Ku_c12562_20256747		5A-1	5B	5A
RAC875_c11152_68		2A	5B	2A
wsnp_Ex_c3232_5960344		2A	5B	2A
TA004342-0407		3B	5D	3B
RAC875_c89189_813		5B	5D	5B
Kukri_c15823_196		5B	5D	5B
BS00059475_51		2A	6A	2A
Excalibur_c50953_96	3B	3B	6A	3B
RFL_Contig2424_2332		6A	6B	6A
BobWhite_c24750_122	6A	6A	6B	6A
BS00010458_51		6A	6B	6A
Tdurum_contig5115_262	2A	2A	6B	2A
GENE-3918_443		6A	6B	6A
wsnp_Ex_c3405_6252997	6A	6A	6D	6A
Ex_c3405_203	6A	6A	6D	6A
RAC875_rep_c108385_407	6D	6B	6D	6B
BobWhite_c21647_287	7A	4A	7A	4A
BobWhite_c17904_259		4A	7A	4A
Tdurum_contig31852_251		4A	7A	4A
wsnp_CD452610A_Ta_1_1		4A	7A	4A
RAC875_c11969_384		4A	7A	4A
Excalibur_c2827_286	7A	4A	7A	4A
RAC875_c60269_205	1B	1B	7A	1B
BS00066713_51		3B	7A	3B
Ku_c15750_761		3B	7A	3B
Kukri_c29386_182		7A	7B	7A
Ku_c25443_1454		7A	7B	7A
IAAV4582		7A	7B	7A
BS00111202_51	7D	4A	7D	4A
Tdurum_contig37734_251		7A	7D	7A
tplb0049h18_765	1A	1B	1B	1B
wsnp_Ex_c412_814247	1D	1A-3		1A
RAC875_c44407_364	2B	5A-1	5A	5A
RAC875_c23538_1517	2B	2A	2A	2A
BS00062699_51	2B	2A		2A
BS00063245_51	3A	3B		3B
wsnp_Ex_rep_c69342_68276235	3A	2A	2A	2A
JD_c23336_253	3B	3A		3A
BS00100045_51	3B	3A		3A
BS00017635_51	3D	3A		3A
Excalibur_c31930_701	3D	3A		3A
Excalibur_c31930_725	3D	3A		3A
Excalibur_c25195_1047	3D	3A		3A
Excalibur_rep_c109599_89	3D	3A		3A
BobWhite_c3111_636	3D	3A		3A
Kukri_rep_c89183_256	3D	3A	3A	3A
Excalibur_c25195_387	3D	3A		3A
Tdurum_contig7623_392	3D	3B	3B	3B
Excalibur_c75150_239	3D	3A	3A	3A
Excalibur_c12875_1573	3D	3A	3A	3A
wsnp_RFL_Contig1999_1190396	3D	3A		3A
BS00075623_51	3D	3A	3A	3A
wsnp_Ra_c10536_17322563	4B	4A		4A
Ra_c86142_349	4B	4A	4A	4A
BS00063778_51	5A	1A-2		1A
BS00048892_51	5A	1A-2		1A
wsnp_Ex_c15046_23216392	5B	5A-1		5A
wsnp_Ra_c8771_14786376	5B	2A		2A
Kukri_c45964_273	5B	5D-3	5D	5D
RFL_Contig2911_1312	5D	5B	5B	5B
BS00075233_51	5D	5B	5B	5B
Kukri_c21384_1758	6A	5B		5B
Tdurum_contig41990_1324	6A	2B		2B
Tdurum_contig41990_1267	6A	2B		2B
BS00104366_51	6A	1D		1D
Ra_c69836_515	6B	6A		6A
Tdurum_contig42015_2187	6B	6A	6A	6A
Tdurum_contig57699_344	6B	6A		6A
BS00064283_51	6B	6A		6A
GENE-4011_290	6B	6A		6A
Excalibur_c24932_446	6B	5B		5B
Tdurum_contig47140_686	6B	5D-4		5D
IAAV5595	6B	6A	6A	6A
Jagger_c7132_108	6B	6A		6A
tplb0031m24_341	6B	6A		6A
Tdurum_contig55751_315	6B	3B		3B
RAC875_c14887_379	6B	6A		6A
Excalibur_c2827_107	7A	4A		4A
BS00019238_51	7A	4A		4A
IAAV2678	7A	4A		4A
BobWhite_c13514_340	7A	4A		4A
Kukri_c35451_857	7A	3B		3B
Tdurum_contig11827_738	7A	7B		7B
tplb0062k22_1152	7A	7B	7B	7B
Kukri_c51443_684	7A	7B		7B
wsnp_Ex_c52259_55922750	7A	7B		7B
Kukri_c25881_1023	7A	7B		7B
IAAV3305	7A	2B	2B	2B
RAC875_c52566_447	7A	2B	2B	2B
Tdurum_contig90488_115	7B	7A	7A	7A
Tdurum_contig12326_232	7B	7A		7A
wsnp_CAP11_c103_134545	7B	7A	7A	7A
wsnp_CAP11_c639_424059	7B	7A		7A
BS00030439_51	7D	4A	4A	4A
BS00030436_51	7D	4A	4A	4A
wsnp_Ku_c3056_5734773	7D	4A	4A	4A
GENE-5000_874	7D	7B	7B	7B
wsnp_Ku_c21665_31431143	1A		7A	7A
BobWhite_c16206_317	1A		1B	1B
IAAV423	1D		1B	1B
BobWhite_c16816_284	1D		1B	1B
Excalibur_s113077_141	1D		1B	1B
Kukri_c22313_166	1D		1B	1B
BS00011913_51	1D		1A	1A
Excalibur_rep_c66982_699	2B		2A	2A
wsnp_Ex_c19516_28480964	2B		2A	2A
RAC875_c37638_233	2B		7B	7B
Kukri_c83574_636	2B		1B	1B
BobWhite_c10215_242	2B		2A	2A
Tdurum_contig41947_720	2B		6A	6A
wsnp_Ex_c9345_15516120	2B		2D	2D
Tdurum_contig44139_1033	2B		2A	2A
Ra_c3750_270	2B		2A	2A
RAC875_c68651_391	2B		2A	2A
Tdurum_contig49366_118	2B		2A	2A
Tdurum_contig234_638	2B		2A	2A
Tdurum_contig67827_98	2B		2A	2A
BS00108016_51	2D		2B	2B
IAAV6612	2D		2B	2B
CAP12_c2436_132	2D		2B	2B
BS00065040_51	2D		2B	2B
RAC875_rep_c111225_330	2D		2B	2B
wsnp_Ku_c14409_22721765	3A		3B	3B
BobWhite_rep_c63088_181	3A		3B	3B
RAC875_c64609_63	3A		1B	1B
CAP8_c4697_108	3A		1B	1B
BS00022245_51	3A		3B	3B
RAC875_c19679_670	3A		3B	3B
Tdurum_contig93431_129	3B		3D	3D
Tdurum_contig28714_411	3B		3A	3A
Tdurum_contig12899_83	3D		3B	3B
Tdurum_contig50596_708	3D		3A	3A
BS00076298_51	3D		3A	3A
RAC875_c30644_1031	3D		1B	1B
BS00080821_51	3D		3B	3B
RAC875_c104148_77	4A		2B	2B
wsnp_Ex_c2689_4986791	5A		5B	5B
Ex_c5594_2630	5A		5B	5B
wsnp_Ex_c1481_2831499	5A		2A	2A
Tdurum_contig42421_552	5B		5A	5A
BS00078572_51	5B		5A	5A
wsnp_Ex_c11309_18272248	5B		5A	5A
wsnp_Ex_c11309_18272122	5B		5A	5A
RAC875_c43383_483	5B		5D	5D
TA006116-0815	5B		5D	5D
BS00010168_51	5B		4A	4A
wsnp_Ra_c5634_9952011	5D		5B	5B
BobWhite_c5176_1164	5D		1B	1B
IAAV6218	5D		6B	6B
JD_c48734_1188	5D		3A	3A
BobWhite_c38079_260	6B		6A	6A
wsnp_Ex_c540_1074123	6B		6A	6A
BS00091666_51	6B		6A	6A
Excalibur_c77210_167	6B		6A	6A
Kukri_c61725_199	6B		1B	1B
Kukri_c29241_797	6B		2B	2B
BobWhite_c27227_247	6B		6A	6A
BS00068513_51	6B		2A	2A
Kukri_c57756_370	6D		6A	6A
RAC875_c3928_296	6D		6A	6A
wsnp_Ku_c14220_22456455	7A		4A	4A
RAC875_c22592_2255	7A		4A	4A
RAC875_c9697_1067	7A		5A	5A
Tdurum_contig82510_556	7A		7B	7B
Tdurum_contig29796_109	7A		4A	4A
Excalibur_rep_c116278_53	7A		7B	7B
Kukri_c62796_500	7A		4A	4A
BobWhite_c4240_1493	7A		7B	7B
Tdurum_contig46717_2021	7A		7D	7D
RAC875_rep_c92225_262	7A		3B	3B
Excalibur_c28681_966	7B		1B	1B
Excalibur_c20018_214	7B		7A	7A
wsnp_Ex_c52115_55827442	7B		7A	7A
GENE-4710_573	7B		7A	7A
Kukri_c3524_92	7B		7D	7D
BS00021717_51	7B		6A	6A
Tdurum_contig52717_56	7D		4A	4A
Ex_c21641_2312	7D		4A	4A
Tdurum_contig42424_238	7D		4A	4A
BS00107837_51		1D	1B	1A
BS00062721_51		1D	1B	1A
Ra_c23336_538		1D	1B	1A
Kukri_rep_c115767_201	1D	1D	1B	1A
D_GDEEGVY01DD44S_389	1D	1D	1B	1A
BobWhite_c8796_307		7A	3B	3A
RAC875_c19475_61		4A	3B	3A
RAC875_c11599_494	1D	1B		1A
Kukri_c12401_2258	3D	3B		3A
D_GB5Y7FA02I44NU_340	3D	3B		3A
Excalibur_c18826_1356	3D	3B		3A
GENE-1897_552	3D	3B	3B	3A
wsnp_Ex_c7316_12552186	3D	3B	3B	3A
RAC875_c4907_291	3D	3B		3A
wsnp_Ra_c41135_48426638	3D	3B		3A
BS00079989_51	3D	3B		3A
BobWhite_c4864_326	3D	3B		3A
Excalibur_c39985_68	3D	3B		3A
Tdurum_contig44344_346	3D	3B	3B	3A
wsnp_Ex_rep_c67107_65584404	3D	3B	3B	3A
BobWhite_c6016_715	3D	3B		3A
RAC875_c29367_349	3D	3B	3B	3A
Tdurum_contig77551_586	3D	3B		3A
RAC875_c16310_621	3D	3B		3A
Tdurum_contig42513_886	3D	3B	3B	3A
Excalibur_rep_c103168_2862	5D	7D		5B
Excalibur_c2723_179	3D		3B	3A
RAC875_c36432_197	3D		3B	3A
BS00049084_51	3D		3B	3A
BS00094406_51	3D		3B	3A
RFL_Contig5299_1905	3D		3B	3A
CAP12_c3789_390	3D		3B	3A
RAC875_c43458_292	3D		3B	3A
Excalibur_c25195_410	3D		3B	3A
Excalibur_c30565_92	3D		3B	3A
RFL_Contig3008_1177	3D		3B	3A
BS00001400_51	3D		3B	3A
RAC875_rep_c112565_111	3D		3B	3A
Tdurum_contig47506_251	3D		3B	3A
D_contig59199_227	3D		3B	3A
RAC875_c3956_659	3D		3B	3A
BobWhite_c7975_613	3D		3B	3A
Tdurum_contig47506_495	3D		3B	3A
Tdurum_contig96952_191	6B		7A	6A
Kukri_c14620_362	7A		7D	7B
BS00010664_51	2B	2D-2	2A	2D
Kukri_c7605_181	2B	2D-2	2A	2D
Ku_c17560_162	3D	3A	3B	3A
Tdurum_contig28665_150	1D	1D	2A	1A
wsnp_Ex_c2936_5415651		6B	6A	5A
wsnp_Ku_c14920_23377027		6B	6A	2B
RAC875_c8254_657		6B	6A	1B
Excalibur_rep_c87351_136		6B	6A	1B
BobWhite_c19298_232		6B	6A	1B
RAC875_c8254_1203		6B	6A	1B
Kukri_rep_c100520_195		6B	6A	1B
Tdurum_contig68258_2517		6B	6A	1B
Tdurum_contig10729_775		6B	6D	1B
Kukri_rep_c103067_266		6B	6D	2B
RAC875_c21938_1270		6B	6D	2B
RAC875_c57219_1346	6D	6B	6D	1B
BS00010430_51		6B	6D	1B
Kukri_c14511_217		6B	6D	1B
Tdurum_contig68258_3425	6D	6B	6D	1B
Excalibur_c34115_1070		4A	7A	5A
RAC875_c906_657		4A	7B	5A
GENE-4848_95	7B	7B	7D	6A
Kukri_c13590_344	5A	5B		4A
BS00000648_51	5A	5B		4A
BS00110786_51	6D	6B		1B
RAC875_c8088_61	6D	6B		1B
Excalibur_c1952_994	7A	4A		3A
Ku_c28770_469	7B		7D	6A
Ex_c6861_460	7D		7A	4A
tplb0024a09_2369	7D		4A	2B
BS00073760_51	3D	7D	3B	7D
a Individual maps reported by Wen et al. (2017)

## Sheet: Supplementary Table 5
Supplementary Table 5. Spearman rank correlation coefficients of marker orders between different linkage maps.
Chromosome	DGZ & DSa	DGZ & GZb	DGZ & ZCc	DS & GZd	DS & ZCe	GZ & ZCf
1A	0.950174	0.977874	0.989123	0.985052	0.987237	0.989593
1B	0.968866	0.995056	0.945449	0.993897	0.979018	0.994507
1D	0.919954	0.917549	0.979767	0.973168	0.932054	0.980169
2A	0.993011	0.918417	0.985051	0.961458	0.984849	0.987765
2B	0.868928	0.903934	0.940022	0.981238	0.981748	0.944286
2D	0.956803	0.952984	0.98912	0.937484	0.949553	0.882368
3A	0.987363	0.956624	0.987118	0.962596	0.997375	0.93456
3B	0.982593	0.96023	0.923328	0.969727	0.987781	0.973486
3D	0.897498	0.796757	0.667938	1	0.844117	0.983333
4A	0.964391	0.971252	0.96347	0.976495	0.920322	0.980637
4B	0.927533	0.984471	0.994437	0.916661	0.941564	0.983987
4D	0.719285	0.995005	0.96243	0.814386	0.966667	0.965866
5A	0.983371	0.997652	0.919084	0.977556	0.982609	0.988073
5B	0.976629	0.963751	0.930131	0.995153	0.995698	0.974736
5D	0.950041	0.82825	0.943361	0.823846	0.932572	0.762986
6A	0.949596	0.951003	0.967688	0.859063	0.964639	0.970083
6B	0.979079	0.955611	0.944434	0.980533	0.983629	0.93403
6D	0.953903	0.777417	0.926977	0.646774	0.953748	0.940131
7A	0.990199	0.901315	0.992402	0.84096	0.979637	0.896892
7B	0.96803	0.968613	0.984254	0.959128	0.971066	0.995131
7D	0.964161	0.982338	0.983789	0.97619	0.967076	0.996049
Average	0.945305	0.936005	0.948541	0.930065	0.962046	0.955175
a Spearman rank correlation coefficients of marker orders between consensus map (DGZ) and the map of Doumai × Shi 4185 (DS)
b Spearman rank correlation coefficients of marker orders between consensus map (DGZ) and the map of Gaocheng 8901 × Zhoumai (GZ)
c Spearman rank correlation coefficients of marker orders between consensus map (DGZ) and the map of Zhou8425B × Chinese Spring (ZC)
d Spearman rank correlation coefficients of marker orders between the map of Doumai × Shi 4185 (DS) and the map of Gaocheng 8901 × Zhoumai (GZ)
e Spearman rank correlation coefficients of marker orders between the map of Doumai × Shi 4185 (DS) and the map of Zhou8425B × Chinese Spring (ZC)
f Spearman rank correlation coefficients of marker orders between the map of Gaocheng 8901 × Zhoumai (GZ) and the map of Zhou8425B × Chinese Spring (ZC)

## Sheet: Supplementary Table 6
Supplementary Table 6. Detail information of all QTLs detected by consensus map for plant height (PH), spike length (SL) and thousand-kernel weight (TKW) in three RIL populations Doumai × Shi 4185 (DS), Gaocheng 8901 × Zhoumai 16 (GZ), and Zhou 8425B × Chinese Spring (ZC).
Trait	QTL	Population	Environment	Chromosomea	Position (cM)	LODb	PVE (%)c	Addd	LeftCIe	RightCIf
PH	qPH-1A	DS	E5	1A	11.8	4.3476	2.3966	1.6322	11.3	11.9
PH	qPH-1B-1	DS	E6	1B	19.4	4.1098	3.008	1.4366	19.1	19.5
PH	qPH-1B-2	DS	E2	1B	100.2	5.7655	2.3295	1.816	98.8996	101.1
PH			E3	1B	98.7996	3.2607	1.1844	1.3684	97.6997	98.8996
PH			E4	1B	95.5997	38.0686	15.4264	5.4199	95.4997	95.8997
PH			E5	1B	99.9996	5.1949	3.0556	1.8392	98.8996	103.3
PH			B	1B	99.7996	4.9222	1.9067	1.452	98.8996	101.1
PH	qPH-2A-1	DS	E4	2A	126.599	3.7397	1.1486	1.4789	126.499	126.699
PH	qPH-2A-2	DS	E1	2A	191.998	11.0503	5.324	-2.2775	191.898	192.898
PH			E3	2A	194.598	2.7871	1.0109	-1.2637	194.498	194.898
PH			E4	2A	195.198	5.8729	1.7825	-1.8399	194.898	195.298
PH			E6	2A	195.198	3.5978	2.5892	-1.3294	194.898	195.298
PH			B	2A	194.998	3.4083	1.2033	-1.1511	194.898	195.298
PH	qPH-2B-1	DS	E6	2B	125.599	4.7151	3.3931	1.5362	125.499	125.899
PH	qPH-2B-2	DS	E1	2B	239.597	3.6189	1.6295	-1.2626	239.097	239.697
PH			E2	2B	224.398	4.1384	1.6693	-1.5334	224.298	224.498
PH			E4	2B	224.998	22.9768	8.048	-3.919	224.898	225.298
PH			E5	2B	224.998	6.8442	3.9229	-2.0846	224.898	225.498
PH			B	2B	224.998	6.6086	2.435	-1.6405	224.898	225.498
PH		ZC	E11	2B	227.798	4.059	4.3043	-2.56	225.698	231.498
PH			E13	2B	225.798	3.8888	2.6797	-2.5918	225.698	229.098
PH			E14	2B	226.198	5.5153	2.329	-3.1976	225.698	229.698
PH			B	2B	225.798	4.3505	2.5468	-2.3141	225.698	229.698
PH	qPH-2B-3	DS	E4	2B	251.597	13.0399	4.1371	2.8081	250.897	251.697
PH	qPH-2D-1	DS	E1	2D	94.9986	4.1969	1.9934	1.395	94.0986	96.8986
PH			E6	2D	100.599	2.8511	2.0602	1.1864	100.499	101.099
PH		ZC	E13	2D	113.998	3.7275	3.08	2.7739	109.498	118.898
PH			E14	2D	113.798	2.9923	1.4947	2.5566	108.898	119.098
PH			B	2D	114.398	2.8863	1.9307	2.0116	108.898	119.498
PH	qPH-2D-2	DS	E2	2D	167.598	9.8694	3.9096	-2.3483	164.298	167.698
PH	qPH-2D-3	DS	E1	2D	193.598	4.2224	1.9207	1.3842	191.698	197.698
PH			E2	2D	190.198	17.0155	7.2107	3.2191	189.898	190.298
PH			E3	2D	193.598	4.1516	1.5275	1.5718	191.898	197.698
PH			E4	2D	190.798	2.5836	0.753	1.2115	190.698	191.298
PH			B	2D	193.598	3.8791	1.3752	1.2446	191.698	197.098
PH	qPH-3A-1	GZ	E7	3A	34.2001	3.2525	3.8999	3.8016	29.7	34.3001
PH			E8	3A	34.2001	2.9027	3.7882	2.7359	29.7	34.3001
PH			E9	3A	36.6001	3.8855	4.6027	3.6632	35.5001	39.5001
PH			E10	3A	36.8001	3.996	5.4104	4.4696	35.5001	40.1001
PH			B	3A	34.2001	2.8533	3.4803	3.2034	29.3	34.3001
PH	qPH-3A-2	DS	E1	3A	130.399	43.5417	28.3059	-5.2505	130.299	130.499
PH			E2	3A	130.399	20.3594	8.9004	-3.5402	130.099	130.499
PH			E3	3A	130.399	16.2289	6.6722	-3.2454	130.099	130.499
PH			E5	3A	148.599	22.9977	14.9102	-4.0519	147.899	148.699
PH			B	3A	130.399	24.9543	10.6872	-3.427	130.299	130.499
PH	qPH-3A-3	ZC	E14	3A	233.798	6.5801	2.8555	-3.5331	233.698	233.898
PH			B	3A	233.798	3.1875	1.9708	-2.0313	233.698	233.898
PH	qPH-3B-1	DS	E1	3B	3.3999	5.2175	2.383	1.5248	3.2999	3.6999
PH			B	3B	10.9998	2.6736	0.954	1.0257	10.8998	11.0998
PH	qPH-3B-2	GZ	E7	3B	190.598	2.9862	3.6094	3.4935	190.498	190.998
PH			E10	3B	190.598	3.3312	4.0632	3.7704	190.498	190.998
PH			B	3B	190.598	2.8459	3.5282	3.0809	190.498	190.998
PH	qPH-3D-1	DS	B	3D	102.398	3.1426	1.1237	1.1206	98.2985	103.298
PH	qPH-3D-2	DS	E6	3D	141.998	3.6866	2.8426	1.4245	140.298	142.898
PH	qPH-4A-1	DS	E1	4A	83.1999	2.9744	1.3331	1.1419	82.6999	83.2999
PH	qPH-4A-2	ZC	E11	4A	132.799	3.8645	4.4667	2.6018	129.899	137.099
PH			E13	4A	114.599	3.5037	2.4594	2.4835	114.499	114.899
PH			E14	4A	114.599	3.267	1.3298	2.4166	114.499	114.899
PH			B	4A	114.599	4.4335	2.6527	2.3623	114.499	114.899
PH	qPH-4A-3	DS	E6	4A	225.598	19.0843	15.9039	3.3409	225.498	225.598
PH			B	4A	225.598	20.7094	8.6691	3.1295	225.498	225.598
PH	qPH-4B-1	GZ	E7	4B	74.9989	7.6545	9.7621	-5.7215	74.2989	75.0989
PH			E8	4B	74.9989	6.3076	8.6	-3.9205	74.2989	75.0989
PH			E9	4B	74.9989	9.517	10.8177	-5.4496	74.2989	75.0989
PH			E10	4B	74.9989	6.4192	8.1399	-5.3152	74.2989	75.0989
PH			B	4B	74.9989	7.1952	9.3193	-4.9864	74.2989	75.0989
PH		ZC	E11	4B	74.3989	16.8713	17.9191	5.3661	73.8989	74.8989
PH			E12	4B	74.3989	17.7826	25.0395	6.818	73.8989	74.8989
PH			E13	4B	74.1989	30.3918	27.3879	8.5115	73.8989	74.6989
PH			E14	4B	74.1989	43.4861	26.2381	11.0245	73.8989	74.4989
PH			B	4B	74.1989	37.5463	30.8452	8.2737	73.8989	74.4989
PH	qPH-4B-2	DS	E2	4B	101.799	5.3524	2.025	-1.7471	101.099	102.499
PH			E3	4B	102.398	4.4829	1.6447	-1.6643	101.898	104.098
PH			E4	4B	102.398	5.9069	1.7602	-1.8884	101.898	103.698
PH			E5	4B	100.599	3.1206	1.7484	-1.4184	100.299	101.099
PH			E6	4B	100.398	3.5648	2.5362	-1.343	100.299	101.898
PH			B	4B	100.799	5.6716	2.1017	-1.5549	100.299	101.499
PH	qPH-4D-1	GZ	E7	4D	34.5995	8.8625	13.6157	6.8684	33.4995	36.8994
PH			E8	4D	35.9995	6.9212	12.1388	4.7072	33.4995	38.8994
PH			E9	4D	33.1995	7.3908	8.06	4.7794	32.8995	35.8995
PH			E10	4D	34.5995	6.6826	10.0098	5.9937	33.4995	37.2994
PH			B	4D	34.5995	8.6255	13.4592	6.0916	33.4995	37.0995
PH		ZC	E11	4D	34.5995	15.41	16.48	5.1	33.0995	37.6994
PH			E12	4D	34.1995	6.54	8.64	3.9	32.8995	38.8994
PH			E13	4D	33.5995	14.67	11.38	5.39	32.8995	36.4995
PH			E14	4D	33.3995	17.1	9.24	5.83	33.0995	36.2995
PH			B	4D	33.3995	16.89	12.35	5.01	33.0995	36.0995
PH	qPH-4D-2	GZ	E7	4D	73.7989	6.2012	8.6299	5.5591	72.4989	74.8989
PH			E8	4D	73.7989	7.3745	10.8966	4.5688	72.4989	74.8989
PH			E9	4D	73.1989	7.831	9.2079	5.186	70.8989	74.4989
PH			E10	4D	73.5989	6.2204	8.3913	5.5753	72.4989	74.8989
PH			B	4D	73.7989	6.4586	9.2132	5.1245	72.4989	74.8989
PH		ZC	E11	4D	70.7989	8.77	8.6308	3.6498	70.0989	70.8989
PH			E12	4D	70.7989	4.0942	5.0281	2.9966	69.699	70.8989
PH			E13	4D	70.7989	15.2414	12.0268	5.5361	70.4989	70.8989
PH			E14	4D	70.7989	14.5626	6.6673	5.4544	70.4989	70.8989
PH			B	4D	70.7989	15.7197	10.5167	4.7409	70.4989	70.8989
PH	qPH-4D-3	DS	E4	4D	166.599	3.4644	1.0141	1.3879	163.699	167.499
PH			E6	4D	166.599	6.2476	4.5499	1.762	164.099	167.499
PH	qPH-5A-1	ZC	E11	5A	76.3988	2.6	2.21	1.87	76.4988	76.0988
PH			E12	5A	86.1987	3.72	4.6	2.84	86.2987	86.0986
PH			B	5A	86.1987	3.19	2.07	2.05	86.2987	86.0986
PH	qPH-5A-2	DS	E1	5A	120.998	14.6431	7.2413	2.6762	120.898	121.098
PH			E2	5A	125.398	13.7341	5.6687	2.828	125.298	125.498
PH			E3	5A	125.398	12.3683	4.9387	2.7944	125.298	125.498
PH			E4	5A	120.598	8.3399	2.5754	2.2353	120.498	120.698
PH			E5	5A	123.398	15.4357	9.6296	3.2599	123.298	123.898
PH		GZ	E7	5A	135.598	3.9615	4.7913	-4.0151	134.498	135.698
PH			E8	5A	113.198	4.0628	5.3454	-3.0935	113.098	114.698
PH			E9	5A	113.598	4.7786	5.4208	-3.8528	113.098	114.698
PH			E10	5A	113.198	5.5175	6.8675	-4.8867	113.098	114.098
PH			B	5A	135.598	3.9047	4.8238	-3.5935	134.498	135.698
PH	qPH-5B	DS	E1	5B	231.399	3.7395	1.7037	-1.3065	231.298	232.499
PH		GZ	E7	5B	234.798	4.0763	5.1867	4.1855	234.298	235.899
PH			E8	5B	237.399	3.6005	4.7258	2.9061	237.298	238.698
PH			E9	5B	234.999	3.6408	4.0932	3.3661	234.298	235.899
PH			E10	5B	237.399	4.4558	5.4874	4.3643	237.298	238.698
PH			B	5B	234.798	4.2848	5.5425	3.8601	234.298	235.899
PH	qPH-5D-1	DS	E2	5D	136.798	4.8035	2.06	-1.7055	132.098	144.298
PH	qPH-5D-2	GZ	E8	5D	176.398	3.86	5.0864	-3.0082	175.298	176.598
PH	qPH-6A-1	GZ	E7	6A	154.399	2.8434	3.364	-3.3493	154.299	157.099
PH			E9	6A	156.999	3.8759	4.0418	-3.3282	154.299	158.099
PH			B	6A	155.399	2.8127	3.4468	-3.0255	154.299	157.099
PH	qPH-6A-2	DS	E1	6A	192.598	9.4687	4.4757	-2.0879	192.498	193.098
PH			E3	6A	192.598	5.9414	2.2086	-1.8671	192.498	193.098
PH			B	6A	192.598	4.0985	1.4468	-1.2609	192.498	193.098
PH	qPH-6B-1	GZ	E9	6B	20	5.506	6.2007	4.1152	19.7	20.1
PH	qPH-6B-2	DS	E5	6B	206.998	3.2872	1.8082	-1.4111	206.698	207.098
PH	qPH-6D-1	DS	E1	6D	71.4001	4.3862	2.0431	1.4369	71.1001	74.7
PH			E2	6D	76.2	3.5577	1.3274	1.3692	71.5001	79.0999
PH			E4	6D	76.2	6.9799	2.1007	2.0009	74.3	77.3
PH			E6	6D	75	3.2053	2.4561	1.3	71.1001	79.0999
PH			B	6D	75.2	5.4712	2.1159	1.5304	71.7001	76.1
PH	qPH-6D-2	ZC	E11	6D	84.5999	2.7472	2.4719	1.9398	84.4999	86.8998
PH			E13	6D	84.5999	4.6476	3.2239	2.8429	84.4999	86.8998
PH			E14	6D	84.5999	4.6704	1.8886	2.8791	84.4999	86.8998
PH			B	6D	84.5999	5.7033	3.379	2.6656	84.4999	86.8998
PH	qPH-7A	DS	E1	7A	144.999	6.6291	3.1108	1.7872	144.899	145.299
PH			E2	7A	142.399	5.5544	2.553	1.7976	142.299	142.499
PH			E3	7A	144.999	6.7438	1.1242	1.8888	144.899	145.499
PH			E5	7A	144.999	4.8354	2.3328	1.4413	144.899	145.499
PH			B	7A	144.999	6.4966	2.4334	1.5848	144.899	145.499
PH	qPH-7B-1	GZ	E9	7B	10.4	2.7307	2.8472	-2.7916	10.3	12.5
PH	qPH-7B-2	ZC	E14	7B	53.2001	22.5769	10.9006	-6.9414	52.3001	53.3001
SL	qSL-1A-1	DS	E1	1A	53.6001	2.9566	1.8514	-0.1748	53.5001	53.7001
SL			E2	1A	53.6001	3.3631	1.4691	-0.1416	53.5001	53.7001
SL			E4	1A	68.4001	5.4158	4.0394	-0.2146	68.1001	68.9001
SL			E6	1A	75.8	6.0487	4.4278	-0.2231	75.7	76.1
SL			B	1A	68.6001	5.3885	2.1238	-0.1437	68.1001	68.9001
SL		GZ	E9	1A	67.2001	2.8116	3.817	0.1769	66.7001	67.5001
SL			B	1A	71.8	30.433	19.6299	0.5741	71.7001	71.9
SL	qSL-1A-2	DS	E3	1A	105.2	3.416	2.9777	-0.1591	104.499	105.299
SL			E5	1A	105.2	5.9388	2.6176	-0.1801	104.499	105.299
SL	qSL-1B-1	GZ	E9	1B	3.8	3.5605	4.9993	-0.2011	3.7	3.9
SL		ZC	E13	1B	2.6	4.5273	4.1279	-0.2794	2.5	2.7
SL			E14	1B	3.8	6.2047	5.6731	-0.3507	3.7	3.9
SL	qSL-1B-2	ZC	E11	1B	16.2	3.3319	3.8818	-0.2917	15.9	16.3
SL			B	1B	16.2	3.375	2.9046	-0.2187	15.9	16.3
SL	qSL-1B-3	DS	E5	1B	132.199	2.8011	1.2039	-0.1214	132.099	132.699
SL	qSL-1B-4	DS	E6	1B	153.199	3.8256	2.735	-0.175	151.899	156.099
SL	qSL-2A-1	ZC	E11	2A	213.598	4.7373	5.3691	-0.3334	212.898	214.498
SL			E13	2A	228.598	2.658	2.3368	-0.2002	228.298	228.898
SL			E14	2A	210.798	2.9113	2.3619	-0.2104	210.698	212.898
SL			B	2A	216.398	6.5533	5.7241	-0.2982	214.698	217.898
SL	qSL-2A-2	DS	E2	2A	249.997	2.6575	1.1624	0.1271	247.497	250.297
SL	qSL-2B	DS	E6	2B	78.9999	2.7363	1.9183	0.1468	78.4999	79.6999
SL	qSL-2D-1	GZ	E7	2D	43.1994	20.9139	31.0617	0.587	41.4994	45.4993
SL			E8	2D	31.9995	12.0698	16.2689	0.3647	31.8996	32.2996
SL			E9	2D	31.9995	14.011	21.4757	0.4179	31.8996	32.2996
SL			E10	2D	31.9995	11.7424	16.8642	0.4287	31.8996	32.4995
SL			B	2D	31.9995	18.9039	9.8357	0.4073	31.8996	32.2996
SL		ZC	E11	2D	29.1996	2.6655	2.8508	-0.2433	29.0996	30.8996
SL			E12	2D	41.5994	3.9416	4.0059	-0.2646	41.4994	45.8993
SL			E13	2D	31.9995	6.2437	5.6892	-0.309	31.8996	32.4995
SL			E14	2D	31.9995	10.1848	8.9131	-0.4085	31.8996	32.4995
SL			B	2D	33.7995	8.3946	7.2538	-0.3357	32.6995	41.0994
SL	qSL-2D-2	DS	E3	2D	50.5993	3.1988	3.7507	-0.1778	43.2994	55.0992
SL			E5	2D	54.9992	3.6629	1.601	-0.1404	48.2993	55.0992
SL			B	2D	54.9992	5.9707	2.3861	-0.1523	50.0993	55.0992
SL		GZ	E9	2D	56.9992	3.9701	5.2261	0.2054	55.8992	57.0992
SL			E10	2D	55.7992	5.0977	6.6826	0.2694	55.6992	56.8992
SL			B	2D	56.1992	6.4029	2.82	0.2176	55.6992	56.8992
SL	qSL-2D-3	DS	E1	2D	191.798	6.4022	4.0595	0.2613	191.698	193.498
SL			E2	2D	192.198	13.6566	6.1702	0.2933	191.698	193.498
SL			E3	2D	168.798	3.802	3.4586	0.1706	167.898	170.898
SL			E4	2D	177.798	3.347	2.4045	0.1658	177.498	177.898
SL			E5	2D	169.598	5.4748	2.5391	0.1764	167.898	170.898
SL			B	2D	168.798	12.8392	5.593	0.2329	167.898	170.698
SL	qSL-3A-1	DS	E4	3A	0.4	3.4535	2.7162	0.1757	0.3	0.7
SL			E6	3A	0	2.7605	1.9271	0.1477	0	0.1
SL	qSL-3A-2	DS	E5	3A	28.6	3.0893	1.3408	0.1283	26.3	28.9
SL			B	3A	28.6	3.9029	1.5337	0.1219	26.7	28.9
SL	qSL-3A-3	ZC	E11	3A	112.599	3.7445	4.1392	-0.2932	112.499	113.899
SL			B	3A	106.799	3.6657	2.962	-0.2146	104.9	106.9
SL	qSL-3A-4	DS	E2	3A	139.399	3.7059	1.6222	-0.1489	138.299	143.699
SL			E5	3A	130.399	4.1461	1.8289	-0.1497	129.899	130.499
SL			B	3A	139.199	6.0049	2.4546	-0.1543	138.299	143.299
SL	qSL-3A-5	ZC	E12	3A	230.198	2.7611	2.7495	-0.2193	230.098	230.898
SL			E14	3A	220.998	3.1008	2.5143	-0.2169	219.698	222.098
SL			B	3A	237.998	3.8046	3.0638	-0.2192	237.697	238.697
SL	qSL-3B-1	GZ	E8	3B	1	4.7122	5.8789	-0.2187	0.5	1.0999
SL	qSL-3B-2	GZ	E7	3B	23.5996	3.4676	3.5528	-0.2001	23.4996	24.8996
SL			E10	3B	24.7996	3.8012	4.883	-0.2319	23.4996	24.8996
SL	qSL-3B-3	DS	E2	3B	44.3993	7.6375	3.3298	-0.2194	44.0993	45.6993
SL	qSL-3B-4	DS	E4	3B	87.5986	4.9058	3.7358	-0.2263	85.2987	88.4986
SL			E6	3B	110.998	5.0505	3.6138	-0.2105	110.498	111.098
SL			B	3B	103.598	6.2247	2.4656	-0.1638	103.298	103.898
SL	qSL-3B-5	DS	E2	3B	147.598	4.0662	1.6881	0.1556	145.498	147.898
SL			E4	3B	147.998	7.5883	5.7115	0.2613	147.898	148.698
SL			E6	3B	147.998	7.7968	5.75	0.2603	147.898	148.898
SL			B	3B	147.798	6.8821	2.7453	0.1671	146.298	147.898
SL		GZ	E10	3B	153.398	3.4836	4.4546	0.2212	151.898	153.498
SL	qSL-3D-1	GZ	B	3D	5.7999	4.9146	2.0853	-0.1874	5.6999	11.6998
SL	qSL-3D-2	DS	E1	3D	86.9987	4.0463	2.5019	-0.2032	78.4988	90.2986
SL			E2	3D	86.9987	5.9684	2.5036	-0.185	80.8988	90.4986
SL			E5	3D	85.1987	5.5442	2.6151	-0.1791	73.6989	89.4987
SL			B	3D	86.9987	6.8128	2.7154	-0.1622	78.2988	90.2986
SL	qSL-3D-3	DS	E2	3D	197.598	3.0288	1.2781	-0.1321	197.498	197.698
SL			E4	3D	177.998	6.4958	5.1533	-0.2425	177.098	180.498
SL	qSL-4A-1	ZC	E11	4A	73.8	3.0669	3.2655	-0.2596	73.5	73.9
SL			E12	4A	73.4	10.7147	11.4737	-0.448	72.9	73.5
SL			E13	4A	80.1999	12.1336	11.7355	-0.4438	79.2999	82.2999
SL			E14	4A	83.1999	9.4499	8.0904	-0.3892	82.6999	83.2999
SL			B	4A	73	10.1469	8.6346	-0.3662	72.9	73.5
SL	qSL-4A-2	GZ	E8	4A	84.9998	5.9541	7.3509	-0.2473	84.6999	85.0998
SL			E9	4A	95.5997	5.2943	7.7092	-0.2499	94.0997	99.6996
SL			E10	4A	103.6	4.196	6.2055	-0.259	102.3	104.3
SL			B	4A	102.2	6.2898	2.7799	-0.2173	101.9	103.3
SL	qSL-4A-3	ZC	E11	4A	186.998	6.5608	7.2519	0.3871	186.898	189.698
SL			E12	4A	178.198	6.2538	6.4231	0.3352	176.698	178.298
SL			E13	4A	183.798	10.2897	9.8044	0.4055	183.698	184.098
SL			E14	4A	183.798	12.9876	11.7653	0.4693	183.698	184.098
SL	qSL-4A-4	DS	E1	4A	203.398	5.0018	3.3381	0.2346	202.298	203.698
SL			E2	4A	203.598	5.1731	2.1835	0.1728	202.298	203.698
SL			E5	4A	214.198	5.896	2.6425	0.1801	214.098	214.298
SL			B	4A	215.198	5.1102	2.0056	0.1396	215.098	215.298
SL	qSL-4B-1	DS	E1	4B	21.3997	4.7496	2.9656	0.233	21.2997	21.6997
SL			E2	4B	20.9997	7.4123	3.2482	0.2176	20.8997	21.2997
SL			B	4B	21.3997	4.4968	1.7701	0.1379	21.2997	21.6997
SL	qSL-4B-2	DS	E1	4B	79.5988	10.1709	6.7581	0.3454	79.4988	79.6988
SL			E2	4B	74.9989	24.8015	12.3873	0.4292	74.4989	75.0989
SL			E3	4B	74.9989	6.1834	5.6406	0.2268	74.4989	75.0989
SL			E4	4B	79.9988	4.9025	3.5951	0.2095	79.8988	81.0988
SL			E5	4B	74.9989	22.1585	11.3268	0.388	74.4989	75.0989
SL			E6	4B	74.9989	20.6231	16.9906	0.4545	74.4989	75.0989
SL			B	4B	74.9989	31.9378	16.0716	0.4112	74.6989	75.0989
SL	qSL-4D	DS	E1	4D	58.9991	3.5446	2.1947	0.1904	57.6991	60.4991
SL			E2	4D	63.599	16.7372	7.7907	0.3262	61.8991	65.299
SL			E5	4D	66.599	4.0955	1.7822	0.1478	65.299	66.899
SL			B	4D	56.1992	3.9037	1.5487	0.1228	55.8992	57.6991
SL	qSL-5A-1	DS	E1	5A	85.5987	3.6485	2.2914	-0.1948	85.4987	85.6987
SL		ZC	E13	5A	89.7986	2.9187	2.5993	0.2089	89.0986	89.8986
SL			E14	5A	93.5985	3.8298	3.1282	0.2421	93.4986	93.8985
SL	qSL-5A-2	DS	E1	5A	124.398	10.8225	7.1278	0.3431	124.298	124.498
SL			E2	5A	124.198	13.9288	6.3143	0.2939	123.898	124.498
SL			E5	5A	124.598	4.2845	1.8681	0.1516	124.498	124.698
SL			E6	5A	124.398	6.4152	4.6329	0.228	124.298	124.498
SL			B	5A	124.598	10.3779	4.3066	0.2047	124.498	124.698
SL		GZ	E7	5A	122.598	3.3131	3.6669	-0.2019	122.298	122.698
SL			E8	5A	123.398	4.3932	5.4483	-0.2107	123.298	124.098
SL	qSL-5A-3	ZC	E11	5A	190.197	7.9097	8.7708	0.4316	188.297	190.297
SL			E13	5A	190.997	6.7964	6.336	0.3307	188.297	191.897
SL			E14	5A	190.997	7.1971	6.2459	0.3469	188.697	191.897
SL			B	5A	190.797	11.1543	9.9628	0.3994	189.097	191.697
SL	qSL-5A-4	DS	E1	5A	241.597	2.5731	1.5834	-0.1639	241.097	241.697
SL			E3	5A	245.197	3.8631	3.4704	-0.1713	245.097	245.697
SL			E4	5A	243.997	2.6359	2.0536	-0.1536	241.897	245.097
SL	qSL-5B	ZC	E12	5B	163.799	3.8247	3.8474	0.261	161.899	163.899
SL	qSL-5D-1	DS	E3	5D	14.7997	4.6027	4.1517	0.1874	14.2997	15.4997
SL	qSL-5D-2	DS	E2	5D	128.798	4.2207	1.7624	-0.1553	124.898	133.298
SL			B	5D	129.198	5.7461	2.312	-0.1497	126.098	134.298
SL	qSL-5D-3	GZ	E8	5D	161.798	4.1932	5.2744	-0.2079	160.898	162.698
SL	qSL-6A-1	DS	E2	6A	166.599	7.7574	3.3041	0.2124	166.299	170.299
SL			E3	6A	177.598	4.6168	4.1663	0.1872	177.498	177.898
SL			E5	6A	166.199	5.208	2.2652	0.1667	165.899	166.299
SL			E6	6A	166.199	4.3746	3.1138	0.1868	165.899	166.299
SL			B	6A	165.799	9.063	3.7229	0.19	165.099	166.299
SL	qSL-6B-1	GZ	E8	6B	68.6001	2.9898	3.8541	-0.1769	68.3001	68.7001
SL	qSL-6B-2	GZ	B	6B	137.399	3.7028	1.5452	-0.1611	137.299	137.499
SL	qSL-6B-3	DS	B	6B	153.999	6.4419	2.5657	-0.1577	153.699	154.099
SL	qSL-6B-4	DS	E2	6B	180.798	8.9286	3.9967	-0.2338	179.498	181.298
SL			E3	6B	196.398	20.8524	21.3013	-0.4234	196.098	196.498
SL			E5	6B	198.598	35.4638	20.4916	-0.5013	198.498	199.098
SL			E6	6B	198.598	17.3672	13.8775	-0.3943	198.498	199.698
SL			B	6B	198.598	33.4579	17.0342	-0.4063	198.498	199.298
SL		GZ	E7	6B	194.998	4.5554	4.8567	-0.2327	194.898	195.498
SL			E9	6B	194.198	6.1587	8.9051	-0.2681	192.698	194.498
SL			E10	6B	195.398	7.3242	10.1082	-0.3324	195.098	195.498
SL			B	6B	194.398	20.5822	10.9565	-0.4283	193.298	194.498
SL		ZC	E13	6B	180.398	3.7911	3.3624	-0.2486	178.098	181.298
SL			E14	6B	178.598	3.7397	3.3626	-0.2645	176.698	181.298
SL	qSL-6D-1	GZ	B	6D	77	3.8328	1.604	0.1674	75.5	78.6999
SL	qSL-6D-2	DS	E2	6D	167.599	4.2369	1.8104	0.1596	167.499	168.199
SL			B	6D	167.599	4.5717	1.8165	0.1347	167.499	168.199
SL	qSL-7A-1	ZC	E12	7A	24	3.2315	3.2175	-0.2372	23.9	25.9
SL	qSL-7A-2	ZC	E13	7A	137.199	5.9532	5.4982	-0.3038	137.099	137.299
SL			E14	7A	137.199	4.5092	3.7695	-0.2656	137.099	137.299
SL	qSL-7A-3	DS	E2	7A	152.199	5.239	2.2076	0.1738	151.899	154.099
SL			E5	7A	151.999	17.4921	8.5237	0.3235	151.899	152.899
SL			B	7A	151.999	4.1492	1.6196	0.1253	151.899	154.099
SL	qSL-7B-1	DS	E3	7B	117.199	2.9277	2.5658	0.1469	116.499	117.299
SL	qSL-7B-2	GZ	E7	7B	147.999	2.9767	3.0322	-0.1834	147.899	150.299
SL	qSL-7B-3	GZ	E7	7B	179.798	5.3608	5.7452	-0.2531	179.698	179.898
SL	qSL-7D	DS	E5	7D	162.799	3.2352	1.3913	-0.1307	162.699	166.299
TKW	qTKW-1A-1	DS	E3	1A	54.6001	3.2459	1.6016	-0.7606	54.5001	54.7001
TKW		GZ	B	1A	67.6001	2.6263	4.1886	0.8045	67.5001	68.1001
TKW	qTKW-1A-2	ZC	E12	1A	134.799	3.2086	4.0572	-0.9107	134.699	135.299
TKW	qTKW-1A-3	GZ	E9	1A	176.598	2.8541	5.3376	0.8599	175.099	178.698
TKW	qTKW-1B-1	DS	E4	1B	12	6.7303	4.0288	1.3476	11.9	12.1
TKW			B	1B	6	3.4008	1.447	0.7814	5.9	8.3
TKW	qTKW-1B-2	DS	E1	1B	44.4001	7.2451	3.9042	1.1817	44.1001	44.7001
TKW			E2	1B	45.0001	6.3972	5.0182	1.0504	44.9001	45.3001
TKW			E3	1B	45.0001	4.6971	2.3696	0.9265	44.9001	45.3001
TKW			E6	1B	44.6001	45.9211	22.4307	3.7157	44.3001	44.9001
TKW			B	1B	45.0001	27.8785	15.1708	2.5297	44.9001	45.1001
TKW	qTKW-1B-3	DS	E5	1B	93.5997	3.6212	2.6761	1.0848	93.4997	94.0997
TKW	qTKW-1D	ZC	E13	1D	4.5999	2.6524	1.9803	0.6594	4.0999	11.6998
TKW	qTKW-2A-1	GZ	B	2A	0.2	3.099	4.9503	-0.8769	0	1.5
TKW	qTKW-2A-2	DS	E2	2A	124.999	7.2726	5.9028	1.1505	124.699	125.099
TKW			E3	2A	124.999	2.5652	1.3156	0.697	124.699	125.099
TKW			E4	2A	124.999	3.7971	2.3783	1.0476	124.699	125.099
TKW	qTKW-2A-3	DS	E1	2A	170.599	5.1592	2.7613	0.9958	167.299	170.698
TKW	qTKW-2A-4	GZ	E9	2A	221.398	3.4378	6.6482	0.9607	221.298	221.898
TKW	qTKW-2B-1	DS	E2	2B	11.2	3.3121	2.5116	0.7419	11.1	11.3
TKW	qTKW-2B-2	DS	E4	2B	138.799	6.426	3.8142	1.3215	138.699	141.499
TKW			E5	2B	141.399	3.2998	2.3494	1.0205	138.699	141.899
TKW			B	2B	139.199	2.9214	1.2539	0.7316	138.699	141.899
TKW	qTKW-2B-3	ZC	E14	2B	227.598	3.8787	3.2133	0.8739	225.698	231.898
TKW	qTKW-2B-4	ZC	E13	2B	252.397	2.5622	2.9126	0.8045	252.097	252.697
TKW	qTKW-2D-1	DS	E2	2D	108.598	4.6901	3.6154	0.8946	108.498	108.898
TKW		ZC	E13	2D	110.598	5.2388	4.53	0.9967	108.898	114.698
TKW	qTKW-2D-2	ZC	E11	2D	132.598	5.8881	6.1368	-1.1117	131.898	134.898
TKW			E12	2D	132.598	3.9072	4.9369	-1.0043	131.898	134.898
TKW			E13	2D	132.398	14.6862	12.3211	-1.6439	131.898	134.098
TKW			E14	2D	131.398	12.9362	10.8757	-1.6041	129.098	132.698
TKW			B	2D	132.398	7.7488	8.4296	-1.2192	130.098	132.698
TKW	qTKW-3A-1	ZC	E13	3A	90.5998	4.4674	3.4208	-0.8664	89.4998	90.6998
TKW	qTKW-3A-2	GZ	E9	3A	148.399	5.7957	11.4531	1.2617	146.699	148.699
TKW			B	3A	148.599	4.0472	6.5647	1.0041	146.499	148.699
TKW	qTKW-3B	DS	E1	3B	60.799	4.8811	2.6185	1.0686	59.6991	60.899
TKW			E2	3B	76.3988	7.2567	5.6244	1.1861	76.0988	76.4988
TKW			B	3B	60.799	3.0258	1.3085	0.8193	59.4991	60.899
TKW	qTKW-3D	ZC	E11	3D	101.799	6.4416	6.8607	1.1797	101.698	103.298
TKW			E12	3D	101.398	3.7897	4.8545	0.9996	97.6985	103.098
TKW			B	3D	101.398	5.3594	5.7727	1.0126	98.0985	103.098
TKW	qTKW-4A-1	ZC	E11	4A	167.199	3.939	4.0821	-0.9067	165.699	167.299
TKW			E12	4A	167.199	5.2025	6.7232	-1.1719	165.499	167.299
TKW			B	4A	167.199	5.5397	5.9535	-1.0244	165.299	167.299
TKW	qTKW-4A-2	DS	E1	4A	205.198	2.8308	1.4957	-0.7316	203.698	205.298
TKW			E2	4A	211.998	4.572	3.4715	-0.8716	210.498	212.098
TKW			E6	4A	199.998	2.683	0.8902	-0.7399	199.898	201.298
TKW			B	4A	213.398	2.5056	1.5101	-0.7969	213.098	213.698
TKW	qTKW-4B-1	ZC	E13	4B	4	3.8306	2.887	0.7966	1.1	4.5
TKW	qTKW-4B-2	DS	E1	4B	75.7989	44.1846	33.1772	3.5873	75.6989	76.2989
TKW			E2	4B	75.7989	13.282	10.8155	1.6026	75.6989	77.0989
TKW			E3	4B	75.9989	49.2185	36.5141	3.7827	75.6989	76.8989
TKW			E4	4B	74.9989	22.905	15.8205	2.7836	74.4989	75.0989
TKW			E5	4B	75.7989	27.2828	23.5607	3.346	75.6989	76.6989
TKW			E6	4B	75.7989	22.3733	8.8064	2.4239	75.6989	76.6989
TKW			B	4B	75.7989	31.2729	16.9791	2.7828	75.6989	76.6989
TKW		GZ	E7	4B	74.9989	4.3772	10.6756	-1.4312	74.2989	75.0989
TKW			E10	4B	61.1991	3.0773	7.6736	-1.3245	58.8991	62.4991
TKW			B	4B	74.9989	4.6063	7.5708	-1.0858	74.2989	75.0989
TKW	qTKW-5A-1	ZC	E13	5A	84.5987	3.924	3.0156	-0.8209	84.0987	84.6987
TKW			E14	5A	65.399	4.674	3.5323	-0.9139	62.699	65.499
TKW	qTKW-5A-3	DS	E1	5A	124.398	5.9986	3.2213	1.074	124.298	124.498
TKW			E2	5A	124.398	6.5497	5.0466	1.0518	124.298	124.498
TKW			E5	5A	116.398	3.8307	2.7146	1.0924	116.298	116.498
TKW			E6	5A	124.398	7.4639	2.6115	1.2683	124.298	124.498
TKW			B	5A	124.398	5.7615	2.5293	1.0318	124.298	124.498
TKW	qTKW-5A-4	GZ	E7	5A	106.198	3.5774	8.644	-1.2785	106.098	108.298
TKW			E8	5A	111.998	2.6944	7.5129	-1.0323	110.698	112.098
TKW			E9	5A	108.198	3.3554	6.3554	-0.9382	106.098	108.298
TKW			E10	5A	108.198	3.0536	7.5051	-1.2651	106.098	108.298
TKW			B	5A	106.998	4.6806	7.9253	-1.1012	106.098	108.298
TKW	qTKW-5A-5	ZC	E14	5A	191.797	4.9501	3.746	-0.9541	191.097	191.897
TKW	qTKW-5A-6	DS	E5	5A	231.397	2.6808	1.8755	-0.9399	230.897	231.697
TKW	qTKW-5B-1	ZC	E11	5B	2.6001	4.7216	4.9988	-1.0145	1.7001	2.7001
TKW	qTKW-5B-2	ZC	E13	5B	73.2006	9.3614	7.4054	-1.2957	73.3006	73.3006
TKW			B	5B	72.0006	4.0173	4.2238	-0.8723	70.9006	72.5006
TKW	qTKW-5B-3	DS	E2	5B	107.8	4.7874	3.6254	0.903	107.7	108.5
TKW			E4	5B	108.4	3.4257	1.9876	0.9607	107.9	108.5
TKW	qTKW-5B-4	ZC	E14	5B	133.2	3.3028	2.6521	-0.7918	132.5	133.5
TKW	qTKW-5B-5	ZC	E14	5B	189.799	4.2156	3.172	0.8662	189.699	190.499
TKW	qTKW-5D-1	DS	E1	5D	51.5992	11.4387	6.714	1.5515	50.6992	53.4991
TKW			E2	5D	53.5991	9.6228	7.5827	1.2895	50.8992	54.0991
TKW			E3	5D	50.9992	6.6955	3.4472	1.1164	44.2993	53.2991
TKW			E4	5D	50.9992	6.677	4.0147	1.3464	44.0993	53.8991
TKW			E5	5D	54.7991	8.5491	6.3273	1.665	54.0991	55.0991
TKW			E6	5D	49.1992	6.2323	2.3768	1.2106	42.0993	50.4992
TKW			B	5D	51.5992	10.4737	4.9774	1.4488	50.6992	53.4991
TKW	qTKW-5D-2	ZC	E14	5D	104.798	2.6641	1.9866	-0.6855	104.298	105.698
TKW	qTKW-6A-1	DS	E3	6A	5	4.4922	2.2075	-0.894	3.5	5.9
TKW			B	6A	5	3.9338	1.682	-0.8425	3.5	5.9
TKW	qTKW-6A-2	DS	E4	6A	44.6001	3.2485	1.9031	-0.9341	44.5001	44.7001
TKW		ZC	E14	6A	49.8001	5.2202	4.0331	0.9767	49.7001	49.9001
TKW	qTKW-6A-3	ZC	E11	6A	99.9996	9.9724	10.9373	-1.4843	99.8996	100.3
TKW			E12	6A	99.9996	5.6735	7.3687	-1.2271	99.8996	100.3
TKW			E13	6A	98.5996	13.6604	11.2352	-1.5697	98.4996	98.8996
TKW			E14	6A	102.2	16.8035	14.281	-1.8378	101.7	102.9
TKW			B	6A	99.9996	10.4717	11.7684	-1.4408	99.8996	100.3
TKW	qTKW-6A-4	DS	E1	6A	182.398	3.1577	1.6453	0.767	181.298	183.898
TKW	qTKW-6B-1	DS	E3	6B	37.2001	13.6396	7.321	-1.6251	36.5001	37.3001
TKW	qTKW-6B-2	DS	E3	6B	64.4002	9.0536	4.7669	1.3116	64.3002	65.1002
TKW	qTKW-6B-3	ZC	E11	6B	93.1997	4.9059	5.0916	-1.0125	93.0997	93.4997
TKW			E12	6B	90.3998	3.7342	4.7152	-0.9899	89.4998	90.4998
TKW			B	6B	93.1997	3.6642	3.8485	-0.8235	93.0997	93.4997
TKW	qTKW-6B-4	DS	E2	6B	176.798	5.0135	3.8162	-0.915	176.698	179.098
TKW	qTKW-6B-5	DS	E1	6B	198.598	6.2207	3.3613	-1.0966	198.498	199.698
TKW			E3	6B	197.398	3.9368	2.1049	-0.8713	197.098	197.898
TKW			E5	6B	198.598	4.3083	3.1383	-1.1726	198.498	199.698
TKW			E6	6B	197.798	3.6208	1.2138	-0.8646	197.098	197.898
TKW			B	6B	197.798	4.3782	1.8809	-0.8897	197.098	197.898
TKW	qTKW-6D	DS	E3	6D	89.9998	2.951	1.5468	0.7474	86.8998	92.0997
TKW	qTKW-7A-1	DS	E6	7A	136.599	4.1627	1.4207	0.9349	135.499	136.899
TKW		ZC	E11	7A	140.399	4.767	5.057	-1.0142	140.299	140.699
TKW			E12	7A	140.399	4.39	5.7109	-1.0855	140.299	140.699
TKW			E13	7A	141.199	2.7197	2.0443	-0.6707	141.099	141.499
TKW			E14	7A	140.399	3.5428	2.665	-0.7977	140.299	140.699
TKW			B	7A	140.399	4.7086	5.0983	-0.9528	140.299	140.699
TKW	qTKW-7A-2	DS	E2	7A	165.799	2.6831	2.0598	-0.6715	165.299	165.899
TKW			E6	7A	165.999	4.9377	1.6827	-1.0173	165.899	166.299
TKW	qTKW-7B-1	DS	E6	7B	72.6	3.8582	1.3032	-0.896	72.5	73.9
TKW	qTKW-7B-2	DS	E1	7B	115.199	3.8154	2.0069	-0.8471	114.299	115.299
TKW			E5	7B	135.599	4.6991	3.3312	-1.2088	134.899	135.699
TKW	qTKW-7B-3	ZC	E13	7B	146.199	4.2563	3.2232	-0.8472	145.499	146.299
TKW			E14	7B	146.199	5.2682	4.0331	-0.984	145.499	146.299
TKW	qTKW-7B-4	DS	E1	7B	171.399	5.7859	3.0966	1.0572	171.298	171.499
TKW			E4	7B	168.799	18.4091	12.1114	2.3619	168.699	169.299
TKW			E5	7B	168.799	6.7941	4.9014	1.4814	168.699	169.299
a E1: 2012-2013 Beijing; E2: 2012-2013 Shijiazhuang; E3: 2013-2014 Beijing; E4: 2013-2014 Shijiazhuang; E5: 2014-2015 Beijing; E6: 2014-2015 Shijiazhuang;
E7: 2012-2013 Anyang; E8: 2012-2013 Suixi; E9: 2013-2014 Anyang; E10: 2013-2014 Suixi;
E11: Zhoukou2013; E12: Zhengzhou2013; E13: Zhoukou2014; E14: Zhengzhou2014; B: Best linear unbiased estimation.
b Logarithm of odd
c Percentage of phenotypic variance explained
d Additive effect with positive and negative values indicating an increasing effect from Doumai, Gaocheng 8901, ChineseSpring or Shi 4185, Zhoumai 16, Zhou8425B, respectively
e The left positions of confidence interval with one-LOD drop
f The right positions of confidence interval with one-LOD drop

## Sheet: Supplementary Table 7
Supplementary Table 7. Stable QTLs for plant height (PH), spike length (SL) and thousand-kernel weight (TKW) detected by individual maps and the corresponding QTLs detected by consensus map in three RIL populations Doumai × Shi 4185 (DS), Gaocheng 8901 × Zhoumai 16 (GZ), and Zhou 8425B × Chinese Spring (ZC).
Trait	Population	QTLa	map	Environmentb
PH	DS	QPH.caas-1BL	Individual	E1/E2/E3/E4/E5/E6/B
PH		qPH-1B-2	Consensus	E2/E3/E4/E5/B
PH		QPH.caas-2AL	Individual	E1/E3/E4/E6/B
PH		qPH-2A-2	Consensus	E1/E3/E4/E6/B
PH		QPH.caas-2BL.1	Individual	E2/E3/E4/E5/E6/B
PH		qPH-2B-2	Consensus	E1/E2/E4/E5/B
PH		QPH.caas-3AL	Individual	E2/E5/E6/B
PH		qPH-3A-2	Consensus	E1/E2/E3/E5/B
PH		QPH.caas-3B	Individual	E1/E3/E6/B
PH		qPH-3B-1	Consensus	E1/B
PH		QPH.caas-4BL	Individual	E2/E3/E4/E5/E6/B
PH		qPH-4B-2	Consensus	E2/E3/E4/E5/E6/B
PH		QPH.caas-5AL.1	Individual	E1/E2/E3/E4/E5/E6/B
PH		qPH-5A-2	Consensus	E1/E2/E3/E4/E5
PH		QPH.caas-6BL	Individual	E1/E3/B
PH			Consensus
PH		QPH.caas-6DS	Individual	E1/E2/E3/E4/E5/E6/B
PH		qPH-6D-1	Consensus	E1/E2/E4/E6/B
PH	GZ	QPH.caas-3AS	Individual	E7/E8/E10/B
PH		qPH-3A-1	Consensus	E7/E8/E9/E10/B
PH		QPH.caas-4BS	Individual	E7/E8/E9/E10/B
PH		qPH-4B-1	Consensus	E7/E8/E9/E10/B
PH		QPH.caas-4DS	Individual	E7/E8/E9/E10/B
PH		qPH-4D-1	Consensus	E7/E8/E9/E10/B
PH		QPH.caas-5AL.2	Individual	E7/E9/B
PH			Consensus
PH		QPH.caas-5BL	Individual	E7/E8/E10
PH		qPH-5B	Consensus	E7/E8/E9/E10/B
PH	ZC	QPH.caas-2BL	Individual	E13/E14
PH			Consensus
PH		QPH.caas-4AL	Individual	E11/E13/B
PH		qPH-4A-2	Consensus	E11/E13/E14/B
PH		QPH.caas-4BS.2	Individual	E11/E12/E13/E14/B
PH		qPH-4B-1	Consensus	E11/E12/E13/E14/B
PH		QPH.caas-4DS.1	Individual	E11/E12/E13/E14/B
PH		qPH-4D-1	Consensus	E11/E12/E13/E14/B
PH		QPH.caas-5AS	Individual	E11/E12/E13/B
PH		qPH-5A-1	Consensus	E11/E12/B
SL	DS	QSL.caas-1AL	Individual	E1/E2/E4/E6/B
SL		qSL-1A-1	Consensus	E1/E2/E4/E6/B
SL		QSL.caas-2DL	Individual	E1/E2/E3/E4/E5/B
SL		qSL-2D-3	Consensus	E1/E2/E3/E4/E5/B
SL		QSL.caas-3DL	Individual	E1/E2/E5/B
SL		qSL-3D-2	Consensus	E1/E2/E5/B
SL		QSL.caas-6AL	Individual	E2/E4/E5/E6/B
SL		qSL-6A-1	Consensus	E2/E3/E5/E6/B
SL		QSL.caas-6BL.1	Individual	E1/E2/E3/E4/E5/E6/B
SL		qSL-6B-4	Consensus	E2/E3/E5/E6/B
SL		QSL.caas-6DL	Individual	E1/E2/E3/B
SL		qSL-6D-2	Consensus	E2/B
SL	GZ	QSL.caas-2DS	Individual	E7/E8/E9/E10/B
SL		qSL-2D-1	Consensus	E7/E8/E9/E10/B
SL		QSL.caas-2DS.1	Individual	E7/E8/E9/E10/B
SL		qSL-2D-2	Consensus	E9/E10/B
SL		QSL.caas-3B	Individual	E7/E9/E10
SL		qSL-3B-2	Consensus	E7/E10
SL		QSL.caas-4AL	Individual	E7/E8/E9/E10/B
SL		qSL-4A-2	Consensus	E8/E9/E10/B
SL		QSL.caas-5AL.2	Individual	E7/E8/E9/E10/B
SL		qSL-5A-2	Consensus	E7/E8
SL		QSL.caas-6BL.1	Individual	E7/E8/E9/E10/B
SL		qSL-6B-4	Consensus	E7/E9/E10/B
SL	ZC	QSL.caas-1BS	Individual	E14/B
SL		qSL-1B-1	Consensus	E13/E14
SL		QSL.caas-1BL	Individual	E11/E12
SL		qSL-1B-2	Consensus	E11/B
SL		QSL.caas-2AL	Individual	E13/E14
SL		qSL-2A-1	Consensus	E11/E13/E14/B
SL		QSL.caas-4AS	Individual	E11/E12/E13/E14/B
SL		qSL-4A-1	Consensus	E11/E12/E13/E14/B
SL		QSL.caas-4AL.1	Individual	E11/E12/E13/E14/B
SL		qSL-4A-3	Consensus	E11/E12/E13/E14/B
SL		QSL.caas-5AL	Individual	E11/E12/B
SL			Consensus
SL		QSL.caas-5AL.1	Individual	E13/E14
SL		qSL-5A-3	Consensus	E11/E13/E14/B
SL		QSL.caas-6BL	Individual	E13/E14
SL		qSL-6B-4	Consensus	E13/E14
SL		QSL.caas-7AS	Individual	E11/E14/B
SL		qSL-7A-2	Consensus	E13/E14
TKW	DS	QTKW.caas-2AS	Individual	E2/E3/E4/E5/B
TKW		qTKW-2A-2	Consensus	E2/E3/E4
TKW		QTKW.caas-2BS	Individual	E4/E5/E6/B
TKW		qTKW-2B-2	Consensus	E4/E5/B
TKW		QTKW.caas-4AL.1	Individual	E1/E2/E6/B
TKW		qTKW-4A-2	Consensus	E1/E2/E6/B
TKW		QTKW.caas-4BS	Individual	E1/E2/E3/E4/E5/E6/B
TKW		qTKW-4B-2	Consensus	E1/E2/E3/E4/E5/E6/B
TKW		QTKW.caas-5AL	Individual	E1/E2/E3/E4/E6/B
TKW		qTKW-5A-3	Consensus	E1/E2/E5/E6/B
TKW		QTKW.caas-5DL	Individual	E1/E2/E3/E4/E5/E6/B
TKW		qTKW-5D-1	Consensus	E1/E2/E3/E4/E5/E6/B
TKW		QTKW.caas-6BL	Individual	E1/E2/E3/E5/E6/B
TKW		qTKW-6B-5	Consensus	E1/E3/E5/E6/B
TKW		QTKW.caas-7BL.1	Individual	E1/E3/E4/B
TKW		qTKW-7B-4	Consensus	E1/E4/E5
TKW	GZ	QTKW.caas-3AL	Individual	E9/E10
TKW		qTKW-3A-2	Consensus	E9/B
TKW		QTKW.caas-4BS	Individual	E7/E9/E10/B
TKW		qTKW-4B-2	Consensus	E7/E10/B
TKW		QTKW.caas-5AL.3	Individual	E7/E9/B
TKW		qTKW-5A-4	Consensus	E7/E8/E9/E10/B
TKW	ZC	QTKW.caas-3DL	Individual	E11/B
TKW		qTKW-3D	Consensus	E11/E12/B
TKW		QTKW.caas-4AL	Individual	E11/E12/E14/B
TKW		qTKW-4A-1	Consensus	E11/E12/B
TKW		QTKW.caas-5AS.1	Individual	E13/E14
TKW		qTKW-5A-1	Consensus	E13/E14
TKW		QTKW.caas-6A.1	Individual	E11/E12/E13/E14/B
TKW		qTKW-6A-3	Consensus	E11/E12/E13/E14/B
TKW		QTKW.caas-7AL	Individual	E11/E12/E13/E14/B
TKW		qTKW-7A-1	Consensus	E11/E12/E13/E14/B
TKW		QTKW.caas-7BL	Individual	E12/E13/E14/B
TKW		qTKW-7B-3	Consensus	E13/E14
a Stable QTLs detected by individual maps and the corresponding QTLs detected by consensus map
b E1: 2012-2013 Beijing; E2: 2012-2013 Shijiazhuang; E3: 2013-2014 Beijing; E4: 2013-2014 Shijiazhuang; E5: 2014-2015 Beijing; E6: 2014-2015 Shijiazhuang;
E7: 2012-2013 Anyang; E8: 2012-2013 Suixi; E9: 2013-2014 Anyang; E10: 2013-2014 Suixi;
E11: Zhoukou2013; E12: Zhengzhou2013; E13: Zhoukou2014; E14: Zhengzhou2014; B: Best linear unbiased estimation.

## Sheet: Supplementary Table 8
Supplementary Table 8. QTL clusters detected for plant height (PH), spike length (SL) and thousand-kernel weight (TKW) in three RIL populations Doumai × Shi 4185 (DS), Gaocheng 8901 × Zhoumai 16 (GZ), and Zhou 8425B × Chinese Spring (ZC) using consensus map.
QTL Cluster	Trait	QTL	Population	Chromosome	Environmenta	Position (cM)	Categoryb
qClu-2D	PH	qPH-2D-4	DS	2D	E1/E2/E3/E4/B	190.20-193.60	Reported
	SL	qSL-2D-3	DS	2D	E1/E2/E3/E4/E5/B	168.80-192.20	Novel
qClu-3A-1	PH	qPH-3A-2	DS	3A	E1/E2/E3/E5/B	130.40-148.60	Reported
	SL	qSL-3A-4	DS	3A	E2/E5/B	130.40-139.40	Novel
	TKW	qTKW-3A-2	GZ	3A	E9/B	148.40-148.60	Reported
qClu-4A-1	SL	qSL-4A-3	ZC	4A	E11/E12/E13/E14	178.20-187.00	Reported
	TKW	qTKW-4A-1	ZC	4A	E11/E12/B	167.20-167.20	Reported
qClu-4A-2	SL	qSL-4A-4	DS	4A	E1/E2/E5/B	203.40-215.20	Reported
	TKW	qTKW-4A-2	DS	4A	E1/E2/E6/B	200.00-213.40	Reported
qClu-4B	SL	qSL-4B-2	DS	4B	E1/E2/E3/E4/E5/E6/B	75.00-80.00	Reported
	TKW	qTKW-4B-2	DS	4B	E1/E2/E3/E4/E5/E6/B	75.00-76.00	Reported
	PH	qPH-4B-1	GZ	4B	E7/E8/E9/E10/B	75.00-75.00	Reported
	TKW	qTKW-4B-2	GZ	4B	E7/E10/B	61.20-75.00	Reported
	PH	qPH-4B-1	ZC	4B	E11/E12/E13/E14/B	74.20-74.40	Reported
qClu-4D	SL	qSL-4D	DS	4D	E1/E2/E5/B	56.20-66.60	Novel
	PH	qPH-4D-2	GZ	4D	E7/E8/E9/E10/B	73.20-73.80	Reported
	PH	qPH-4D-2	ZC	4D	E11/E12/E13/E14/B	70.80-70.80	Reported
qClu-5A-1	PH	qPH-5A-2	DS	5A	E1/E2/E3/E4/E5	120.60-125.40	Reported
	SL	qSL-5A-2	DS	5A	E1/E2/E5/E6/B	124.20-124.60	Reported
	TKW	qTKW-5A-3	DS	5A	E1/E2/E5/E6/B	116.40-124.40	Reported
	PH	qPH-5A-3	GZ	5A	E8/E9/E10	113.20-113.60	Reported
	SL	qSL-5A-2	GZ	5A	E7/E8	122.60-123.40	Reported
	TKW	qTKW-5A-4	GZ	5A	E7/E8/E9/E10/B	106.20-112.00	Reported
qClu-5A-2	PH	qPH-5A-1	ZC	5A	E11/E12/B	76.40-86.20	Reported
	SL	qSL-5A-1	ZC	5A	E13/E14	89.80-93.60	Novel
	TKW	qTKW-5A-1	ZC	5A	E13/E14	65.40-84.60	Reported
qClu-6A	PH	qPH-6A-1	GZ	6A	E7/E9/B	154.40-157.00	Reported
	SL	qSL-6A-1	DS	6A	E2/E3/E5/E6/B	165.80-177.60	Reported
qClu-6B	SL	qSL-6B-4	DS	6B	E2/E3/E5/E6/B	180.80-198.60	Reported
	TKW	qTKW-6B-5	DS	6B	E1/E3/E5/E6/B	197.40-198.60	Reported
	SL	qSL-6B-4	GZ	6B	E7/E9/E10/B	194.20-195.40	Reported
	SL	qSL-6B-4	ZC	6B	E13/E14	178.60-180.40	Reported
qClu-7A	PH	qPH-7A	DS	7A	E1/E2/E3/E5/B	142.40-145.00	Novel
	SL	qSL-7A-3	DS	7A	E2/E5/B	152.00-152.20	Novel
	TKW	qTKW-7A-1	ZC	7A	E11/E12/E13/E14/B	140.40-141.20	Reported
	SL	qSL-7A-2	ZC	7A	E13/E14	137.20-137.20	Reported
a E1: 2012-2013 Beijing; E2: 2012-2013 Shijiazhuang; E3: 2013-2014 Beijing; E4: 2013-2014 Shijiazhuang; E5: 2014-2015 Beijing; E6: 2014-2015 Shijiazhuang;
E7: 2012-2013 Anyang; E8: 2012-2013 Suixi; E9: 2013-2014 Anyang; E10: 2013-2014 Suixi;
E11: Zhoukou2013; E12: Zhengzhou2013; E13: Zhoukou2014; E14: Zhengzhou2014; B: Best linear unbiased estimation.
b QTLs reported by previous studies or novel QTLs that was firstly reported by this study.

## Sheet: Supplementary Table 9
Supplementary Table 9. QTL combinations for plant height (PH), spike length (SL) and thousand-kernel weight (TKW) in the Doumai × Shi 4185 (DS) RIL population.
Trait	Stabel QTL	Allele in Doumai	Allele in Shi 4185	Positive additive allele	DS-RIL1	DS-RIL2	DS-RIL3	DS-RIL4	DS-RIL5	DS-RIL6	DS-RIL7	DS-RIL8	DS-RIL9	DS-RIL10	DS-RIL11	DS-RIL12	DS-RIL13	DS-RIL14	DS-RIL15	DS-RIL16	DS-RIL17	DS-RIL18	DS-RIL19	DS-RIL20	DS-RIL21	DS-RIL22	DS-RIL23	DS-RIL24	DS-RIL25	DS-RIL26	DS-RIL27	DS-RIL28	DS-RIL29	DS-RIL30	DS-RIL31	DS-RIL32	DS-RIL33	DS-RIL34	DS-RIL35	DS-RIL36	DS-RIL37	DS-RIL38	DS-RIL39	DS-RIL40	DS-RIL41	DS-RIL42	DS-RIL43	DS-RIL44	DS-RIL45
PH	qPH-1B-2	A	B	A	A	B	A	A	B	A	B	B	B	A	A	A	A	B	B	B	A	B	B	B	A	A	A	B	B	A	B	B	A	A	A	A	B	A	A	B	B	B	A	A	A	B	B	A	A
PH	qPH-2A-2	A	B	B	A	A	A	B	B	A	A	A	B	B	B	B	B	A	B	B	A	B	B	B	B	B	B	A	A	B	A	A	A	B	B	B	A	B	B	A	B	A	B	B	B	A	B	B	A
PH	qPH-2B-2	A	B	B	B	B	A	B	B	B	A	B	B	B	B	B	B	A	B	A	A	A	B	A	B	A	A	A	A	A	B	A	A	A	B	A	A	B	B	B	A	A	A	A	B	B	B	B	B
PH	qPH-2D-3	A	B	A	A	A	A	A	A	B	A	B	B	A	A	A	A	B	A	B	A	B	A	A	B	A	B	B	B	A	B	A	A	B	A	B	A	A	B	A	A	B	A	B	B	A	B	A	B
PH	qPH-3A-2	A	B	B	B	B	B	B	B	A	B	A	A	B	A	A	B	B	B	A	B	B	B	A	A	A	A	B	A	A	A	B	A	A	B	B	B	B	B	A	A	B	B	A	A	A	B	B	B
PH	qPH-4B-2	A	B	B	B	A	A	A	A	B	B	B	A	B	B	A	A	A	B	B	B	B	B	B	B	A	B	A	B	B	A	A	A	B	B	B	B	A	A	B	A	A	B	A	A	A	A	A	A
PH	qPH-6A-2	A	B	B	A	A	B	B	B	A	B	B	A	B	B	A	B	B	B	A	B	B	A	B	B	B	B	B	B	B	A	A	B	B	B	B	A	B	A	B	A	A	B	A	A	B	A	A	A
PH	qPH-6D-1	A	B	A	B	B	B	B	B	B	A	B	A	B	B	B	B	B	A	B	A	B	A	A	B	A	A	B	A	A	B	A	A	A	B	A	A	B	A	A	B	A	B	A	B	B	B	A	B
PH	qPH-7A	A	B	A	A	A	A	A	A	B	A	B	B	A	B	A	A	A	A	B	A	B	A	B	A	B	A	A	B	B	B	B	A	B	A	A	A	A	B	B	A	B	B	A	B	B	A	B	A
PH	Observation				84.4665	84.967	80.5709	73.4743	77.9926	70.3843	81.2674	74.0481	83.2326	87.3593	88.7349	93.0362	103.108	81.3265	89.8928	72.6949	90.1572	81.3784	97.591	102.812	95.5221	76.8809	85.1163	84.9954	72.1456	85.7193	77.5883	73.7749	89.7137	88.1642	82.1487	97.623	84.4715	90.4254	88.1462	82.2091	87.7684	85.8183	89.3317	85.1096	72.7883	89.534	68.8799	92.8141	84.7981
PH	Prediction				92.7901	86.7763	88.9211	94.5043	91.6003	80.4171	92.1877	80.0349	79.7663	97.6141	87.7303	85.1285	94.5043	83.5279	97.7709	76.5343	95.0917	85.9101	95.2491	84.6061	88.2709	84.4003	88.0507	83.5279	79.8147	87.5101	74.4033	83.5263	85.1279	85.0209	97.6141	94.9047	89.6659	94.5043	89.5243	85.5849	78.9435	81.0371	91.3033	82.4191	79.6095	79.4143	86.5893	92.0135	87.1911
PH	Number of positive additive alleles				6	4	5	7	6	3	6	3	3	8	6	5	7	3	8	2	7	4	7	5	6	5	6	3	3	6	1	3	5	5	8	7	5	7	5	5	3	2	6	4	3	3	4	6	4
SL	qSL-1A-1	A	B	B	A	A	A	A	A	A	B	B	B	A	B	B	B	B	B	A	B	A	B	A	A	A	B	B	A	A	A	A	B	A	A	B	B	A	A	A	B	A	A	A	A	A	A	A	B
SL	qSL-2D-2	A	B	B	A	A	B	A	A	B	B	B	A	B	B	A	A	B	B	B	A	B	B	A	B	B	A	B	B	A	B	A	A	A	B	B	A	B	A	B	B	B	A	B	B	B	B	A	B
SL	qSL-2D-3	A	B	A	B	B	B	B	B	A	B	A	A	A	B	A	A	B	A	B	B	A	B	A	B	A	B	B	B	A	B	A	A	B	A	B	A	A	B	B	A	B	A	B	B	A	B	A	B
SL	qSL-3A-4	A	B	B	A	A	B	B	A	A	B	A	B	B	A	A	A	B	B	A	B	B	B	B	A	A	A	B	A	A	A	B	B	A	B	B	A	B	B	A	A	B	B	A	A	A	B	B	A
SL	qSL-3B-5	A	B	A	A	B	B	B	B	B	B	A	B	A	B	B	B	A	B	B	B	A	B	A	B	B	B	A	B	B	B	A	A	B	A	A	A	B	A	A	A	A	A	B	A	A	A	B	B
SL	qSL-3D-2	A	B	B	B	A	A	A	A	B	A	A	A	B	B	B	A	B	B	A	A	B	B	B	A	B	A	B	A	B	B	B	B	B	B	A	A	B	B	A	A	A	A	B	B	A	B	A	B
SL	qSL-4A-4	A	B	A	A	A	B	B	B	B	B	B	B	A	B	A	B	B	A	A	A	A	B	A	B	A	B	B	A	A	B	A	B	A	A	B	A	A	A	B	A	A	B	B	A	A	A	A	A
SL	qSL-4B-1	A	B	A	B	B	B	B	B	A	A	A	B	B	B	A	B	B	B	B	A	B	B	A	A	A	A	B	B	A	A	B	B	B	A	A	B	B	B	B	A	B	B	A	A	B	A	B	B
SL	qSL-4B-2	A	B	A	A	A	A	A	A	A	B	B	A	B	B	A	A	A	B	B	B	B	A	B	A	A	B	B	B	B	B	A	B	B	B	B	B	A	B	B	A	B	A	B	A	B	A	B	B
SL	qSL-4D	A	B	A	A	A	A	A	A	B	B	B	B	B	A	B	B	A	A	B	B	A	B	B	A	B	A	A	A	B	A	B	A	B	B	B	A	A	B	A	B	A	A	B	A	A	A	A	A
SL	qSL-5A-2	A	B	A	B	B	B	B	B	B	A	B	B	B	A	A	B	A	A	B	A	B	A	A	A	B	B	A	B	B	A	B	B	A	B	A	A	A	A	A	A	A	A	A	A	A	A	A	A
SL	qSL-6A-1	A	B	A	B	B	B	B	B	A	A	B	A	A	A	A	B	B	B	A	A	B	B	A	B	A	B	A	B	B	B	B	A	B	B	B	B	A	B	A	B	B	A	B	B	B	A	A	B
SL	qSL-6B-4	A	B	B	A	B	B	B	A	A	A	B	A	B	B	A	B	B	B	A	B	B	B	B	B	B	B	B	B	B	A	B	A	B	B	A	B	B	A	A	A	A	B	B	A	A	A	B	A
SL	qSL-7A-3	A	B	A	A	B	B	B	A	B	A	B	B	A	B	A	B	A	B	B	A	B	A	B	A	B	A	A	B	B	B	B	A	B	B	A	B	B	B	B	A	B	A	A	B	B	B	A	A
SL	Observation				7.6907	9.2466	8.4481	7.2287	6.9324	8.8285	8.487	8.4108	7.9256	9.1275	10.1575	10.5004	7.9474	12.1009	9.6198	6.8242	9.6294	9.51	9.1479	9.4788	8.8134	9.3107	8.6286	10.979	7.8569	8.3335	7.1329	8.6907	9.5855	8.3733	8.6384	9.8226	8.3794	10.107	7.8284	8.5374	8.946	6.5227	8.8055	8.8775	10.2774	9.0536	9.61	9.2143	8.0099
SL	Prediction				8.10739	8.01079	8.34479	8.04019	7.16959	8.42399	8.06739	8.33139	8.11519	9.31099	8.61499	9.34599	8.23919	9.95079	9.28859	6.81479	8.85459	8.92599	9.37099	9.44099	8.97199	9.51579	7.72299	9.50839	7.49299	8.00879	7.41079	9.19819	8.44759	7.67659	8.95619	8.02159	8.68519	10.2036	7.50679	7.52479	9.28039	7.73259	9.88019	8.22839	8.84659	7.88979	9.53519	9.00279	7.95219
	Number of positive additive alleles				6	4	5	4	3	6	7	6	5	9	7	9	4	10	9	3	8	8	8	9	7	8	5	10	4	5	5	7	8	4	8	7	7	10	5	5	9	6	9	6	8	6	10	8	7
TKW	qTKW-1B-2	A	B	A	A	B	B	B	B	B	A	A	A	A	A	A	B	A	B	B	A	A	B	B	B	A	A	A	B	A	A	B	B	A	A	A	B	A	A	B	A	B	A	B	B	B	B	A	B
TKW	qTKW-2B-2	A	B	A	A	A	B	A	A	B	A	A	A	A	A	A	A	B	B	B	A	B	B	B	B	B	B	A	B	A	B	A	A	B	B	B	B	A	B	B	B	A	A	A	B	B	A	B	B
TKW	qTKW-4A-2	A	B	B	A	B	B	A	B	B	B	B	B	A	B	A	B	B	A	B	A	A	B	A	B	A	B	B	A	A	A	A	B	B	A	B	A	A	A	A	B	B	B	A	A	B	A	B	A
TKW	qTKW-4B-2	A	B	A	A	A	A	A	A	A	B	B	A	B	B	A	A	A	B	B	B	B	A	B	B	A	B	B	B	B	B	A	A	B	B	B	B	A	B	B	A	B	A	B	A	B	A	B	B
TKW	qTKW-5A-3	A	B	A	B	B	B	B	B	B	A	B	B	B	A	A	B	A	A	B	A	B	A	A	A	B	B	A	B	B	A	B	B	A	B	A	A	A	B	A	A	B	B	B	A	A	B	B	A
TKW	qTKW-5D-1	A	B	A	B	B	B	B	A	B	B	B	A	B	A	B	B	A	B	A	A	A	B	A	B	B	B	A	B	B	B	A	A	B	A	B	B	B	B	A	A	A	B	A	B	A	A	B	A
TKW	qTKW-6B-5	A	B	B	A	B	B	B	A	A	B	B	A	B	B	A	B	B	A	A	B	B	A	B	B	B	B	B	B	B	A	A	B	B	A	B	B	B	A	B	A	A	A	B	B	B	A	B	A
TKW	Observation				41.216	46.3003	40.1031	42.4467	38.5905	49.3244	36.9895	40.8974	53.9669	42.219	46.5273	50.2488	44.9337	53.9997	39.1384	44.0778	42.4522	42.0747	35.7455	51.592	50.0389	44.1535	38.7916	50.4892	33.7474	42.2742	36.7613	42.4197	50.4558	41.6087	37.127	42.3242	41.4827	44.9818	42.7465	44.8725	49.2903	41.4372	42.1131	48.1962	45.2242	41.812	49.5782	42.1729	45.627
TKW	Prediction				44.4248	42.7386	41.2754	41.1448	43.8568	39.496	44.296	42.2324	48.9162	40.6386	47.1936	46.4884	42.7386	51.296	34.4002	36.828	45.5998	42.073	41.5596	39.0772	37.7734	44.741	40.7692	47.1936	34.116	40.6386	39.4596	42.263	45.6362	42.8328	40.2936	42.8328	36.1796	48.2678	37.396	39.0772	49.5166	38.2912	46.0186	38.4768	41.7452	40.671	42.263	40.7692	37.2978
	Number of positive additive alleles				3	4	3	3	4	2	5	4	5	3	6	4	4	6	1	2	5	3	3	3	3	3	3	6	1	3	2	3	5	4	2	4	2	5	1	3	5	3	4	3	3	4	3	3	2
[truncated: 230 more columns]

[truncated: 3 more sheets: Supplementary Table 10, Supplementary Table 11, Supplementary Table 12]
